# Supplementary material for: Use of high-density tiling microarrays to identify mutations globally and elucidate mechanisms of drug resistance in Plasmodium falciparum
Source: Genome Biol. 2009 Feb 13;10(2):R21. doi: 10.1186/gb-2009-10-2-r21 (PMC2688282; doi:10.1186/gb-2009-10-2-r21)
Supplement: Additional data file 1 — Presented is a table listing MOID gene present calls and average log2 ratios for Dd2, HB3, 3D7attB and FOS-RDd2-CL1 [file gb-2009-10-2-r21-S1.xls]

## Sheet: Gene CNVs
Key: MOID present calls for genes identified as absent are colored gray. Log2 ratios for genes identified as deleted/highly variable are colored gray (<-0.5). Log2 ratios for genes identified as amplified are colored yellow (>0.5).
Gene ID	Gene Annotation	# of Unique Probes	Present in 3D7	Present in Dd2	Dd2/3D7 log2 ratio	Dd2 identified in ref 26	Present in HB3	HB3/3D7 log2 ratio	HB3 identified in ref 26	Present in 3D7attB	3D7attB/3D7 log2 ratio	Present in FosR	FosR/Dd2 log2 ratio
PFA0005w	erythrocyte membrane protein 1 (PfEMP1)	1881	1	1	-1.54733	5161-30088(0.55):30362-30775(0.08):31553-33683(0.04):34406-36158(0.01):30970-31316(0.00)	1	-1.20426	23769-30267(0.49):34825-37320(0.08):30622-33847(0.07)	1	0.201112	1	0.0709496
PFA0010c	RIFIN	223	1	1	-1.01968	NS	1	-0.468463	NS	1	0.0517646	1	0.0431751
PFA0015c	var-like protein	614	1	1	-1.61705	42260-42932(0.61):43082-43486(0.06):43781-46062(0.02)	1	-1.69766	42260-42963(0.32):46600-47365(0.16):43796-45895(0.02)	1	0.075099	1	0.156413
PFA0020w	RIFIN	258	1	1	-0.690913	NS	1	-1.36448	48400-50880(1.9):51822-54364(0.2):51153-51479(0.00)	1	-0.0463527	1	-0.134931
PFA0025c	erythrocyte membrane protein 1 (PfEMP1) pseudogene	12	1	1	-0.798756	NS	1	-1.49604	51822-54364(0.2)	1	-0.0232133	1	0.344336
PFA0030c	RIFIN	150	1	1	-0.851499	53565-54410(0.00)	1	-0.876629	51822-54364(0.2):54575-56174(0.01)	1	-0.0829107	1	-0.113244
PFA0035c	hypothetical protein	13	1	1	-1.32101	55497-57124(0.15)	1	-0.427498	NS	1	-0.0738495	1	0.688918
PFA0040w	RIFIN	349	1	1	-1.51912	60215-60538(0.11):59507-60006(0.03)	1	-1.2495	59912-60215(0.21)	1	0.0425984	0	0.180953
PFA0045c	RIFIN	281	1	1	-1.12311	63169-64502(0.29)	1	-0.580993	61711-62573(0.55):63386-63795(0.03)	1	-0.0179087	1	0.214649
PFA0050c	RIFIN	271	1	1	-1.56387	66611-81939(0.42)	1	-0.927322	66624-75960(0.07)	1	0.0677746	1	-0.00507572
PFA0055c	hypothetical protein, conserved in P. falciparum	0	NA	NA	NaN	66611-81939(0.42)	NA	NaN	66624-75960(0.07)	NA	NaN	NA	NaN
PFA0060w	hypothetical protein, conserved in P. falciparum	0	NA	NA	NaN	66611-81939(0.42)	NA	NaN	66624-75960(0.07)	NA	NaN	NA	NaN
PFA0065w	hypothetical protein, conserved in P. falciparum	32	1	0	-3.39819	66611-81939(0.42)	1	-2.6409	66624-75960(0.07)	1	0.567729	0	0.0613876
PFA0070c	hypothetical protein pseudogene	29	1	1	-0.706209	66611-81939(0.42)	1	-0.0665961	NS	1	-0.0452333	1	0.234797
PFA0075w	erythrocyte membrane protein 1 (PfEMP1) pseudogene	0	NA	NA	NaN	66611-81939(0.42)	NA	NaN	78285-82076(0.12)	NA	NaN	NA	NaN
PFA0080c	RIFIN	277	1	1	-1.77566	NS	1	-0.947716	78285-82076(0.12):82627-87406(0.06)	1	-0.00917309	1	0.0731891
PFA0085c	erythrocyte membrane protein 1 (PfEMP1) pseudogene	25	1	1	-0.356984	NS	1	-0.579698	82627-87406(0.06)	1	-0.36523	1	0.144228
PFA0090c	STEVOR	123	1	1	-2.67549	87659-90946(0.34)	1	-1.27964	87659-90924(0.25)	1	0.147853	0	0.0952032
PFA0095c	RIFIN	312	1	1	-1.9582	87659-90946(0.34)	1	-1.52127	87659-90924(0.25)	1	-0.0712193	1	0.218352
PFA0100c	hypothetical protein	229	1	1	0.0564173	NS	1	0.0153886	NS	1	0.0790137	1	-0.0980117
PFA0105w	STEVOR	251	1	1	-0.00181048	NS	1	-0.266791	NS	1	-0.0162724	1	0.0358794
PFA0110w	ring-infected erythrocyte surface antigen precursor	937	1	1	0.114138	NS	1	-0.0217243	101953-102455(0.45)	1	0.319802	1	-0.167539
PFA0115w	hypothetical protein	104	1	1	0.194254		1	-0.1251		1	-0.200355	1	0.260624
PFA0120c	hypothetical protein	421	1	1	0.0721206		1	-0.0330075		1	-0.166399	1	0.398754
PFA0125c	Ebl-1 like protein, putative	2143	1	1	0.0312555		1	0.031472		1	0.120781	1	-0.115627
PFA0130c	Serine/Threonine protein kinase, putative	823	1	1	0.0304327		1	0.0430742		1	0.0311763	1	-0.0629993
PFA0135w	hypothetical protein	295	1	1	0.0940531		1	0.0886167		1	0.189306	1	-0.0797211
PFA0140c	hypothetical protein	438	1	1	0.0120952		1	-0.016571		1	0.0545507	1	0.123499
PFA0145c	aspartyl-tRNA synthetase	725	1	1	-0.0268369		1	0.0183455		1	0.0632694	1	-0.0688614
PFA0150c	hypothetical protein	267	1	1	-0.00579721		1	0.0992688		1	0.116566	1	-0.0100571
PFA0155c	hypothetical protein	1673	1	1	0.16303		1	0.0113537		1	0.203008	1	0.0793584
PFA0160c	hypothetical protein	462	1	1	-0.0604529		1	0.0244284		1	0.0119886	1	-0.0581262
PFA0165c	hypothetical protein	1091	1	1	0.0708911		1	0.0831813		1	0.167428	1	-0.0290819
PFA0170c	hypothetical protein, conserved	1802	1	1	0.154949		1	0.0812452		1	0.276217	1	-0.0815575
PFA0175w	hypothetical protein	1410	1	1	0.0700564		1	0.0351167		1	0.127842	1	0.00484824
PFA0180w	hypothetical protein	963	1	1	0.091489		1	0.111446		1	0.213199	1	-0.057341
PFA0185w	hypothetical protein	339	1	1	0.12742		1	0.0309021		1	0.0623315	1	0.0544224
PFA0190c	actin	578	1	1	0.0116429		1	0.0960819		1	0.166049	1	-0.177188
PFA0195w	hypothetical protein	442	1	1	0.0828805		1	0.0310067		1	0.0864236	1	0.0381409
PFA0200w	hypothetical protein	213	1	1	0.0710408		1	0.153073		1	0.213152	1	-0.150012
PFA0205w	hypothetical protein	730	1	1	-0.0795374	NS	1	-0.105346	180259-180565(0.23)	1	0.0931525	1	-0.0830123
PFA0210c	hypothetical protein	530	1	1	-0.0045408		1	0.0409843		1	0.134131	1	-0.0631886
PFA0215w	hypothetical protein	1367	1	1	0.123733		1	0.129509		1	0.38877	1	-0.0579495
PFA0220w	ubiquitin carboxyl-terminal hydrolase, putative	938	1	1	0.192295		1	0.131543		1	0.323313	1	-0.097556
PFA0225w	LytB protein	563	1	1	0.141589		1	0.125396		1	0.254303	1	-0.187958
PFA0230c	hypthetical protein	315	1	1	0.13412		1	0.0741499		1	0.111357	1	-0.0144927
PFA0235w	hypthetical protein	912	1	1	0.219625		1	0.0697448		1	0.189298	1	0.0153969
PFA0240w	hypothetical protein	669	1	1	0.200093		1	0.100426		1	0.246972	1	-0.0380986
PFA0245w	hypothetical protein	625	1	1	0.0296903		1	0.0106678		1	-0.020271	1	-0.0920933
PFA0250w	hypothetical protein	137	1	1	-0.0924969		1	-0.0104426		1	-0.0793155	1	0.0300024
PFA0255c	hypothetical protein	655	1	1	0.106516		1	0.0666877		1	0.0357336	1	-0.0130732
PFA0260c	hypothetical protein	203	1	1	0.0489742		1	-0.0511029		1	0.197928	1	-0.167085
PFA0265c	hypothetical protein	181	1	1	-0.191066	227133-227458(0.57)	1	-0.0665549	227133-227458(0.6)	1	0.155447	1	-0.086143
PFA0270c	hypothetical protein	459	1	1	0.00800477		1	0.0417502		1	-0.014653	1	-0.0315569
PFA0275c	hypothetical protein	1218	1	1	0.0505457		1	0.0736878		1	0.185848	1	-0.0217602
PFA0280w	asparagine-rich antigen Pfa35-2	2165	1	1	0.238376		1	0.112552		1	0.273848	1	0.0105505
PFA0285c	hypothetical protein	1004	1	1	0.14552		1	0.0599703		1	0.105621	1	-0.0500327
PFA0290w	DNA binding protein, putative	398	1	1	0.045304		1	0.0465048		1	0.0966146	1	-0.0526992
PFA0295c	hypothetical protein	1016	1	1	0.239028		1	0.106441		1	0.285163	1	0.19924
PFA0300c	vacuolar ATP synthase, putative	494	1	1	0.0733423		1	0.0527475		1	0.105083	1	-0.0152672
PFA0305c	hypothetical protein	238	1	1	-0.000526448		1	-0.00236329		1	-0.0897301	1	0.117501
PFA0310c	calcium-transporting ATPase	1596	1	1	-0.0279278		1	0.0165536		1	0.033423	1	-0.114116
PFA0315w	hypothetical protein	143	1	1	0.475835		1	0.154218		1	0.145999	1	0.330502
PFA0320w	hypothetical protein	839	1	1	0.326624		1	0.139295		1	0.278707	1	0.340083
PFA0325w	hypothetical protein	176	1	1	0.140195		1	0.161207		1	0.0902434	1	0.150056
PFA0330w	pfAARP2 protein	1178	1	1	0.213706		1	0.141201		1	0.390261	1	-0.0148922
PFA0335w	P. falciparum GTP binding protein RAB5	299	1	1	0.099117		1	0.0760186		1	0.0886694	1	0.0620964
PFA0340w	hypothetical protein	416	1	1	0.296085		1	0.00431599		1	0.0551869	1	0.277326
PFA0345w	centrin, putative	200	1	1	0.0927946		1	0.105558		1	0.124693	1	0.238001
PFA0350c	hypothetical protein	528	1	1	-0.0701974		1	0.0375708		1	0.0733927	1	-0.0186445
PFA0350w	hypothetical protein	473	1	1	0.113034		1	0.0445347		1	0.0808285	1	0.0995419
PFA0360c	hypothetical protein	389	1	1	0.0365091		1	0.013363		1	0.0531092	1	0.0303211
PFA0365c	hypothetical protein	8	NA	NA	-0.550877		NA	-0.0127141		NA	-0.794725	NA	0.41249
PFA0370w	hypothetical protein	170	1	1	0.0627951		1	0.0816484		1	0.122928	1	-0.0395596
PFA0375c	patched family protein, putative	1790	1	1	0.0560525		1	0.0355977		1	0.181326	1	-0.0782478
PFA0380w	serine/threonine protein kinase, putative	926	1	1	0.20572		1	0.0835973		1	0.126336	1	0.22301
PFA0385w	hypothetical protein	353	1	1	0.10123		1	-0.0992456		1	-0.211952	1	0.48153
PFA0390w	DNA repair exonuclease, putative	696	1	1	0.363685		1	0.0310276		1	0.153569	1	0.319271
PFA0395c	hypothetical protein	265	1	1	0.182952		1	0.0333026		1	0.155913	1	0.0650559
PFA0400c	beta3 proteasome subunit, putative	309	1	1	0.073654		1	0.0949261		1	0.0914622	1	-0.117532
PFA0405w	hypothetical protein	482	1	1	0.0841808		1	0.0826848		1	0.0170536	1	0.111781
PFA0410w	hypothetical protein	1753	1	1	0.133907		1	0.124661		1	0.32121	1	-0.0865228
PFA0415c	hypothetical protein	396	1	1	0.064363		1	0.0714229		1	0.15372	1	-0.0865871
PFA0420w	hypothetical protein	192	1	1	0.250555		1	-0.012188		1	0.800616	1	-0.212928
PFA0425c	hypothetical protein	433	1	1	0.181502		1	0.0592353		1	0.238355	1	-0.0268037
PFA0430c	hypothetical protein	1277	1	1	0.169117		1	0.0846263		1	0.381324	1	-0.0819467
PFA0435w	hypothetical protein	393	1	1	0.127517		1	0.0290676		1	0.0850766	1	-0.0016301
PFA0440w	hypothetical protein	293	1	1	0.114325		1	0.0564077		1	0.184247	1	-0.160408
PFA0445w	hypothetical protein	1108	1	1	0.0898382		1	0.0325168		1	0.0631877	1	-0.0896608
PFA0450c	mRNA cleavage factor-like protein, putative	306	1	1	0.166292		1	0.0587309		1	0.155589	1	-0.117108
PFA0455c	integral membrane protein, GNS1/SUR4 family, putative	312	1	1	0.222541		1	0.0190069		1	0.111477	1	0.233873
PFA0460c	tubulin-specific chaperone a, putative	230	1	1	-0.158853		1	-0.109393		1	-0.106604	1	0.107658
PFA0465c	N-terminal acetyltransferase, putative	208	1	1	0.0330877		1	0.157368		1	0.162492	1	-0.160492
PFA0470c	cold-shock protein, putative	190	1	1	-0.136768		1	-0.137512		1	0.0336978	1	-0.1127
PFA0475c	hypothetical protein	243	1	1	-0.0494539		1	-0.0471745		1	0.184267	1	0.0198413
PFA0480w	phenylalanyl-tRNA synthetase beta chain, putative	488	1	1	0.0518772		1	0.0328556		1	0.0491258	1	-0.045394
PFA0485w	hypothetical protein	894	1	1	0.108254		1	0.0245127		1	0.164983	1	-0.0254396
PFA0490w	hypothetical protein	242	1	1	-0.139341		1	-0.0696563		1	0.0608281	1	-0.14723
PFA0495c	selenocysteine-specific elongation factor selB homologue, putative	926	1	1	0.0910791		1	0.0597745		1	0.263835	1	-0.0385939
PFA0500w	human hepatopoietin-like protein, putative	133	1	1	-0.0498635		1	0.0671189		1	0.149954	1	-0.00863083
PFA0505c	DNA-directed RNA polymerase 2 subunit, putative	335	1	1	0.212121		1	0.138286		1	0.494104	1	-0.0919409
PFA0510w	hypothetical protein	1488	1	1	0.200207		1	0.145225		1	0.315701	1	-0.0365951
PFA0515w	phosphatidylinositol-4-phosphate 5-kinase, putative	1392	1	1	0.111222		1	0.103526		1	0.295864	1	-0.0893906
PFA0520c	chromatin assembly factor 1 protein WD40 domain, putative	597	1	1	0.0835785		1	0.091504		1	0.113194	1	-0.129938
PFA0525w	transcription initiation factor TFIIB, putative	391	1	1	0.0647082		1	0.050903		1	0.0921822	1	-0.0946754
PFA0530c	hypothetical protein, conserved	217	1	1	0.0778168		1	-6.78379e-05		1	-0.0319212	1	0.0247533
PFA0535c	kinesin, putative	2103	1	1	0.0556154		1	0.0367936		1	0.171135	1	-0.0495273
PFA0540c	hypothetical protein	151	1	1	0.195875		1	0.0107589		1	-0.0965278	1	0.316225
PFA0545c	replication factor c protein, putative	1160	1	1	0.1574		1	0.0261566		1	0.205573	1	0.151753
PFA0550w	hypothetical protein	467	1	1	0.144951		1	-0.0161232		1	0.124686	1	0.114857
PFA0555c	UMP-CMP kinase, putative	443	1	1	0.00989891		1	-0.0353566		1	0.0886028	1	-0.0484125
PFA0560c	hypothetical protein	178	1	1	0.0347201		1	0.0893349		1	0.0221151	1	0.0828372
PFA0565c	hypothetical protein	81	1	1	0.290013		1	0.0667967		1	-0.147659	1	0.0451235
PFA0570w	hypothetical protein	406	1	1	0.0884551		1	-0.0112332		1	0.0282009	1	0.0732968
PFA0575c	hypothetical protein, conserved	120	1	1	0.0472954		1	-0.010077		1	0.105855	1	0.0176909
PFA0580c	TatD-like deoxyribonuclease, putative	489	1	1	0.227903		1	0.069348		1	0.179824	1	0.0264991
PFA0585w	hypothetical protein	146	1	1	0.633992		1	0.120595		1	0.218099	1	0.201256
PFA0590w	ABC transporter, putative	1532	1	1	0.0726617		1	-0.00491621		1	-0.0135033	1	0.134324
MAL1_18s	18s rRNA A-type	50	1	1	-0.753108		1	-0.884596		1	-0.748226	1	-0.447049
MAL1_ITS1	ITS1 A-type	44	1	1	-0.189006		1	-0.161478		1	-0.210276	1	-0.142099
MAL1_5.8s	5.8s rRNA	64	1	1	-0.757596		1	-1.47916		1	0.192869	1	-1.1717
MAL1_ITS2	ITS2 A-type	338	1	1	-0.0170875		1	-0.00136412		1	0.186994	1	-0.255517
MAL1_28s	28s rRNA (A-type)	730	1	1	-0.599772		1	-0.781191		1	-0.245929	1	-0.467789
PFA0610c	hypothetical protein, conserved in P. falciparum	235	1	1	-0.0100421		1	0.0160017		1	-0.0486122	1	-0.00408186
PFA0615w	hypothetical protein	156	1	1	8.15218e-05	NS	1	0.00385357	NS	1	0.169049	1	0.00557084
PFA0620c	glutamic acid-rich protein (garp)	811	1	1	0.130999		1	0.153602		1	0.477794	1	0.0211573
PFA0625w	SURFIN, surface-associated interspersed gene	864	1	1	-0.102839	496785-497100(0.43)	1	-0.188347	NS	1	0.0447275	1	0.0879112
PFA0630c	hypothetical protein	751	1	1	0.0432043		1	0.160431		1	0.292299	1	-0.00384594
PFA0635c	hypothetical protein	719	1	1	0.0634007		1	0.137531		1	0.221004	1	-0.0789912
PFA0640c	hypothetical protein	483	1	1	0.284245		1	0.182286		1	0.381895	1	0.0134582
PFA0645c	hypothetical protein	40	1	1	0.227695		1	0.0912203		1	0.203149	1	0.0943367
PFA0650w	SURFIN, surface-associated interspersed gene	1088	1	1	-0.87498	514414-514750(0.45):515110-516350(0.4)	1	-0.0214385	NS	1	0.141887	1	-0.153504
PFA0655w	SURFIN, surface-associated interspersed gene	422	1	1	-0.246243	515110-516350(0.4)	1	-0.187172	NS	1	0.0850138	1	0.112283
PFA0660w	protein with DNAJ domain, dnj1/sis1 family	427	1	1	0.00828295		1	0.0285868		1	0.0544686	1	-0.089375
PFA0665w	hypothetical protein	2236	1	1	-0.305193	532350-532901(0.11)	1	-0.0922505	NS	1	0.183911	1	-0.00931223
PFA0670c	hypothetical protein	303	1	1	-0.174446		1	-0.0177016		1	0.132311	1	-0.157371
PFA0675w	P. falciparum RESA-like protein with DnaJ domain	545	1	1	-0.100169	NS	1	0.0456173	NS	1	0.181279	1	0.0210843
PFA0680c	hypothetical protein, conserved in P. falciparum	28	1	1	-3.72304	NS	1	-2.61758	NS	1	0.176876	0	0.567989
PFA0685c	hypothetical protein, conserved in P. falciparum	359	1	1	0.317163		1	0.214875		1	0.508568	1	-0.0315778
PFA0690w	hypothetical protein conserved in P. falciparum, pseudogene	257	1	1	-0.0317605		1	0.0312366		1	-0.168341	1	-0.0916842
PFA0695c	erythrocyte membrane protein 1 (PfEMP1)-like, pseudogene	316	1	1	0.143535	NS	1	0.00783201	556217-559883(2.8)	1	-0.00274988	1	0.0552754
PFA0700c	hypothetical protein, conserved in P. falciparum	104	1	1	-0.122037		1	0.152733		1	0.129569	1	-0.118599
PFA0705c	STEVOR pseudogene putative	358	1	1	-0.152769		1	-0.0146161		1	-0.0983989	1	0.0548337
PFA0710c	RIFIN	373	1	1	-0.152638		1	0.0762763		1	-0.100603	1	-0.0294363
PFA0715c	hypothetical protein	208	1	1	0.0446556		1	0.00101442		1	0.234741	1	0.25498
PFA0720w	hypothetical protein	152	1	1	0.427365		1	0.186765		1	0.219172	1	0.413017
PFA0725w	SURFIN, surface-associated interspersed gene	186	1	1	-0.571925	NS	1	-0.0175063	579454-580666(2)	1	-0.219604	1	0.113414
PFA0730c	hypothetical protein	3	NA	NA	1.89244	NS	NA	1.09109	NS	NA	2.57678	NA	0.315969
PFA0735w	hypothetical protein	16	1	1	0.926458	NS	1	0.585576	NS	1	0.145769	1	0.221466
PFA0740w	RIFIN	244	1	1	-1.50871	594623-596115(0.18)	1	-0.929261	594623-599660(0.23)	1	0.0887553	0	0.0273523
PFA0745w	RIFIN	229	1	1	-0.595254	597287-599246(0.19)	1	-0.124311	594623-599660(0.23)	1	0.0184126	1	-0.117329
PFA0750w	STEVOR	284	1	1	-1.33965	599703-600669(0.05)	1	-1.34932	601053-601420(0.3):599785-600528(0.01):600567-600884(0.01)	1	-0.0313443	1	0.182857
PFA0755w	erythrocyte membrane protein 1 (PfEMP1) pseudogene	111	1	1	-1.92064	602531-606769(0.13)	1	-1.57657	602531-606774(0.03)	1	-0.222556	0	0.314439
PFA0760w	RIFIN	253	1	1	-1.3817	606825-611322(0.53):602531-606769(0.13)	1	-1.55588	607098-611403(0.63):602531-606774(0.03)	1	0.12134	1	0.0937986
PFA0765c	erythrocyte membrane protein 1 (PfEMP1)	2184	1	1	-1.66554	606825-611322(0.53):612591-615314(0.01):616184-616626(0.00)	1	-1.30891	607098-611403(0.63):612587-614207(0.22):615985-618095(0.11):614497-615795(0.01)	1	0.220092	1	0.046705
PFB0010w	erythrocyte membrane protein 1 (PfEMP1)	1534	1	1	-1.99279	27992-33230(0.56):21742-25862(0.28):26136-26588(0.01):27400-27803(0.00)	1	-1.19922	21742-25400(0.42):28543-33206(0.22):26136-27250(0.22):25661-26041(0.07):27992-28392(0.01):27437-27878(0.00)	1	0.153392	0	0.102413
PFB0015c	rifin	304	1	1	-1.51398	27992-33230(0.56):33609-37235(0.11)	1	-1.21067	33548-33853(0.32):28543-33206(0.22)	1	0.0772598	1	0.184451
PFB0020c	erythrocyte membrane protein 1 (PfEMP1), truncated	203	1	1	-1.6623	33609-37235(0.11)	1	0.256483	37091-41961(0.16)	1	-0.206425	1	0.16243
PFB0025c	stevor, putative	315	1	1	-0.254626	38861-39416(0.02)	1	-1.60105	37091-41961(0.16)	1	-0.118815	1	-0.00443834
PFB0030c	rifin	208	1	1	-1.54483	41008-41835(0.09)	1	-0.190254	37091-41961(0.16)	1	0.124893	0	0.148069
PFB0035c	rifin	374	1	1	-1.79402	NS	1	-1.16546	46373-46739(0.56)	1	0.0589235	1	0.149877
PFB0040c	rifin	255	1	1	-1.81521	46988-49156(0.23):49802-55060(0.08)	1	-1.51047	46988-57216(0.12)	1	-0.0886102	1	0.163583
PFB0045c	erythrocyte membrane protein 1 (PfEMP1), truncated	28	1	1	-0.667175	49802-55060(0.08)	1	-0.549931	46988-57216(0.12)	1	-0.194633	1	0.322193
PFB0050c	stevor isoform gam beta	176	1	1	-1.44016	49802-55060(0.08)	1	-1.41812	46988-57216(0.12)	1	0.115984	1	0.130826
PFB0055c	rifin	253	1	1	-0.73786	NS	1	-1.42792	57822-59533(0.54)	1	0.116953	1	-0.00256478
PFB0056c	hypothetical protein	42	1	1	-1.02428	58848-63367(0.27)	1	-0.460007	NS	1	-0.456028	0	-0.294036
PFB0060w	rifin	419	1	0	-2.59535	58848-63367(0.27):64212-67576(0.24)	1	-2.03403	62677-63367(0.07)	1	-0.00118207	0	0.195226
PFB0065w	stevor, putative	253	1	1	-1.16136	64212-67576(0.24)	1	-1.3664	66664-67534(0.08)	1	0.0273311	1	0.132838
PFB0070w	hypothetical protein	154	1	0	-3.71417	67910-69325(0.41):69503-72051(0.13)	1	-2.60911	NS	1	0.169049	0	0.0861241
PFB0075c	hypothetical protein	290	1	0	-3.30777	73000-77115(0.19)	1	-2.70598	NS	1	0.0140166	0	0.258171
PFB0080c	hypothetical protein	615	1	0	-2.70938	77677-80763(0.18)	1	-2.1765	NS	1	0.158207	0	0.159625
PFB0085c	hypothetical protein	1132	1	0	-2.63376	83123-87118(0.1):81500-82943(0.01)	1	-2.0875	NS	1	0.0839713	0	0.178534
PFB0090c	hypothetical protein, conserved	561	1	0	-3.46344	87685-90028(0.2):83123-87118(0.1)	1	-2.94613	NS	1	0.0773141	0	0.057761
PFB0095c	erythrocyte membrane protein 3	1259	1	0	-3.11144	98152-99085(0.08):90195-97450(0.04)	1	-2.64968	NS	1	0.177428	0	0.231488
PFB0100c	knob associated histidine-rich protein	893	1	0	-2.76921	103468-104565(0.02):104765-105236(0.00)	1	-0.563709	NS	1	0.454745	0	0.159689
PFB0105c	hypothetical protein	372	1	1	-0.0620049		1	0.120426		1	0.278411	1	0.059319
PFB0106c	hypothetical protein	360	1	1	0.0539898		1	0.0760765		1	0.101851	1	0.0285124
PFB0110w	hypothetical protein	177	1	1	0.484651		1	0.0688536		1	0.0573313	1	0.211652
PFB0115w	hypothetical protein	755	1	1	0.122951		1	0.245387		1	0.287245	1	-0.0458991
PFB0120w	early transcribed membrane protein, putative	139	1	1	0.0197746		1	0.0376113		1	0.149974	1	-0.17214
PFB0125c	hypothetical protein	1561	1	1	0.116678		1	0.070521		1	0.277702	1	0.0179756
PFB0130w	polyprenyl synthetase, putative	404	1	1	0.00030979		1	-0.144452		1	-0.0589306	1	-0.00876634
PFB0140w	hypothetical protein	235	1	1	0.44483		1	0.0247412		1	0.22677	1	0.239158
PFB0145c	hypothetical protein	2320	1	1	0.108474		1	0.0133445		1	0.157391	1	0.171233
PFB0150c	protein kinase, putative	3197	1	1	0.117342		1	0.0636889		1	0.241067	1	0.0260974
PFB0160w	ERCC1 nucleotide excision repair protein, putative	195	1	1	0.167848		1	0.0712917		1	0.0702804	1	-0.010671
PFB0161c	hypothetical protein, conserved	145	1	1	0.111993		1	0.0421266		1	0.132012	1	-0.160419
1400.pre-tRNA-Gln-1	tRNA Glutamine	43	1	1	-0.214995		1	0.202939		1	-0.0760695	1	-0.338063
PFB0170w	hypothetical protein, conserved	399	1	1	-0.00881299		1	0.00614352		1	-0.0180167	1	0.0912955
PFB0175c	hypothetical protein	532	1	1	0.0653346		1	0.174834		1	0.417835	1	0.00372728
PFB0177c	hypothetical protein	743	1	1	0.0940198		1	0.0531924		1	0.0689696	1	-0.0942236
PFB0180w	5%27-3%27 exonuclease, N-terminal resolvase-like domain, putative	453	1	1	0.180271		1	-0.0786775		1	0.303343	1	-0.112758
PFB0185w	hypothetical protein, conserved	582	1	1	0.115838		1	0.0838472		1	0.136665	1	-0.0603428
PFB0190c	hypothetical protein	2326	1	1	0.0409764		1	0.0585118		1	0.186157	1	-0.102731
PFB0194w	hypothetical protein, conserved	240	1	1	0.244668		1	0.12595		1	0.195753	1	0.0624153
PFB0195c	hypothetical protein	854	1	1	0.0163932		1	-0.00170172		1	0.067119	1	0.198275
PFB0200c	aspartate aminotransferase, putative	471	1	1	-0.147875		1	-0.0506329		1	0.0840179	1	-0.154096
PFB0205c	hypothetical protein	1192	1	1	0.167584		1	0.0947444		1	0.207286	1	0.0315382
PFB0210c	monosaccharide transporter, putative	621	1	1	-0.034782		1	-0.00440155		1	0.103324	1	-0.135421
PFB0215c	3%27-5%27 exonuclease, putative	440	1	1	-0.0995828		1	0.00179515		1	0.130579	1	-0.0163748
PFB0220w	UbiE-like methlytransferase, putative	360	1	1	0.146214		1	0.0958428		1	0.196084	1	-0.141968
PFB0225c	hypothetical protein	589	1	1	0.0555317		1	0.0264662		1	0.212461	1	0.203559
PFB0230c	hypothetical protein	992	1	1	0.0504259		1	-0.0656724		1	0.222125	1	0.277676
PFB0235w	hypothetical protein	429	1	1	0.191507		1	0.0900979		1	0.16378	1	0.353202
PFB0240w	hypothetical protein, conserved	358	1	1	0.0685471		1	-0.0047496		1	0.181165	1	-0.00805816
PFB0245c	DNA-directed RNA polymerase II 16 kDa subunit, putative	196	1	1	0.0598938		1	0.11339		1	0.0181674	1	-0.194936
PFB0250w	hypothetical protein	510	1	1	0.0437066		1	0.100784		1	0.161014	1	-0.0388224
PFB0255w	hypothetical protein, conserved	184	1	1	0.167864		1	0.0732491		1	0.0809414	1	0.0117996
PFB0257c	hypothetical protein, conserved	145	1	1	0.210589		1	0.103744		1	0.252454	1	-0.184909
PFB0260w	proteasome 26S regulatory subunit, putative	1040	1	1	0.0802788		1	0.120375		1	0.0813574	1	-0.12269
PFB0265c	DNA repair endonuclease, putative	1843	1	1	0.0993032		1	0.0984335		1	0.175735	1	-0.025569
PFB0270w	hypothetical protein, conserved	268	1	1	0.095775		1	0.0368226		1	0.0920593	1	0.206969
PFB0275w	hypothetical protein, conserved	668	1	1	0.0330579		1	0.0714564		1	0.142351	1	-0.170543
PFB0279w	hypothetical protein	400	1	1	0.0593589		1	0.0740397		1	0.0294469	1	-0.0130073
PFB0280w	hypothetical protein	1586	1	1	0.115113		1	0.101422		1	0.180482	1	-0.0699812
PFB0285c	hypothetical protein	1392	1	1	0.28158		1	0.164198		1	0.412899	1	0.0149205
PFB0290c	transcription factor, putative	123	1	1	0.228858		1	0.0619175		1	0.126267	1	0.0131573
PFB0295w	adenylosuccinate lyase, putative	498	1	1	0.124897		1	0.114095		1	0.195559	1	-0.179996
PFB0300c	merozoite surface protein 2 precursor	341	1	1	-1.61358	273900-274378(0.01)	1	-1.40605	273900-274378(0.00)	1	0.29968	1	-0.138602
PFB0305c	merozoite surface protein 5	319	1	1	0.104103		1	0.0154142		1	0.171019	1	-0.116351
PFB0310c	merozoite surface protein 4	356	1	1	0.0348947		1	0.117767		1	0.391028	1	-0.125634
PFB0315w	41 kDa antigen	1173	1	1	0.12561		1	0.0319085		1	0.19464	1	-0.0530574
PFB0320c	hypothetical protein, conserved	169	1	1	0.0856802		1	0.081165		1	0.215031	1	0.0591328
PFB0325c	cysteine protease, putative	951	1	1	0.0919859		1	0.0468847		1	0.146487	1	-0.132863
PFB0330c	cysteine protease, putative	1220	1	1	0.0233929		1	0.0371539		1	0.107222	1	-0.125189
PFB0335c	cysteine protease, putative	1155	1	1	0.056582		1	0.033543		1	0.0936659	1	-0.100728
PFB0340c	cysteine protease, putative	1330	1	1	-0.189579		1	-0.164999		1	0.107439	1	-0.239357
PFB0345c	cysteine protease, putative	1134	1	1	0.0194596		1	0.0787273		1	0.169202	1	-0.153522
PFB0350c	cysteine protease, putative	1227	1	1	0.0695579		1	0.074431		1	0.117069	1	-0.133296
PFB0355c	cysteine protease, putative	1276	1	1	0.0536645		1	0.0773517		1	0.159103	1	-0.174612
PFB0360c	cysteine protease, putative	1202	1	1	0.0848333		1	0.0451653		1	0.0970917	1	-0.0396174
PFB0365w	hypothetical protein, conserved	1449	1	1	0.0925283		1	0.0322635		1	0.156279	1	-0.0915226
PFB0370c	RNA-binding protein, putative	388	1	1	0.105653		1	0.0087026		1	0.148102	1	-0.132408
PFB0375w	hypothetical protein	1017	1	1	0.132884		1	0.00409942		1	0.176505	1	0.115529
PFB0380c	hypothetical protein	1854	1	1	0.143085		1	0.059701		1	0.27957	1	0.0324726
PFB0385w	acyl carrier protein, putative	137	1	1	-0.0456179		1	-0.105865		1	-0.00127442	1	0.110264
PFB0390w	ribosome releasing factor, putative	374	1	1	0.406743		1	0.222519		1	0.530407	1	-0.0276249
PFB0391c	hypothetical protein	307	1	1	0.176542		1	0.0160967		1	0.114448	1	0.173304
PFB0395w	hypothetical protein	201	1	1	0.164475		1	0.039671		1	0.0183315	1	0.257139
PFB0400w	hypothetical protein	2046	1	1	0.14033		1	0.0421854		1	0.119899	1	-0.0210892
PFB0405w	transmission-blocking target antigen s230 precursor	2729	1	1	0.035096	NS	1	0.00628528	NS	1	0.0674473	1	-0.0823803
PFB0410c	phospholipase, putative	835	1	1	0.0923573		1	0.100097		1	0.181551	1	-0.16501
PFB0415c	hypothetical protein	371	1	1	0.192311		1	0.0501506		1	0.110158	1	-0.0585365
PFB0420w	2C-methyl-D-erythritol 2,4-cyclodiphosphate synthase	206	1	1	0.105524		1	-0.00376694		1	0.0483626	1	0.0761805
PFB0425c	hypothetical protein	1048	1	1	0.138283		1	0.0437208		1	0.229164	1	0.0288341
PFB0435c	hypothetical protein	1085	1	1	0.0564373		1	0.0138979		1	0.104132	1	-0.117586
PFB0440c	hypothetical protein	638	1	1	-0.0636997		1	-0.0425576		1	0.0239673	1	-0.116538
PFB0445c	helicase, putative	621	1	1	0.0190353		1	0.0145185		1	0.0841513	1	-0.122575
PFB0450w	Sec61-gamma subunit of protein translocation complex, putative	99	1	1	0.121469		1	-0.0437871		1	0.0286636	1	-0.0982603
PFB0455w	ribosomal L37ae protein, putative	121	1	1	0.0323143		1	-0.00165344		1	0.299008	1	-0.143306
PFB0460c	hypothetical protein	2662	1	1	0.130231		1	0.0573896		1	0.262093	1	0.0115651
PFB0465c	hypothetical protein	538	1	1	0.0808941		1	0.036736		1	0.058008	1	-0.116933
PFB0467w	hypothetical protein, conserved	148	1	1	0.242937		1	0.0256534		1	-0.00772381	1	0.155548
PFB0470w	hypothetical protein	729	1	1	0.0860518		1	0.0649972		1	0.103648	1	0.0197405
PFB0475c	hypothetical protein, conserved	522	1	1	0.138121		1	0.0713526		1	0.15508	1	0.00791328
PFB0480w	syntaxin, putative	180	1	1	0.152905		1	-0.0790846		1	-0.221356	1	0.437553
PFB0485c	hypothetical protein	369	1	1	0.249561		1	0.00427714		1	0.137746	1	0.455632
PFB0490c	hypothetical protein	359	1	1	0.00395482		1	-0.0682082		1	-0.0659615	1	0.24514
PFB0495w	hypothetical protein	647	1	1	0.285021		1	-0.0369541		1	-0.0187928	1	0.313568
PFB0500c	rab5 protein, putative	240	1	1	-0.0378696		1	-0.0171594		1	-0.0656707	1	0.00911984
PFB0501c	hypothetical protein	338	1	1	0.0800346		1	0.0240635		1	0.173048	1	0.0149752
PFB0505c	beta-ketoacyl-acyl carrier protein synthase III precursor, putative	498	1	1	0.0662969		1	-0.021538		1	0.131384	1	0.131042
PFB0510w	hypothetical protein	825	1	1	0.158546		1	0.0772737		1	0.206448	1	0.0233779
PFB0515w	hypothetical protein	179	1	1	-0.0633699		1	0.0249089		1	0.300827	1	-0.0288363
PFB0520w	protein kinase, putative	779	1	1	0.113018		1	0.0529166		1	0.163116	1	-0.0107581
PFB0525w	asparagine -- tRNA ligase, putative	614	1	1	0.0529247		1	-0.00360057		1	0.0969197	1	-0.179012
PFB0530c	hypothetical protein	444	1	1	0.135064		1	0.0377348		1	0.179379	1	0.166939
PFB0535w	hypothetical protein	221	1	1	0.271935		1	0.0194194		1	0.0571203	1	0.365761
PFB0540w	hypothetical protein	1346	1	1	0.166193		1	0.0273276		1	0.316939	1	-0.0112837
PFB0545c	ribosomal protein L7/L12, putative	326	1	1	0.0380803		1	0.0341114		1	0.101203	1	-0.0146865
PFB0550w	peptide chain release factor subunit 1, putative	507	1	1	0.143286		1	0.0917418		1	0.174851	1	-0.172393
PFB0555c	hypothetical protein	3550	1	1	0.0703514		1	-0.00137088		1	0.193161	1	0.168472
PFB0560w	hypothetical protein	2669	1	1	0.0189062		1	-0.0306929		1	0.0848087	1	-0.0732451
PFB0570w	hypothetical protein	288	1	1	0.0638155		1	0.0240101		1	0.109783	1	-0.15277
PFB0575c	hypothetical protein	489	1	1	0.131121		1	0.057508		1	0.303983	1	-0.027972
PFB0580w	hypothetical protein	1057	1	1	0.0593791		1	0.0994535		1	0.187856	1	-0.10381
PFB0585w	Leu/Phe-tRNA protein transferase, putative	292	1	1	0.0688883		1	-0.0196227		1	0.0167548	1	-0.089983
PFB0590w	hypothetical protein	139	1	1	0.0927834		1	0.0225343		1	0.0200997	1	0.0255441
PFB0595w	heat shock 40 kDa protein, putative	380	1	1	0.00369576		1	0.0153144		1	0.0367792	1	-0.147724
PFB0600c	hypothetical protein	129	1	1	0.0731086		1	0.0202602		1	0.0620158	1	-0.032573
PFB0605w	Ser/Thr protein kinase, putative	339	1	1	-0.0455738		1	-0.0308167		1	-0.0377307	1	-0.0846804
PFB0610c	hypothetical protein	464	1	1	-0.0278116		1	-0.0317653		1	0.0993922	1	-0.0657427
PFB0615c	hypothetical protein	2270	1	1	0.103461		1	0.00208233		1	0.204804	1	0.107656
PFB0620w	hypothetical protein	173	1	1	0.0937303		1	0.0382192		1	0.0566963	1	-0.096795
PFB0625w	hypothetical protein	458	1	1	0.139377		1	0.00742272		1	0.0256068	1	0.0666023
PFB0630c	hypothetical protein	1187	1	1	0.273022		1	0.144694		1	0.53721	1	-0.0464192
PFB0635w	T-complex protein 1, putative	527	1	1	0.0910189		1	0.0512204		1	0.137567	1	-0.150616
PFB0640c	hypothetical protein, conserved	1851	1	1	0.174344		1	0.121229		1	0.275428	1	-0.0964251
PFB0645c	Ribosomal protein L13, putative	319	1	1	0.100595		1	0.0177249		1	0.176591	1	-0.177765
PFB0650w	hypothetical protein	1550	1	1	0.189785		1	0.0437607		1	0.33677	1	-0.0542341
PFB0655c	hypothetical protein	791	1	1	0.136288		1	0.101032		1	0.276717	1	0.051214
PFB0660w	hypothetical protein	181	1	1	0.105663		1	-0.00952631		1	0.182681	1	-0.0123341
PFB0665w	Ser/Thr protein kinase, putative	1176	1	1	0.0841556		1	0.0238665		1	0.141343	1	-0.0131158
PFB0670c	hypothetical protein	460	1	1	0.167038		1	-0.0355321		1	-0.0303685	1	0.173434
PFB0675w	hypothetical protein	1148	1	1	0.0487125	NS	1	0.00596985	605348-605678(0.62)	1	0.143302	1	-0.0653725
PFB0680w	hypothetical protein	693	1	1	0.150457		1	0.0733678		1	0.236208	1	-0.00658987
PFB0685c	acyl-CoA synthetase, PfACS9	1048	1	1	0.101634		1	0.0725913		1	0.214779	1	-0.0610071
PFB0687c	RING zinc finger protein, putative	382	1	1	0.164145		1	0.0925871		1	0.212303	1	-0.0638826
PFB0690w	hypothetical protein	146	1	1	-0.0970539		1	-0.0447908		1	-0.338842	1	-0.00397464
PFB0695c	acyl-CoA synthetase	1086	1	1	0.020303		1	0.0150714		1	0.0105695	1	-0.0293327
PFB0700c	hypothetical protein	1082	1	1	0.139696		1	0.112703		1	0.288249	1	-0.0900623
PFB0705w	hypothetical protein	516	1	1	0.102946		1	0.0761137		1	0.162683	1	-0.077353
PFB0710c	hypothetical protein	333	1	1	0.344687		1	0.152326		1	0.575221	1	0.126575
PFB0715w	DNA-directed RNA polymerase II second largest subunit, putative	1592	1	1	0.0672272		1	0.0752338		1	0.0656152	1	-0.174987
PFB0720c	hypothetical protein, conserved	1017	1	1	0.136147		1	0.0952149		1	0.252151	1	-0.0438757
PFB0725c	hypothetical protein	96	1	1	0.293632		1	0.278924		1	0.213309	1	0.194959
PFB0730w	DNA helicase, putative	1445	1	1	0.203685		1	0.109013		1	0.228825	1	-0.0801163
PFB0735c	hypothetical protein	1136	1	1	0.187175		1	0.0510386		1	0.203736	1	0.0644382
PFB0745w	hypothetical protein	899	1	1	0.088018		1	0.0719141		1	0.165203	1	-0.0401847
PFB0750w	vacuolar protein-sorting protein VPS45, putative	577	1	1	0.0758864		1	-0.00422339		1	0.000331315	1	-0.00406037
PFB0755w	hypothetical protein	1066	1	1	0.0915672		1	0.0161359		1	0.0830702	1	0.0515778
PFB0760w	hypothetical protein	627	1	1	0.0942486		1	0.0818557		1	0.166648	1	-0.116032
PFB0765w	hypothetical protein	693	1	1	0.0680123		1	0.0232035		1	0.105568	1	-0.0113037
PFB0770c	hypothetical protein	864	1	1	0.304074		1	0.237278		1	0.48267	1	-0.15258
PFB0775w	hypothetical protein	284	1	1	0.218435		1	0.0575015		1	0.296038	1	-0.135304
PFB0790c	hypothetical protein	277	1	1	0.0692809		1	-0.028183		1	0.121549	1	0.0678417
PFB0795w	ATP synthase F1, alpha subunit, putative	631	1	1	0.0741923		1	0.0318015		1	0.0703946	1	-0.163144
PFB0800c	hypothetical protein	1517	1	1	0.207194		1	0.0732645		1	0.240032	1	0.0590934
PFB0805c	clathrin coat assembly protein, putative	161	1	1	0.103529		1	0.0826186		1	0.0617278	1	0.0600975
PFB0810w	hypothetical protein	110	1	1	0.345079		1	0.0813694		1	0.210911	1	0.121588
PFB0814c	hypothetical protein	68	1	1	0.00285807		1	0.0165746		1	0.170749	1	-0.266455
PFB0815w	protein kinase, putative	532	1	1	-0.0200256		1	-0.0392639		1	0.0168467	1	-0.147301
PFB0820c	hypothetical protein	1802	1	1	0.216816		1	0.0788288		1	0.323292	1	-0.0291012
PFB0826c	hypothetical protein	355	1	1	0.199661		1	0.125928		1	0.212929	1	-0.00186495
PFB0830w	Ribosomal protein S26e, putative	139	1	1	0.199288		1	0.0537889		1	0.271833	1	-0.242009
PFB0835c	hypothetical protein	635	1	1	0.0147981	NS	1	-0.0860291	NS	1	0.00341786	1	-0.103799
PFB0840w	replication factor C, subunit 2	362	1	1	0.0569621		1	0.0734439		1	0.0392399	1	-0.138561
PFB0845w	hypothetical protein	340	1	1	0.0730039		1	0.0606689		1	0.129731	1	0.096399
PFB0855c	hypothetical protein	1179	1	1	0.24207		1	0.0949402		1	0.240053	1	0.154007
PFB0860c	RNA helicase, putative	682	1	1	0.0669923		1	0.0884622		1	0.0785381	1	-0.0787116
PFB0865w	small nuclear ribonucleoprotein, putative	104	1	1	0.00507271		1	-0.0220323		1	-0.0549685	1	-0.0989721
PFB0870w	hypothetical protein	1544	1	1	-0.00432293		1	0.0597523		1	0.113987	1	-0.0767773
PFB0875c	hypothetical protein	581	1	1	0.0791659		1	0.0525472		1	0.112882	1	0.103873
PFB0877c	hypothetical protein	133	1	1	0.215811		1	0.00660264		1	0.0649306	1	0.132001
PFB0880w	hypothetical protein, conserved	362	1	1	0.0262153		1	0.0752575		1	0.0524938	1	-0.124389
PFB0885w	40S ribosomal protein S30, putative	78	1	1	-0.000923772		1	-0.0845036		1	-0.0879144	1	-0.139961
PFB0886c	hypothetical protein	177	1	1	-0.0111456		1	-0.0556796		1	0.00935516	1	0.0661348
PFB0888w	hypothetical protein	108	1	1	-0.0639615		1	-0.0339385		1	-0.0418311	1	-0.0824991
PFB0890c	pseudouridine synthetase, putative	441	1	1	0.0370031		1	0.0610196		1	0.224428	1	-0.0708207
PFB0895c	replication factor C subunit 1, putative	1132	1	1	0.124697		1	0.092088		1	0.184549	1	-0.124562
PFB0900c	hypothetical protein	353	1	1	0.158835		1	0.164412		1	0.238477	1	-0.0861661
PFB0905c	hypothetical protein	373	1	1	0.176733		1	0.061201		1	0.244169	1	-0.0850636
PFB0910w	hypothetical protein	218	1	1	0.409236		1	-0.030223		1	-0.051206	1	0.295683
PFB0915w	liver stage antigen 3	1035	1	1	0.0498691		1	-0.0396977		1	0.239394	1	-0.0587675
PFB0920w	hypothetical protein	889	1	1	0.0327016		1	0.0205746		1	0.0749491	1	0.000627221
PFB0921c	hypothetical protein	212	1	1	0.0756641		1	0.0621696		1	0.0972594	1	-0.0431046
PFB0923c	hypothetical protein	236	1	1	0.12942		1	0.075998		1	0.142476	1	-0.0613796
PFB0925w	hypothetical protein	362	1	1	0.0662319		1	-0.0128024		1	-0.109552	1	0.213663
PFB0926c	hypothetical protein	179	1	1	0.339192		1	0.12494		1	0.591264	1	0.16688
PFB0930w	hypothetical protein	247	1	1	0.135377		1	0.0806559		1	0.0129599	1	-0.0415105
PFB0932w	hypothetical protein	197	1	1	-0.0406186		1	0.0212334		1	-0.0422372	1	0.214438
PFB0935w	cytoadherence linked asexual protein 2	1420	1	1	-0.03031	843384-843904(1.9)	1	-0.074027	NS	1	-0.041251	1	0.0232982
PFB0946c	hypothetical protein	125	1	1	-0.054087		1	-0.410629		1	-0.216847	1	0.208384
PFB0950w	hypothetical protein	313	1	1	-0.234989	847544-848140(0.6)	1	-0.31383	NS	1	0.369414	1	-0.012052
PFB0951w	hypothetical protein, pseudogene	91	1	1	-0.354974		1	-0.0370159		1	-0.539941	1	0.279193
PFB0953w	hypothetical protein	158	1	1	-0.370337		1	-0.335628		1	-0.0242949	1	-0.0138547
PFB0954c	hypothetical protein, conserved in P falciparum	157	1	1	0.0242979		1	0.00253912		1	0.252965	1	-0.106573
PFB1070w	hypothetical protein	95	1	1	0.127359	NS	1	-0.0991765	858818-859133(4.1)	1	0.044688	1	0.0439949
PFB0955w	stevor, degenerate, putative	309	1	1	-0.0377472		1	-0.0295065		1	-0.0655699	1	-0.131902
PFB0960c	hypothetical protein	99	1	1	-0.1553	NS	1	-1.4847	863252-863767(0.02)	1	-0.151963	1	0.277574
PFB0965c	hypothetical protein	172	1	1	-0.0810094	NS	1	-1.71275	865288-868131(0.17)	1	-0.2811	1	0.114492
PFB0970c	hypothetical protein	441	1	1	0.233082	NS	1	-2.20595	868673-871773(0.11)	1	0.283232	1	0.432955
PFB0972w	hypothetical protein	54	1	1	-2.05853	872751-873396(0.63)	1	-2.96832	871930-873345(0.13)	1	-0.215161	1	-0.00570571
PFB0973c	hypothetical protein	90	1	1	0.485455		1	-1.76812		1	0.538676	1	-0.0578552
PFB0974c	erythrocyte membrane protein 1 (PfEMP1), truncated, degenerate	54	1	1	0.268492	NS	1	-0.548082	NS	1	-0.0174266	1	0.212852
PFB0975c	erythrocyte membrane protein 1 (PfEMP1), truncated	0	NA	NA	NaN	NS	NA	NaN	NS	NA	NaN	NA	NaN
PFB0976w	hypothetical protein	0	NA	NA	NaN	NS	NA	NaN	NS	NA	NaN	NA	NaN
PFB0980w	hypothetical protein	0	NA	NA	NaN	876441-889923(0.04)	NA	NaN	NS	NA	NaN	NA	NaN
PFB0985c	hypothetical protein	29	1	0	-3.32092	876441-889923(0.04)	1	-2.28945	878616-889669(0.04)	1	0.289254	0	0.04178
PFB0990c	hypothetical protein	0	NA	NA	NaN	876441-889923(0.04)	NA	NaN	878616-889669(0.04)	NA	NaN	NA	NaN
PFB0995w	hypothetical protein	12	1	1	-0.450035	876441-889923(0.04)	1	-0.0653727	878616-889669(0.04)	1	-0.227169	1	-0.257827
PFB1000w	rifin	13	1	1	-1.79007	876441-889923(0.04)	1	-1.88932	878616-889669(0.04)	1	-0.358538	1	-0.0218488
PFB1005w	rifin	267	1	1	-1.1319	890507-892490(0.15):876441-889923(0.04)	1	-1.19609	878616-889669(0.04)	1	-0.0349809	1	0.024896
PFB1010w	rifin	361	1	1	-1.44952	893212-893702(0.25)	1	-0.714264	892321-892983(5.5):893209-893702(0.25)	1	-0.046299	1	0.187748
PFB1015w	rifin	242	1	1	-0.809716	896503-899876(0.09)	1	-0.642168	896503-898418(0.02)	1	-0.0499649	1	0.140718
PFB1020w	stevor, putative	249	1	1	0.0408997	896503-899876(0.09)	1	-0.981003	NS	1	-0.0137246	1	-0.24596
PFB1025w	erythrocyte membrane protein 1 (PfEMP1), truncated, degenerate	22	1	1	0.00459448	NS	1	0.0324332	902001-905318(0.65)	1	0.079006	1	0.0673043
PFB1030w	hypothetical protein	15	1	1	-0.586153	NS	1	-0.947133	902001-905318(0.65)	1	-0.538062	1	0.41437
PFB1035w	rifin	208	1	1	-1.24244	NS	1	-0.452296	902001-905318(0.65)	1	-0.053045	1	0.0581864
PFB1040w	rifin	205	1	1	-1.46738	906520-908601(0.05):908667-914099(0.04)	1	-1.53527	906520-914043(0.19)	1	-0.0766182	1	0.247917
PFB1045w	erythrocyte membrane protein 1 (PfEMP1), truncated	71	1	1	-1.24352	908667-914099(0.04)	1	-0.411373	906520-914043(0.19)	1	-0.157177	1	0.150971
PFB1050w	rifin	239	1	1	-1.67773	914348-919235(0.57):908667-914099(0.04)	1	-0.790027	906520-914043(0.19)	1	-0.00120688	0	0.332357
PFB1055c	erythrocyte membrane protein 1 (PfEMP1)	1943	1	1	-1.3756	914348-919235(0.57):919434-922708(0.08)	1	-1.33018	922982-936950(0.47):917225-919946(0.19):922255-922878(0.03):921320-922060(0.01):920424-921141(0.00)	1	0.148799	1	0.0405822
PFB1060w	hypothetical protein, conserved in P falciparum	235	1	1	-0.0431255	923660-946544(0.44)	1	0.225067	922982-936950(0.47)	1	0.597746	1	0.507121
PFB1065c	hypothetical protein, conserved in P. falciparum	41	1	1	-0.500726	923660-946544(0.44)	1	-0.525724	937830-940973(0.25)	1	0.0642538	1	0.323991
PFC0002c	hypothetical protein, conserved in P. falciparum	133	1	1	-0.0595916	5967-9895(0.04)	1	0.169679	NS	1	0.713325	1	0.531435
PFC0005w	PfEMP1	1860	1	1	-1.51371	28394-33729(0.59):36152-37770(0.05):38612-43216(0.04):34831-36129(0.00)	1	-1.49432	31790-33729(0.57):33915-35779(0.1):38623-43216(0.08):36154-37770(0.06)	1	0.181713	1	0.0460106
PFC0010c	RIFIN	166	1	1	-0.98474	43634-49112(0.12):38612-43216(0.04)	1	-0.289476	43303-49142(0.23):38623-43216(0.08)	1	0.0201023	1	0.196787
PFC0015c	VAR C, pseudogene	3	NA	NA	-0.981991	43634-49112(0.12)	NA	-0.530963	43303-49142(0.23)	NA	-0.280272	NA	0.242022
PFC0025c	STEVOR	168	1	1	-1.71415	43634-49112(0.12):49386-52260(0.07)	1	-0.793425	43303-49142(0.23):49270-52232(0.03)	1	-0.0241012	1	0.246777
PFC0030c	RIFIN	180	1	1	-1.61043	52406-58741(1.7):49386-52260(0.07)	1	-1.67674	49270-52232(0.03)	1	0.0590664	1	0.0823468
PFC0035w	RIFIN	386	1	1	-0.885129	52406-58741(1.7):58963-59282(0.00)	1	-1.059	59343-62123(0.02)	1	0.042645	1	0.217026
PFC0040w	RIFIN	70	1	1	-1.93577	61881-62192(0.00)	1	-2.80298	59343-62123(0.02)	1	0.267861	0	0.0585559
PFC0045w	RIFIN-like protein	186	1	1	0.140871	NS	1	-2.47463	65205-65525(0.00)	1	0.0699576	1	-0.10973
PFC0050c	long chain fatty acid ligase, putative	910	1	1	0.0159382	NS	1	-0.298843	65787-66684(0.03)	1	-0.170486	1	-0.0658666
PFC0055w	hypothetical protein	214	1	1	0.115522		1	0.093717		1	-0.120915	1	0.188771
PFC0060c	Serine/threonine protein kinase, putative	685	1	1	0.0362507		1	0.0705927		1	-0.0229609	1	-0.0348906
PFC0065c	alpha/beta hydrolase protein, putative	544	1	1	0.221401		1	0.141897		1	0.179144	1	0.0415199
PFC0070c	hypothetical protein	288	1	1	0.128597		1	0.104437		1	0.242309	1	0.305346
PFC0075c	hypothetical protein	321	1	1	0.275477		1	-0.0527667		1	0.200463	1	0.172378
PFC0080c	hypothetical protein	932	1	1	0.0445633		1	0.0241974		1	0.144943	1	-0.0942147
PFC0085c	hypothetical protein, conserved	382	1	1	0.00136929		1	0.0817988		1	0.140585	1	-0.104365
PFC0090w	hypothetical protein, conserved	264	1	1	-0.0141825		1	0.00832178		1	0.056871	1	-0.081607
PFC0095c	hypothetical protein, conserved	336	1	1	0.0145848		1	-0.124641		1	0.0169406	1	0.0506461
PFC0100c	regulatory protein, putative	781	1	1	0.0200645		1	0.0810417		1	0.135517	1	-0.0607024
PFC0105w	serine/threonine protein kinase, putative	1215	1	1	0.101864		1	0.0770104		1	0.266543	1	-0.151317
PFC0110w	Cytoadherence linked asexual protein, CLAG	542	1	1	-0.327172	117797-120888(0.32)	1	-0.087272	118684-120572(2.4)	1	0.08064	1	-0.0823896
PFC0115c	erythrocyte membrane protein 1 (PfEMP1) pseudogene	1782	1	1	0.0993263		1	-0.0357204		1	0.180635	1	-0.167493
PFC0120w	Cytoadherence linked asexual protein, CLAG	546	1	1	-0.151408	NS	1	-0.594755	133005-133585(0.41):136813-137370(0.01):134158-134883(0.00)	1	0.0518957	1	-0.141943
PFC0125w	ABC transporter, putative	1016	1	1	0.116935		1	0.0515373		1	0.141851	1	-0.00321722
PFC0126c	hypothetical protein, conserved	187	1	1	0.391487		1	0.268258		1	0.481763	1	-0.182687
PFC0130c	hypothetical protein, conserved	463	1	1	0.212512		1	0.0724131		1	-0.0343115	1	0.163746
PFC0135c	conserved protein	1419	1	1	0.0748167		1	0.0668603		1	0.0687418	1	-0.0980636
PFC0140c	N-ethylmaleimide-sensitive fusion protein, putative	967	1	1	0.0287044		1	0.0368533		1	-0.00393358	1	-0.0968525
PFC0145c	hypothetical protein, conserved	1464	1	1	0.119318		1	0.0560055		1	0.178257	1	0.0491745
PFC0150w	hypothetical protein, conserved	1018	1	1	0.0586447		1	0.0849893		1	0.148016	1	-0.10757
PFC0155c	DNA-directed RNA polymerase subunit I, putative	211	1	1	0.108522		1	0.0873966		1	-0.00485821	1	0.0619881
PFC0160w	binding protein, putative	709	1	1	0.16354		1	0.164224		1	0.135145	1	-0.00717854
PFC0165w	hypothetical protein, conserved	1359	1	1	0.15692		1	0.185537		1	0.280543	1	0.0370921
PFC0166w	thioredoxin-like redox-active protein, putative	191	1	1	-0.0138352		1	0.05123		1	0.0218913	1	-0.093856
PFC0170c	dihydrolipoamide acyltransferase, putative	533	1	1	0.0889743		1	0.0867099		1	0.211209	1	-0.150016
PFC0175w	IBR domain protein, putative	471	1	1	0.128733		1	0.139827		1	0.191364	1	-0.0440497
PFC0176c	hypothetical protein, conserved	272	1	1	0.0539938		1	0.0954219		1	0.142322	1	-0.137951
PFC0180c	membrane skeletal protein, putative	1113	1	1	0.0527131		1	0.0711271		1	0.206169	1	-0.097789
PFC0185w	hypothetical protein, conserved	511	1	1	0.11629		1	0.130387		1	0.154023	1	-0.112463
PFC0190c	EH (Eps15 homology) protein	690	1	1	-0.06266		1	-0.0287262		1	-0.0391203	1	-0.147508
PFC0191c	hypothetical protein	120	1	1	0.22563		1	-0.0563387		1	0.106405	1	0.40844
PFC0195w	hypothetical protein, conserved	907	1	1	0.257754		1	0.072157		1	0.135054	1	0.360599
PFC0200w	60S Ribosomal protein L44, putative	97	1	1	0.145621		1	0.0663036		1	0.0337863	1	0.133804
PFC0205c	PfGLP-1, 1-cys-glutaredoxin-like protein-1	228	1	1	0.0357607		1	-0.0242798		1	-0.0207523	1	-0.0981557
PFC0210c	circumsporozoite (CS) protein	399	1	1	0.231243		1	0.0083419		1	0.538787	1	-0.0681661
PFC0215c	hypothetical protein	593	1	1	0.00401342		1	0.0480433		1	0.21059	1	0.0697883
PFC0220w	hypothetical protein	894	1	1	0.127682		1	0.0885314		1	0.0164463	1	0.166617
PFC0221c	hypothetical protein, conserved	242	1	1	-0.0530213		1	-0.012617		1	-0.0926276	1	-0.0219611
PFC0225c	elongation factor (EF-TS), putative	507	1	1	0.118581		1	0.0423815		1	0.106135	1	-0.123451
PFC0230c	hypothetical protein, conserved	3891	1	1	0.169627		1	0.0849032		1	0.29137	1	-0.0313558
PFC0235w	hypothetical protein, conserved	547	1	1	0.283869		1	0.0639539		1	0.0989208	1	0.19081
PFC0240c	hypothetical protein, conserved	963	1	1	0.154388		1	0.067863		1	0.258524	1	0.11792
PFC0241w	hypothetical protein, conserved	137	1	1	0.0773743		1	0.0908241		1	0.0784926	1	-0.19278
PFC0245c	hypothetical protein, conserved	3792	1	1	0.133695		1	0.103369		1	0.271986	1	0.00211958
PFC0250c	AP endonuclease (DNA-(apurinic or apyrimidinic site) lyase), putative	763	1	1	0.0415872		1	0.0030394		1	0.00122097	1	-0.0276072
PFC0255c	ubiquitin-conjugating enzyme E2, putative	203	1	1	0.164226		1	0.0686893		1	0.192877	1	-0.158609
PFC0260w	hypothetical protein, conserved	820	1	1	0.193786		1	0.13841		1	0.208931	1	-0.0711356
PFC0261c	hypothetical protein, conserved	188	1	1	0.168319		1	0.0403251		1	0.19812	1	-0.00481329
PFC0262c	hypothetical protein, conserved	187	1	1	0.0368634		1	0.0904388		1	0.19382	1	-0.186751
PFC0265c	hypothetical protein, conserved	714	1	1	0.329905		1	0.0692692		1	0.282244	1	0.341907
PFC0270w	hypothetical protein	266	1	1	0.289606		1	-0.040254		1	0.000698008	1	0.410759
PFC0271c	glutaredoxin, putative	196	1	1	0.430505		1	-0.00435083		1	0.290467	1	0.294468
PFC0275w	FAD-dependent glycerol-3-phosphate dehydrogenase, putative	686	1	1	0.0394501		1	0.0506904		1	0.0977933	1	-0.0810975
PFC0280c	hypothetical protein	389	1	1	-0.00666186		1	-0.00637768		1	0.0984073	1	-0.165461
PFC0281w	hypothetical protein	88	1	1	-0.187888		1	0.0495201		1	0.103647	1	-0.124709
PFC0282w	hypothetical protein	157	1	1	0.232203		1	0.06096		1	0.136837	1	-0.0832399
PFC0285c	T-complex protein beta subunit, putative	762	1	1	-0.0116279		1	0.0379927		1	0.0585426	1	-0.112011
PFC0290w	40S ribosomal protein S23, putative	210	1	1	0.055024		1	0.0621222		1	0.183771	1	-0.251984
PFC0295c	40S ribosomal protein S12, putative	205	1	1	0.169372		1	0.116016		1	0.250319	1	-0.138619
PFC0300c	60S ribosomal protein L7, putative	384	1	1	-0.0622074		1	-0.0598083		1	-0.0489813	1	-0.0545569
PFC0305w	EB1 homolog, putative	458	1	1	0.0209944		1	0.0209515		1	0.0699678	1	-0.125129
PFC0310c	ATP-dependent CLP protease, putative	408	1	1	0.137292		1	0.00459252		1	0.163741	1	-0.0687483
PFC0315c	hypothetical protein	418	1	1	0.131966		1	0.0424811		1	0.141981	1	-0.0119191
PFC0320w	hypothetical protein	587	1	1	0.0464097		1	0.0335582		1	0.169812	1	-0.0846241
PFC0325c	hypothetical protein	2041	1	1	0.135684		1	0.0610818		1	0.447173	1	-0.0864347
PFC0330w	PDZ domain protein, putative	599	1	1	0.153065		1	0.0817079		1	0.216354	1	-0.0688723
PFC0335c	hypothetical protein	3737	1	1	0.167166		1	0.110476		1	0.332291	1	0.0576
PFC0340w	DNA polymerase delta small subunit, putative	450	1	1	0.115641		1	0.00497553		1	0.0759551	1	-0.0752971
PFC0345w	hypothetical protein	1130	1	1	0.0536616		1	-0.0214796		1	0.0712372	1	0.0137568
PFC0350c	T-complex protein eta subunit, putative	718	1	1	0.0318797		1	-0.00189576		1	0.0986961	1	-0.148771
PFC0355c	hypothetical protein	418	1	1	-0.0297339		1	-0.0571633		1	-0.0182557	1	-0.0897344
PFC0358c	.	68	1	1	-0.176228		1	0.0120794		1	-0.176668	1	-0.649747
PFC0360w	hypothetical protein, conserved	186	1	1	0.0608502		1	0.0208044		1	0.155878	1	-0.152442
PFC0365w	conserved protein, putative	569	1	1	0.167879		1	0.0896824		1	0.270512	1	-0.159083
PFC0370w	hypothetical protein	452	1	1	0.21566		1	0.108982		1	0.228901	1	-0.148195
PFC0371w	hypothetical protein	135	1	1	0.0658044		1	-0.035384		1	-0.0244158	1	-0.222581
PFC0375c	splicing factor, putative	1774	1	1	0.0460051		1	0.025001		1	0.139068	1	-0.132475
PFC0380w	dual-specificity protein phosphatase, putative	526	1	1	0.150625		1	0.0413906		1	0.220411	1	-0.00948504
PFC0381c	hypothetical protein	259	1	1	0.0364793		1	-0.0816225		1	0.141888	1	-0.0854993
PFC0385c	serine/threonine protein kinase, putative	1962	1	1	0.202398		1	0.0729632		1	0.278064	1	0.0356154
PFC0390w	hypothetical protein, conserved	773	1	1	0.318048		1	0.117106		1	0.452278	1	-0.121875
PFC0395w	asparagine synthetase, putative	719	1	1	0.0550121		1	0.076994		1	0.178607	1	-0.15369
PFC0400w	60S Acidic ribosomal protein P2	113	1	1	0.0588264		1	-0.000922439		1	0.317285	1	-0.253969
PFC0405c	hypothetical protein	662	1	1	0.12307		1	0.0618358		1	0.310784	1	0.00394965
PFC0410w	rat BRAIN protein-like	367	1	1	0.152119		1	0.0495253		1	0.157965	1	-0.0910063
PFC0415c	hypothetical protein	1560	1	1	0.10176		1	0.00318569		1	0.1513	1	0.0425156
PFC0416w	hypothetical protein	204	1	1	0.0478752		1	-0.181951		1	-0.015312	1	0.249078
PFC0420w	calcium-dependent protein kinase, putative	578	1	1	0.00525733		1	-0.00423748		1	0.0737412	1	-0.0889209
PFC0425w	hypothetical protein	2680	1	1	0.106491	435215-435746(0.64)	1	0.0396106	NS	1	0.323401	1	-0.0357904
PFC0430w	hypothetical protein	778	1	1	0.104312		1	0.053951		1	0.0648297	1	-0.0629173
PFC0435w	hypothetical protein	945	1	1	0.174608		1	0.0381156		1	0.187308	1	-0.0457717
PFC0440c	helicase, putative	2537	1	1	0.115134		1	0.00822833		1	0.229244	1	-0.00165872
PFC0441c	hypothetical protein	249	1	1	0.163701		1	-0.044605		1	0.0607401	1	0.25924
PFC0445w	hypothetical protein	161	1	1	0.27448		1	0.0178974		1	0.0738808	1	0.0614949
PFC0450w	hypothetical protein	123	1	1	0.250972		1	0.107682		1	0.372601	1	0.0202256
PFC0455w	hypothetical protein	636	1	1	0.21268		1	0.0578088		1	0.266717	1	0.137529
PFC0460w	hypothetical protein	220	1	1	-0.483992		1	-0.301763		1	0.00547559	1	-0.00564457
PFC0465c	hypothetical protein	830	1	1	-0.063937		1	-0.122504		1	0.277473	1	-0.0765905
PFC0470w	valine -- tRNA ligase, putative	994	1	1	0.112226		1	-0.01346		1	0.176207	1	-0.0486176
PFC0475c	hypothetical protein, conserved	1211	1	1	0.00463159		1	0.0170296		1	0.117698	1	-0.0953425
PFC0485w	putative protein kinase	1750	1	1	0.0528915		1	-0.013969		1	0.128184	1	-0.0430118
PFC0486c	hypothetical protein	107	1	1	0.234745		1	-0.0332177		1	0.0654781	1	0.233303
PFC0490w	hypothetical protein	635	1	1	0.218634		1	-0.130209		1	0.0140361	1	0.203772
PFC0495w	aspartyl protease, putative	586	1	1	-0.0185639		1	-0.0283402		1	0.117397	1	-0.125323
PFC0500w	hypothetical protein	616	1	1	-0.0162936		1	-0.0406002		1	0.079949	1	-0.133176
PFC0505c	hypothetical protein	767	1	1	0.0186191		1	-0.137029		1	0.00767327	1	0.017123
PFC0506w	hypothetical protein	195	1	1	0.14597		1	0.0571283		1	0.175377	1	-0.150245
PFC0510w	zinc finger protein, putative	748	1	1	0.000720916		1	-0.0459554		1	0.129316	1	-0.0526718
PFC0515c	hypothetical protein	1353	1	1	0.0474822		1	0.000367792		1	0.149293	1	0.0428909
PFC0520w	26S proteasome regulatory subunit S14, putative	253	1	1	-0.0153309		1	-0.00218069		1	-0.0728607	1	-0.0627091
PFC0525c	glycogen synthase kinase, putative	610	1	1	-0.0824202		1	-0.0207148		1	0.0666927	1	-0.0906403
PFC0530w	hypothetical protein	593	1	1	0.0948594		1	0.00459131		1	0.173919	1	-0.0832704
MAL3_tRNA_Val1	tRNA Valine	42	1	1	0.00250927		1	0.221977		1	0.322984	1	-0.498282
MAL3_tRNA_Ile1	tRNA Isoleucine	45	1	1	-0.366465		1	0.0794013		1	-0.493471	1	-0.249219
PFC0535w	60S ribosomal protein L26, putative	102	1	1	-0.0540693		1	-0.0356377		1	0.171743	1	-0.20238
PFC0540w	hypothetical protein	204	1	1	0.0266871		1	-0.0108296		1	0.305313	1	-0.122354
PFC0545c	hypothetical protein	323	1	1	0.189343		1	-0.0505889		1	0.213713	1	0.0527444
PFC0550w	hypothetical protein	654	1	1	0.0111863		1	-0.00148811		1	-0.00733546	1	-0.0611027
PFC0555c	hypothetical protein	269	1	1	0.102809		1	-0.02323		1	0.353307	1	0.0312795
PFC0556c	hypothetical protein, conserved	76	1	1	-0.0227514		1	-0.0355427		1	0.0839638	1	0.160454
PFC0560c	hypothetical protein	747	1	1	0.295758		1	0.107873		1	0.36192	1	0.0785551
PFC0565w	hypothetical protein	561	1	1	0.201127		1	-0.000514992		1	0.285248	1	0.00550894
PFC0570c	hypothetical protein	762	1	1	-0.0100115		1	-0.0772913		1	0.287697	1	0.0723017
PFC0571c	hypothetical protein	757	1	1	0.0610417		1	-0.131045		1	0.0444682	1	0.033217
PFC0575w	hypothetical protein	427	1	1	0.0913572		1	0.0106375		1	0.0664126	1	-0.0116634
PFC0580c	hypothetical protein	870	1	1	0.0412356		1	0.0109252		1	0.288526	1	0.0202236
PFC0581w	hypothetical protein	402	1	1	-0.000332885		1	-0.0293609		1	0.102197	1	-0.116207
PFC0582c	hypothetical protein	284	1	1	0.267117		1	-0.00104533		1	0.185048	1	0.091107
PFC0590c	hypothetical protein	1437	1	1	0.239735		1	0.0353854		1	0.241049	1	0.112744
PFC0595c	serine/threonine protein phosphatase, putative	401	1	1	-0.120319		1	-0.0432595		1	-0.0419978	1	-0.0503834
PFC0600w	hypothetical protein	164	1	1	0.131236		1	-0.0109086		1	-0.0468419	1	0.513793
PFC0605w	hypothetical protein	109	1	1	0.500031		1	0.085511		1	0.315687	1	0.250131
PFC0610c	hypothetical protein	1622	1	1	0.100264		1	0.0677047		1	0.214319	1	-0.0960784
PFC0615w	hypothetical protein	508	1	1	0.539418		1	-0.0108877		1	0.106662	1	0.325836
PFC0625w	hypothetical protein	376	1	1	0.208418		1	-0.0195415		1	0.104182	1	0.156069
PFC0630w	hypothetical protein	200	1	1	0.251944		1	0.0446817		1	0.148585	1	-0.250914
PFC0635c	translation initiation factor E4, putative	324	1	1	0.0825635		1	0.0102648		1	0.0262122	1	-0.157122
PFC0640w	CSP and TRAP-related protein (CTRP)	2239	1	1	0.0158788		1	-9.54374e-06		1	0.163584	1	-0.171711
PFC0645w	hypothetical protein	383	1	1	0.278444		1	-0.00671633		1	0.106111	1	0.197888
PFC0650w	hypothetical protein	676	1	1	0.22624		1	-0.0560859		1	0.111362	1	0.448472
PFC0670c	hypothetical protein	257	1	1	0.175578		1	-0.047079		1	0.0493976	1	0.347137
PFC0675c	hypothetical protein	271	1	1	0.114892		1	-0.0274848		1	0.101728	1	-0.0258247
PFC0680w	hypothetical protein	509	1	1	0.0705747		1	0.0477417		1	0.270626	1	-0.187911
PFC0685w	hypothetical protein	745	1	1	0.0399509		1	-0.0291657		1	0.000310796	1	-0.0177497
PFC0690c	hypothetical protein	390	1	1	-0.00425056		1	-0.0470064		1	-0.0258353	1	-0.0342901
PFC0695w	hypothetical protein	293	1	1	0.199411		1	-0.0281388		1	-0.0393645	1	0.132872
PFC0700c	hypothetical protein	325	1	1	0.100556		1	0.0147837		1	0.189522	1	-0.0277152
PFC0701w	hypothetical protein	242	1	1	0.019248		1	-0.0307041		1	0.0715956	1	-0.0776034
PFC0705c	hypothetical protein	2118	1	1	0.12459		1	0.0366528		1	0.22597	1	0.0106489
PFC0710w	inorganic pyrophosphatase, putative	322	1	1	0.225337		1	0.00525454		1	0.245031	1	-0.14475
PFC0715c	hypothetical protein	1218	1	1	0.0321814		1	-0.017938		1	0.119412	1	-0.035632
PFC0720w	hypothetical protein	342	1	1	0.109656		1	0.0516451		1	0.0858002	1	-0.0116126
PFC0725c	transporter, putative	423	1	1	0.0784404		1	0.0194577		1	0.17643	1	-0.129039
PFC0730w	conserved protein, putative	264	1	1	0.0179479		1	-0.0723064		1	0.11994	1	-0.087412
PFC0735w	40S ribosomal protein S15A, putative	180	1	1	-0.119165		1	-0.0560552		1	0.100666	1	-0.234475
PFC0740c	binding protein, putative	629	1	1	0.0951918		1	-0.0345147		1	0.049492	1	0.175865
PFC0745c	proteasome component C8, putative	330	1	1	0.244631		1	0.102617		1	0.281255	1	-0.0654225
PFC0750w	hypothetical protein	857	1	1	0.0731812		1	0.0570155		1	0.144353	1	-0.119259
PFC0755c	protein kinase, putative	1937	1	1	0.0561216		1	-0.00972434		1	0.132856	1	-0.0538086
PFC0760c	hypothetical protein	3325	1	1	0.161533	NS	1	0.0656164	NS	1	0.377955	1	-0.0118477
PFC0765c	hypothetical protein	562	1	1	-0.0160945		1	-0.0865433		1	0.0211449	1	-0.0697279
PFC0770c	kinesin-related protein, putative	1675	1	1	-0.0178871		1	-0.0652376		1	0.146413	1	-0.03617
PFC0775w	40S ribosomal protein S11, putative	213	1	1	0.0876459		1	-0.0320696		1	0.178381	1	-0.233037
PFC0780w	hypothetical protein	2195	1	1	0.114739		1	0.0469948		1	0.205635	1	-0.0921081
PFC0785c	proteasome regulatory protein, putative	301	1	1	-0.0139881		1	0.00847649		1	-0.0427269	1	-0.110089
PFC0790w	hypothetical protein	625	1	1	0.107768		1	-0.0151799		1	0.0367073	1	-0.0431588
PFC0795w	hypothetical protein	152	1	1	0.302508		1	0.0951424		1	0.12389	1	0.162781
PFC0800w	band 7-related protein	387	1	1	0.141693		1	0.0568729		1	0.0396409	1	-0.0799226
PFC0805w	DNA-directed RNA polymerase II, putative	2461	1	1	0.144719		1	0.0914395		1	0.257549	1	-0.123971
PFC0810c	hypothetical protein	1030	1	1	0.0511227		1	0.00669177		1	0.122064	1	-0.0190698
PFC0815c	hypothetical protein	885	1	1	0.0513898		1	0.00421516		1	0.0780383	1	0.127472
PFC0820w	hypothetical protein	3511	1	1	0.0371245		1	-0.0204267		1	0.11393	1	-0.0013067
PFC0825c	cleavage and polyadenylation specificity factor protein, putative	1142	1	1	0.110131		1	0.0801812		1	0.165328	1	-0.114558
PFC0830w	trophozoite stage antigen	126	1	1	-0.140626		1	-0.121521		1	-0.0291339	1	-0.0189325
PFC0831w	triosephophate isomerase, putative	383	1	1	0.0731867		1	0.0309132		1	0.0640273	1	-0.0671557
PFC0835c	hypothetical protein	497	1	1	0.29473		1	0.0824449		1	0.257148	1	0.140254
PFC0840w	P-type ATPase, putative	1775	1	1	0.116297		1	0.076768		1	0.133164	1	-0.0776733
PFC0845c	ubiquitin--protein ligase, putative	160	1	1	0.0773226		1	0.155711		1	0.378354	1	-0.126132
PFC0850c	hypothetical protein	930	1	1	0.0909286		1	-0.00831334		1	0.10587	1	0.00969619
PFC0855w	ubiquitin-conjugating enzyme, putative	202	1	1	0.0719368		1	0.0416298		1	0.155856	1	-0.123578
PFC0860w	kinesin, putative	972	1	1	0.149756		1	0.053372		1	0.192751	1	-0.0997789
PFC0865w	RNA-binding protein, putative	311	1	1	-0.0253658		1	0.0435746		1	0.166752	1	-0.0846298
PFC0870w	elongation factor 1 (EF-1), putative	196	1	1	-0.057711		1	-0.0372836		1	-0.0236241	1	-0.000243488
PFC0875w	transporter, putative	2150	1	1	0.0747022		1	-0.011495		1	0.109536	1	0.0786736
PFC0880c	hypothetical protein	395	1	1	-0.0574943		1	-0.0858837		1	-0.0512441	1	0.182536
PFC0885c	hypothetical protein	344	1	1	0.0447434		1	0.00313107		1	0.186791	1	-0.121662
PFC0886w	hypothetical protein	156	1	1	-0.0564989		1	-0.155534		1	-0.0228507	1	0.0295106
PFC0890w	vesicle transport protein, putative	231	1	1	0.0236404		1	-0.0810558		1	-0.1131	1	0.0433048
PFC0895w	hypothetical protein	389	1	1	0.0275755		1	-0.0357214		1	-0.0194776	1	-0.0804773
PFC0900w	T-complex protein 1 epsilon subunit, putative	574	1	1	0.0772694		1	0.027828		1	0.0812986	1	-0.14846
PFC0905c	hypothetical protein	3829	1	1	0.0500558	NS	1	0.00710941	NS	1	0.0821516	1	-0.101562
PFC0910w	hypothetical protein	279	1	1	0.122631		1	0.0543802		1	0.107835	1	0.0147434
PFC0911c	hypothetical protein	193	1	1	0.272231		1	0.0577357		1	0.237766	1	0.131489
PFC0912w	hypothetical protein	265	1	1	0.158034		1	0.0442		1	0.123198	1	0.303436
PFC0915w	ATP-dependent RNA helicase, putative	572	1	1	0.0518053		1	0.0285449		1	0.147935	1	-0.162706
PFC0920w	histone H2A variant, putative	223	1	1	0.133137		1	-0.012469		1	0.253614	1	-0.402191
PFC0925w	hypothetical protein	311	1	1	0.162614		1	0.0371123		1	0.126307	1	0.00814008
PFC0930c	hypothetical protein	1787	1	1	0.158787		1	0.0734096		1	0.285807	1	-0.0207627
PFC0935c	N-acetylglucosamine-1-phosphate transferase, putative	431	1	1	0.0184408		1	0.0359569		1	0.0896168	1	0.0195266
PFC0940c	hypothetical protein	646	1	1	0.271089		1	0.0364766		1	0.271052	1	0.203412
PFC0945w	protein kinase, putative	390	1	1	-0.0106625		1	-0.059288		1	0.0694755	1	-0.111782
PFC0950c	peptidase, putative	1226	1	1	0.0816495		1	0.0327748		1	0.156363	1	-0.00984207
PFC0955w	ATP-dependent RNA helicase	537	1	1	0.094258		1	0.0402734		1	0.0936328	1	-0.0640939
PFC0960c	hypothetical protein	2126	1	1	0.167551		1	0.105511		1	0.386007	1	0.0488327
PFC0965w	hypothetical protein	1738	1	1	0.0941342		1	0.0661374		1	0.216264	1	-0.01421
PFC0970w	hypothetical protein	1090	1	1	-0.00427647		1	0.0273537		1	0.107487	1	-0.0745718
PFC0975c	PFCYP19, cyclophilin, peptidyl-prolyl cis-trans isomerase	245	1	1	0.0537551		1	-0.024306		1	0.126004	1	-0.113165
PFC0980c	mRNA capping enzyme	783	1	1	0.0900716		1	0.124806		1	0.239351	1	0.0226564
PFC0990c	hypothetical protein	978	1	1	0.0448419		1	0.0535166		1	0.123441	1	0.046651
PFC0995c	diacylglycerol O-acyltransferase, putative	715	1	1	0.0990762		1	0.0855065		1	0.177913	1	-0.0460007
PFC1000w	hypothetical protein	523	1	1	0.174065		1	0.0281015		1	0.0215924	1	0.23759
PFC1005c	HesB-like domain protein	336	1	1	0.410525		1	0.089765		1	0.376583	1	0.136525
PFC1010w	hypothetical protein	842	1	1	0.0511554		1	0.0492858		1	0.100611	1	-0.00287504
PFC1011c	hypothetical protein	555	1	1	0.316597		1	0.10301		1	0.278004	1	0.273718
PFC1015c	hypothetical protein	1844	1	1	0.132455		1	0.0929322		1	0.30302	1	0.098112
PFC1016w	hypothetical protein	131	1	1	0.131455		1	-0.0326476		1	0.159763	1	0.129309
PFC1020c	40S ribosomal protein S3A, putative	380	1	1	-0.0136542		1	0.000646891		1	0.0678629	1	-0.173187
PFC1025w	F49C12.11-like protein	98	1	1	0.0802915		1	0.0801402		1	0.270626	1	-0.0425116
PFC1030w	hypothetical protein	996	1	1	0.0127516		1	0.0330959		1	0.0600813	1	0.00900637
PFC1035w	hypothetical protein	334	1	1	0.368087		1	-0.0161687		1	0.139652	1	0.26018
PFC1040w	hypothetical protein	365	1	1	0.21254		1	-0.0159882		1	-0.0166589	1	0.173249
PFC1045c	hypothetical protein	1285	1	1	0.161192		1	0.0837214		1	0.19442	1	-0.0647867
PFC1050w	hypothetical protein	240	1	1	0.0168631		1	-0.0394574		1	-0.0263515	1	0.245125
PFC1055w	hypothetical protein	345	1	1	0.274763		1	0.0337816		1	0.0446459	1	0.274099
PFC1060c	hypothetical protein	912	1	1	0.168808		1	0.13278		1	0.293332	1	0.0996804
PFC1065w	hypothetical protein	526	1	1	0.332473		1	0.150699		1	0.265923	1	0.0568596
PFC1070c	VARC pseudogene	28	1	1	-1.46918	999685-1001270(0.01)	1	-0.443555	NS	1	-0.39392	1	0.341285
PFC1075w	hypothetical protein	0	NA	NA	NaN	NS	NA	NaN	NS	NA	NaN	NA	NaN
PFC1080c	hypothetical protein, conserved in P. falciparum	77	1	1	-0.324717	1004215-1013160(0.08)	1	0.0962212	1004160-1013002(0.37)	1	-0.161836	1	0.188087
PFC1085c	hypothetical protein, conserved	0	NA	NA	NaN	1004215-1013160(0.08)	NA	NaN	1004160-1013002(0.37)	NA	NaN	NA	NaN
PFC1090w	hypothetical protein, conserved in P. falciparum	0	NA	NA	NaN	1004215-1013160(0.08)	NA	NaN	1004160-1013002(0.37)	NA	NaN	NA	NaN
PFC1095w	RIFIN (3D7-rifT3-5)	274	1	1	-1.9906	1004215-1013160(0.08)	1	-0.646926	1004160-1013002(0.37)	1	-0.0769474	0	0.119879
PFC1100w	RIFIN	234	1	1	-0.790078	1016522-1019380(0.27)	1	-1.68088	1016527-1024995(0.07)	1	-0.0891467	1	-0.0284397
PFC1105w	stevor (3D7-stevorT3-2)	119	1	0	-2.61676	1019550-1024995(0.45):1016522-1019380(0.27)	1	-2.05439	1016527-1024995(0.07)	1	0.175489	0	0.17944
PFC1110w	VARC pseudogene	8	NA	NA	0.0951875	1019550-1024995(0.45)	NA	-0.0201143	1016527-1024995(0.07)	NA	0.264591	NA	0.0549083
PFC1115w	RIFIN (3D7-rifT3-7)	341	1	1	-1.15427	1019550-1024995(0.45):1025480-1029935(0.25)	1	-0.653139	1025322-1029930(0.6):1016527-1024995(0.07)	1	0.0187817	1	0.211883
PFC1120c	var (3D7-varT3-2)	2352	1	1	-1.74688	1025480-1029935(0.25):1032857-1033280(0.13):1033597-1034645(0.05):1031070-1031847(0.01)	1	-1.28772	1034335-1044397(0.62):1025322-1029930(0.6):1033597-1034180(0.01):1031070-1031815(0.01):1032857-1033452(0.00):1032250-1032730(0.00)	1	0.163164	0	0.0993841
PFC1125w	hypothetical protein, conserved in P. falciparum	292	1	1	-0.00316046	1047437-1054362(0.36)	1	0.372447	1047437-1054077(0.4)	1	0.658249	1	0.522748
PFD0005w	erythrocyte membrane protein 1 (PfEMP1)	2314	1	1	-1.24476	38265-39984(0.16):41503-46338(0.14)	1	-1.33944	25839-36273(0.4):41586-54683(0.19):37772-39984(0.12):40757-41083(0.06):36584-37719(0.02)	1	0.19843	1	0.0237721
PFD0015c	RIFIN	16	1	1	-0.216168	NS	1	-0.911238	41586-54683(0.19)	1	-0.42121	1	0.0928181
PFD0020c	erythrocyte membrane protein 1 (PfEMP1)	4248	1	1	-1.18222	52556-54547(0.43):55407-57485(0.27):62148-66335(0.24):60620-61131(0.06):59100-60100(0.03)	1	-1.56996	62640-66952(0.4):55585-56042(0.4):41586-54683(0.19):56284-58886(0.11):62165-62500(0.01):60603-61550(0.01):59100-60218(0.00)	1	0.191035	1	0.0165626
PFD0025w	RIFIN	266	1	1	-1.17731	62148-66335(0.24):66371-66851(0.16):67228-69646(0.05)	1	-0.905588	62640-66952(0.4):67228-69646(0.03)	1	-0.0108895	1	-0.0024177
PFD0030c	RIFIN	269	1	1	-1.64268	70151-72487(0.05):67228-69646(0.05)	1	-0.900953	70151-72993(0.26):67228-69646(0.03)	1	0.0459227	1	0.19924
PFD0035c	STEVOR	201	1	1	-1.814	73356-73802(0.24)	1	-1.61858	73406-73806(0.22)	1	-0.0588113	0	0.483909
PFD0040c	RIFIN	252	1	1	-0.957256	NS	1	-0.920581	76899-79926(0.41)	1	-0.0962541	1	-0.35258
PFD0045c	RIFIN	287	1	1	-1.27489	80134-86188(0.12)	1	-0.579268	76899-79926(0.41):80384-86188(0.2)	1	-0.187182	1	0.100553
PFD0050w	RIFIN	313	1	1	-0.513723	80134-86188(0.12)	1	-1.24771	80384-86188(0.2):86508-89611(0.1)	1	-0.00905311	1	-0.0124245
PFD0055w	RIFIN	391	1	1	-1.85056	87303-88953(0.24):89989-92175(0.21):89438-89819(0.00)	1	-0.936287	86508-89611(0.1)	1	0.0113342	1	0.169861
PFD0060w	RIFIN	291	1	1	-1.64325	89989-92175(0.21):92762-93065(0.00)	1	-0.420622	90565-92208(0.17)	1	-0.139976	1	0.140566
PFD0065w	STEVOR pseudogene	301	1	1	0.0959547		1	0.214262		1	0.113064	1	-0.0500157
PFD0070c	RIFIN	446	1	1	-0.489179	NS	1	-0.439789	99253-99603(2.4)	1	0.0388732	1	-0.0515917
PFD0075w	hypothetical protein, conserved in P. falciparum	332	1	1	-0.124969		1	-0.036626		1	0.00693299	1	-0.162321
PFD0080c	hypothetical protein	586	1	1	0.1185		1	0.22012		1	0.650932	1	-0.0847808
PFD0085c	ATP-dept. acyl-coa synthetase, putative	1147	1	1	0.0650554		1	0.0378736		1	0.122355	1	-0.0835179
PFD0090c	hypothetical protein	427	1	1	-0.161117	NS	1	-0.0565235	120779-121230(0.49)	1	0.161713	1	0.00267571
PFD0095c	hypothetical protein	731	1	1	-0.0271117	NS	1	-0.0548047	NS	1	0.0396982	1	0.121095
PFD0100c	SURFIN, surface-associated interspersed gene	1492	1	1	0.0649839	136415-136927(0.52)	1	-0.0919876	134565-134960(0.53)	1	0.0973085	1	0.246645
PFD0105c	SURFIN, surface-associated interspersed gene	1140	1	1	-0.320665	139939-140255(0.43):138628-138937(0.29)	1	-1.0941	138355-139098(0.13):139250-139613(0.00)	1	0.127965	1	-0.163134
PFD0110w	normocyte-binding protein 1, pseudogene	1645	1	1	0.254134	NS	1	0.05735	NS	1	0.156686	1	0.280551
PFD0115c	hypothetical protein	285	1	1	0.357023	NS	1	-0.0525905	NS	1	0.0615804	1	0.322637
PFD0120w	RIF pseudogene, RIFIN pseudogene	346	1	1	-0.0461607		1	-0.105394		1	-0.00786179	1	-0.123047
PFD0125c	STEVOR	363	1	1	0.0367314		1	0.0726221		1	0.017623	1	-0.0318336
PFD0134c	RIF pseudogene, RIFIN pseudogene	186	1	1	-0.0194307		1	0.248878		1	0.120933	1	-0.222065
PFD0135c	RIFIN, truncated	173	1	1	0.0500184		1	0.207172		1	0.0169485	1	0.118503
PFD0135w	erythrocyte membrane protein 1 (PfEMP1) pseudogene	1797	1	1	0.108319		1	0.162846		1	0.16562	1	-0.20661
PFD0144c	hypothetical protein	109	1	1	0.307858		1	0.0624892		1	0.32545	1	0.01247
MAL4_tRNA_Asn1	tRNA Asparagine	45	1	1	-0.363125		1	0.121744		1	-0.0304498	1	-0.33172
PFD0145c	hypothetical protein	706	1	1	0.160097		1	0.112267		1	0.183648	1	-0.0603083
PFD0150w	hypothetical protein	281	1	1	0.335749		1	0.344312		1	0.429806	1	0.0953492
PFD0155c	hypothetical protein	175	1	1	0.180132		1	0.0746902		1	0.184918	1	-0.00810326
PFD0160w	hypothetical protein	2484	1	1	0.22103		1	0.130663		1	0.236309	1	-0.0112209
PFD0165w	ubiquitin-specific protease, putative	312	1	1	0.273184		1	0.0448649		1	-0.0455194	1	0.0987603
PFD0170c	hypothetical protein	714	1	1	0.0338083		1	0.0542911		1	0.0832798	1	-0.00804593
PFD0175c	hypothetical protein	198	1	1	0.114425		1	0.0360843		1	-0.0259136	1	0.216706
PFD0180c	CGI-201 protein, short form	932	1	1	0.0308722		1	0.119479		1	0.214869	1	-0.00866748
PFD0185c	hypothetical protein, conserved	876	1	1	0.106055		1	0.120994		1	0.17332	1	-0.134271
PFD0190w	hypothetical protein	915	1	1	0.0921747		1	0.0331241		1	0.0935888	1	0.0154184
PFD0195c	hypothetical protein	137	1	1	0.0298759		1	0.0864686		1	0.101606	1	0.107842
PFD0200c	hypothetical protein	2146	1	1	0.129198	NS	1	0.0625998	NS	1	0.318825	1	0.0767462
PFD0205c	hypothetical protein	193	1	1	0.0428855		1	0.0251658		1	-0.114953	1	0.138037
PFD0207c	hypothetical protein	739	1	1	0.31238		1	0.194181		1	0.625657	1	0.0163746
PFD0210c	pbs36 homologue	438	1	1	0.0543703		1	-0.0211808		1	0.0898995	1	-0.0801146
PFD0215c	pf52 protein	496	1	1	0.114417		1	0.097303		1	0.107069	1	-0.0809804
PFD0225w	hypothetical protein	2802	1	1	0.191241		1	0.10311		1	0.183197	1	-0.0297746
PFD0230c	protease, putative	1002	1	1	0.0537952		1	0.0477216		1	0.25204	1	-0.0133445
PFD0235c	hypothetical protein	651	1	1	0.159686		1	0.0842777		1	0.177826	1	-0.0702288
PFD0240c	hypothetical protein	483	1	1	-0.0704581		1	-0.0313716		1	-0.0525816	1	-0.135395
PFD0245c	ATP-dependant RNA helicae-like protein, putative	629	1	1	0.0829324		1	-0.00173815		1	0.137087	1	-0.061843
PFD0250c	hypothetical protein	1580	1	1	0.0810823		1	0.0528515		1	0.181962	1	-0.105432
PFD0255w	ag-1 blood stage membrane protein homologue	475	1	1	0.172909		1	0.119399		1	0.248409	1	-0.0698751
PFD0260c	sequestrin	2284	1	1	0.105498	289745-290080(0.59)	1	0.0883908	NS	1	0.334542	1	0.0670211
PFD0265w	pre-mRNA splicing factor, putative	3564	1	1	0.157349		1	0.115265		1	0.238981	1	-0.18092
PFD0270c	hypothetical protein	289	1	1	0.201441		1	0.103387		1	0.222374	1	-0.0836559
PFD0275w	secy-independent transporter protein, putative	300	1	1	0.362229		1	0.0699871		1	0.123729	1	0.164764
PFD0280w	hypothetical protein	67	1	1	0.29184		1	-0.102817		1	0.112675	1	0.184167
PFD0285c	lysine decarboxylase, putative	2892	1	1	0.0513503		1	0.0386799		1	0.0916866	1	-0.0261672
PFD0290w	hypothetical protein	101	1	1	0.254815		1	0.101148		1	0.106503	1	0.146236
PFD0295c	hypothetical protein	898	1	1	0.159199		1	0.136044		1	0.304478	1	-0.0662653
PFD0300w	hypothetical protein	371	1	1	-0.0238175		1	0.0248978		1	0.100525	1	-0.0158979
PFD0305c	vacuolar ATP synthase subunit b	731	1	1	0.035385		1	0.0373339		1	0.113839	1	-0.174418
PFD0310w	sexual stage-specific protein precursor	219	1	1	-0.0366144		1	0.0939496		1	0.237301	1	-0.238378
PFD0315c	hypothetical protein	138	1	1	0.250195		1	0.247317		1	0.882662	1	-0.0108842
PFD0311w	hydroxyacyl glutathione hydrolase, putative	287	1	1	0.103215		1	0.108417		1	0.307523	1	-0.17341
PFD0320c	hypothetical protein	3178	1	1	0.0815948	NS	1	0.0416211	NS	1	0.365383	1	0.119788
PFD0325w	hypothetical protein	103	1	1	0.25521		1	0.102149		1	-0.0584626	1	0.151568
PFD0330w	hypothetical protein	740	1	1	0.0749191		1	-0.000746949		1	0.0758485	1	0.0385213
PFD0335c	hypothetical protein	416	1	1	0.0220136		1	-0.0875516		1	0.0820987	1	-0.0989897
PFD0340c	hypothetical protein	2172	1	1	0.0417147		1	-0.00121853		1	0.209539	1	0.0158989
PFD0345c	hypothetical protein	459	1	1	0.0152329		1	-0.0810195		1	-0.0589588	1	0.150378
PFD0350w	hypothetical protein, conserved	289	1	1	0.0959754		1	0.0287198		1	0.134096	1	0.127632
PFD0355c	hypothetical protein, conserved	288	1	1	-0.0160049		1	0.0194932		1	0.142184	1	-0.0778906
PFD0360w	hypothetical protein	157	1	1	0.0861314		1	0.0779523		1	0.135735	1	0.0329537
PFD0365c	hypothetical protein	126	1	1	0.15633		1	-0.00785522		1	0.112899	1	0.132808
PFD0367w	hypothetical protein	332	1	1	0.296023		1	-0.0228358		1	0.093298	1	0.240181
PFD0375w	hypothetical protein	764	1	1	0.068064		1	0.0185556		1	0.0543543	1	0.10964
PFD0380c	hypothetical protein	1723	1	1	0.159515		1	0.0350861		1	0.198468	1	0.04118
PFD0385w	hypothetical protein	1391	1	1	0.0985129		1	0.0254931		1	0.237259	1	-0.0467897
PFD0385c	AAA family ATPase, putative	838	1	1	0.105025		1	0.0464693		1	0.157799	1	0.00997629
PFD0395c	hypothetical protein	201	1	1	0.00862352		1	-0.0696839		1	-0.0329726	1	-0.0266538
PFD0400w	hypothetical protein	569	1	1	0.0842952		1	0.0353929		1	0.142748	1	-0.00638635
PFD0403w	hypothetical protein	289	1	1	0.0611521		1	-0.0158539		1	-0.0197722	1	0.0192343
PFD0405c	hypothetical protein	363	1	1	0.164551		1	0.0627745		1	0.369	1	-0.114292
PFD0415c	hypothetical protein	580	1	1	0.225597		1	0.0235572		1	0.153305	1	0.0873556
PFD0420c	flap exonuclease, putative	804	1	1	0.132747		1	0.0733934		1	0.215074	1	-0.136058
PFD0425w	hypothetical protein	1171	1	1	0.0356453		1	0.0289527		1	0.0483179	1	-0.158455
PFD0430c	hypothetical protein	1212	1	1	0.0415416		1	0.0516455		1	0.201968	1	-0.127675
PFD0435c	hypothetical protein	391	1	1	0.268934		1	0.164521		1	0.218689	1	-0.117468
PFD0440w	hypothetical protein	628	1	1	0.128311		1	0.0616802		1	0.166187	1	-0.125194
PFD0445c	hypothetical protein	2120	1	1	0.332148		1	0.0383624		1	0.197615	1	0.251905
PFD0450c	pre-mrna splicing factor, putative	697	1	1	0.0278834		1	0.0257646		1	0.112829	1	-0.0500819
PFD0455w	ribosomal processing protein, putative	518	1	1	0.111193		1	0.0622153		1	0.152015	1	-0.127188
PFD0460c	hypothetical protein	973	1	1	0.165353		1	0.0486953		1	0.190017	1	-0.114159
PFD0462w	DNAJ protein	661	1	1	0.130961		1	0.0431181		1	0.128713	1	-0.167433
PFD0465c	hypothetical protein, conserved	368	1	1	0.101342		1	0.0673229		1	0.0663502	1	-0.0502752
PFD0466c	hypothetical protein	76	1	1	-0.0832476		1	-0.177056		1	-0.154178	1	-0.0639893
PFD0470c	replication factor a protein, putative	1403	1	1	0.116077		1	0.0794846		1	0.195864	1	-0.0561259
PFD0480w	hypothetical protein	175	1	1	0.051656		1	0.0431773		1	0.282733	1	-0.0953003
PFD0485w	hypothetical protein	499	1	1	0.215164		1	0.0999089		1	0.206083	1	0.0712748
PFD0487c	actin-like protein, putative	507	1	1	-0.0675096		1	-0.04971		1	0.0911482	1	-0.111086
PFD0495c	hypothetical protein	780	1	1	0.119823		1	0.030537		1	0.289799	1	-0.0125445
MAL4_tRNA_Ser1	tRNA Serine	45	1	1	-0.251897		1	0.0279727		1	0.0923974	1	-0.523423
MAL4_tRNA_Ile1	tRNA Isoleucine	47	1	1	-0.303935		1	0.129968		1	-0.193486	1	-0.187474
PFD0505c	protein phosphatase 2C	1046	1	1	0.0947626		1	0.065682		1	0.268149	1	-0.100091
PFD0515w	exosome complex exonuclease rrp4, putative	344	1	1	0.0749654		1	0.0726699		1	0.137578	1	-0.072297
PFD0520c	hypothetical protein	289	1	1	0.150764		1	-0.0249552		1	0.0912941	1	-0.0517933
PFD0525w	hypothetical protein	374	1	1	0.0189439		1	0.0125535		1	-0.055681	1	-0.117806
PFD0530c	Hypothetical GTP-binding protein	917	1	1	0.173766		1	0.00777058		1	0.120375	1	0.0597482
PFD0535w	hypothetical protein	915	1	1	0.156871		1	0.0662392		1	0.270573	1	-0.0467786
PFD0540c	hypothetical protein	1118	1	1	0.111404	NS	1	0.0101484	NS	1	0.196347	1	-0.027196
PFD0545w	hypothetical protein	1356	1	1	0.0910743		1	0.0235765		1	0.216447	1	-0.0771148
PFD0550c	hypothetical protein	249	1	1	0.0673651		1	-0.00414801		1	-0.126969	1	0.125084
PFD0555c	hypothetical protein	1108	1	1	0.124836		1	-0.0355637		1	0.151793	1	0.0996172
PFD0560w	hypothetical protein	500	1	1	0.170744		1	0.051034		1	0.209597	1	-0.0634477
PFD0565c	RNA helicase, putative	1154	1	1	0.257892		1	0.0333406		1	0.350187	1	0.0252963
MAL4_tRNA_Ala1	tRNA Alanine	42	1	1	-0.290779		1	0.0809997		1	0.0130862	1	-0.365447
MAL4_tRNA_Glu1	tRNA Glutamine	44	1	1	-0.19553		1	0.0482388		1	0.118152	1	-0.587989
PFD0580c	hypothetical protein	141	1	1	0.0856579		1	0.0404611		1	0.132403	1	0.102635
PFD0585c	hypothetical protein	1857	1	1	0.232669		1	0.0868212		1	0.392071	1	-0.0229032
PFD0590c	DNA polymerase alpha	2089	1	1	0.0752895		1	0.0496073		1	0.251445	1	-0.0521864
PFD0595w	hypothetical protein	627	1	1	0.0159089		1	-0.0264161		1	0.215773	1	-0.0559123
PFD0600c	ribosomal protein, putative	415	1	1	0.00118017		1	-0.0446561		1	-0.033348	1	-0.0455022
PFD0605c	hypothetical protein	325	1	1	0.00179103		1	-0.0599658		1	-0.139489	1	0.145141
PFD0610w	hypothetical protein, conserved	317	1	1	0.0444461	NS	1	-0.114488	NS	1	-0.233129	1	0.0868561
PFD0615c	erythrocyte membrane protein 1 (PfEMP1)	2384	1	1	-1.78286	557688-563420(0.27):554287-556605(0.15):553256-553590(0.00):556860-557232(0.00)	1	-1.4141	554287-555328(0.25):557390-557893(0.09):555611-556971(0.04):558197-560657(0.03)	1	0.0635507	1	0.0606061
PFD0595c	RIFIN, truncated	57	1	1	0.164518	565260-570980(1.9)	1	-0.0985936	565260-568403(0.26)	1	-0.193294	1	0.0817963
PFD0625c	erythrocyte membrane protein 1 (PfEMP1)	1824	1	1	-1.48062	565260-570980(1.9):571425-571749(0.56):574538-576131(0.07):572507-574303(0.03)	1	-1.39817	572807-604930(0.15):568858-570716(0.15):572146-572568(0.02)	1	0.100688	1	0.0396511
PFD0630c	erythrocyte membrane protein 1 (PfEMP1)	50	1	1	-1.71745	590499-605160(0.04)	1	-1.81777	572807-604930(0.15)	1	-0.690542	1	0.184275
PFD0635c	erythrocyte membrane protein 1 (PfEMP1)	244	1	1	-1.29567	590499-605160(0.04)	1	-1.20881	604980-605761(0.58):606087-606926(0.56):572807-604930(0.15)	1	-0.0666181	1	-0.0671133
PFD0640c	RIFIN	442	1	1	-1.64956	610035-610368(0.01)	1	-1.4263	611305-613948(2.6)	1	0.0589363	1	0.088742
PFD0645w	RIFIN	415	1	1	0.0292662	NS	1	-1.79126	617293-617733(0.64):614426-616305(0.17):616576-616884(0.00)	1	0.074211	1	-0.0639506
PFD0650w	hypothetical protein	82	1	1	-0.687742		1	-0.129502		1	0.411548	1	-0.32463
PFD0655w	erythrocyte membrane protein 1 (PfEMP1) pseudogene	498	1	1	0.0579089	NS	1	0.0973029	NS	1	0.406072	1	-0.245177
PFD0660w	phosphoglycerate mutase, putative	276	1	1	-0.222898		1	-0.261882		1	-0.137936	1	-0.0444061
PFD0665c	26s proteasome aaa-ATPase subunit Rpt3, putative	548	1	1	-0.109518		1	-0.0694098		1	-0.120382	1	-0.14842
PFD0670c	hypothetical protein, conserved	420	1	1	0.0434166		1	-0.0607965		1	0.0465189	1	-0.0856349
PFD0675w	ribosomal protein l10, putative	201	1	1	0.103253		1	-0.0928163		1	-0.178729	1	0.00339073
PFD0655c	ubiquitin carboxyl-terminal hydrolase a, putative	1091	1	1	0.0087169		1	-0.0287766		1	0.0361607	1	-0.0470665
PFD0685c	chromosome associated protein, putative	1636	1	1	0.133746		1	-0.037812		1	0.0337864	1	0.20126
PFD0690c	hypothetical protein	1303	1	1	0.249602		1	-0.0208821		1	0.184865	1	0.160837
PFD0692c	hypothetical protein	203	1	1	0.394268	NS	1	-0.141009	NS	1	-0.208923	1	0.467741
PFD0669c	hypothetical protein	132	1	1	0.526388		1	0.0577803		1	0.234865	1	0.40672
PFD0695w	hypothetical protein	277	1	1	0.0675434		1	-0.0632154		1	-0.0109453	1	0.445698
PFD0700c	RNA binding protein, putative	548	1	1	0.068025		1	0.0193569		1	0.245167	1	-0.180225
PFD0705c	hypothetical protein	359	1	1	0.107614		1	0.0822367		1	0.242703	1	-0.117986
PFD0710w	GTP-binding protein, putative	507	1	1	0.113107		1	-0.0219193		1	0.046165	1	-0.0380466
PFD0715c	hypothetical protein, conserved	238	1	1	0.0861313		1	-0.00871268		1	0.151667	1	-0.0519946
PFD0720w	hypothetical protein	433	1	1	0.0490204		1	0.0355764		1	0.175876	1	-0.161033
PFD0725c	arsenical pump-driving ATPase, putative	495	1	1	0.0157336		1	-0.0458881		1	-0.0408894	1	-0.103683
PFD0730w	hypothetical protein	215	1	1	0.121559		1	-0.0550015		1	0.00809334	1	0.0618298
PFD0735c	hypothetical protein	2158	1	1	0.119141		1	0.0455217		1	0.316277	1	-0.0104444
PFD0711c	hypothetical protein	32	1	1	-0.00111166		1	-0.0626957		1	0.000461757	1	0.225103
PFD0740w	Plasmodium falciparum protein kinase, putative	1032	1	1	-0.0922044		1	0.0199576		1	0.115992	1	-0.138008
PFD0745c	nonclathrin coat protein zeta2-cop-related protein, putative	253	1	1	-0.0405585		1	-0.075728		1	-0.061444	1	0.029609
PFD0750w	nuclear cap-binding protein, putative	224	1	1	0.052989		1	-0.00272087		1	0.0702937	1	0.000568624
PFD0755c	adenylate kinase 1	283	1	1	-0.122725		1	-0.176466		1	-0.0671982	1	-0.111013
PFD0760c	hypothetical protein	409	1	1	0.118089		1	-0.0232051		1	0.023706	1	0.0709051
PFD0765w	RING finger protein, putative	576	1	1	0.113429		1	0.0168635		1	0.148517	1	0.00690314
PFD0770c	ribosomal protein l15, putative	341	1	1	-0.0305655		1	-0.0879176		1	0.0840887	1	-0.0969132
PFD0775c	hypothetical RNA binding protein	723	1	1	0.0399812		1	0.0334021		1	0.137317	1	-0.133622
PFD0780w	glutamyl-tRNA(Gln) amidotransferase subunit A, putative	596	1	1	0.146047		1	0.0996141		1	0.26396	1	-0.124547
PFD0785c	hypothetical protein	300	1	1	-0.00764484		1	0.0653637		1	0.254458	1	-0.0424515
PFD0790c	DNA replication licensing factor, putative	1714	1	1	0.0857643		1	0.0345685		1	0.13088	1	-0.0573406
PFD0795w	hypothetical protein	1171	1	1	0.0480549		1	0.0379991		1	0.0521617	1	-0.0955207
PFD0800c	hypothetical protein	376	1	1	0.331338		1	0.0563208		1	0.246793	1	0.167247
PFD0805w	prohibitin-like protein, putative	194	1	1	0.155428		1	0.0300984		1	0.142673	1	0.00830941
PFD0810w	small GTP-binding protein sar1	241	1	1	0.0624966		1	0.0443404		1	0.132654	1	-0.159562
PFD0815c	hypothetical protein	2407	1	1	0.197263		1	0.0225074		1	0.226128	1	0.0358102
PFD0820w	hypothetical protein	230	1	1	0.0909279		1	0.0418077		1	0.273134	1	-0.160466
PFD0825c	RNA-binding protein of pumilio/mpt5 family, putative	636	1	1	0.155676		1	0.0496776		1	0.0957872	1	0.134582
PFD0830w	bifunctional dihydrofolate reductase-thymidylate synthase	577	1	1	-0.0693304		1	-0.0916001		1	-0.0156803	1	-0.116648
PFD0835c	hypothetical protein	863	1	1	0.0619076		1	0.0207362		1	0.147327	1	0.131871
PFD0840w	hypothetical protein	3741	1	1	0.128584	774485-774885(0.44)	1	0.00104498	NS	1	0.204337	1	-0.000698755
PFD0850c	hypothetical protein, conserved	446	1	1	0.115789		1	0.0702606		1	0.247069	1	-0.0965636
PFD0855c	hypothetical protein	928	1	1	0.0329215	787720-788100(0.5)	1	0.040851	NS	1	0.228606	1	0.0386135
PFD0860w	hypothetical protein	352	1	1	0.158543		1	0.0513709		1	0.0404921	1	0.0483008
PFD0865c	cdc2-related protein kinase 1	859	1	1	0.0841816		1	0.0488843		1	0.141946	1	-0.033589
PFD0870w	hypothetical protein	356	1	1	0.135554		1	-0.0676155		1	0.13989	1	0.166386
PFD0872w	hypothetical protein	3370	1	1	0.115986	804429-804790(0.55)	1	0.0315507	NS	1	0.220533	1	-0.0155616
PFD0875c	hypothetical protein	1268	1	1	0.104851		1	0.091065		1	0.302707	1	-0.0166324
PFD0880w	hypothetical protein	332	1	1	0.118276		1	0.0227197		1	0.118374	1	-0.197173
PFD0885c	hypothetical protein	1341	1	1	-0.0619332		1	-0.00687917		1	0.164686	1	-0.141768
PFD0890w	hypothetical protein	104	1	1	0.175882		1	-0.00132824		1	0.156205	1	0.178381
PFD0895c	Bet3 transport protein, putative	271	1	1	-0.100085		1	-0.17891		1	-0.0819856	1	0.0456218
PFD0900w	hypothetical protein	1462	1	1	0.0745027		1	-0.0248008		1	0.239219	1	-0.142469
PFD0905w	hypothetical protein	411	1	1	0.153087		1	0.00586105		1	0.22943	1	-0.0759708
PFD0910w	hypothetical protein	246	1	1	-0.028933		1	-0.266992		1	0.0105023	1	-0.0513803
PFD0915w	hypothetical protein	493	1	1	0.182131		1	0.0514176		1	0.211948	1	-0.0870091
PFD0920w	hypothetical protein	421	1	1	-0.0430094		1	0.00880445		1	0.139425	1	-0.0199373
PFD0925w	hypothetical protein	229	1	1	-0.147977		1	-0.0647922		1	-0.0258357	1	-0.112954
PFD0930w	CGI-141 protein homolog, putative	136	1	1	0.0366311		1	0.00083483		1	0.0671691	1	0.0258337
PFD0935c	hypothetical protein	414	1	1	0.0406453		1	-0.00908118		1	0.0651175	1	-0.0492063
PFD0940w	hypothetical protein	1845	1	1	0.188542		1	0.0172077		1	0.150901	1	-0.0130933
PFD0945c	hypothetical protein	457	1	1	0.267217		1	0.05144		1	0.18857	1	0.179997
PFD0950w	ran binding protein 1	214	1	1	0.132499		1	0.0714786		1	0.216644	1	-0.132225
PFD0955w	hypothetical protein	203	1	1	0.241407		1	0.0421706		1	0.0935813	1	0.0907652
PFD0960c	ribosomal protein L7Ae-related protein, putative	277	1	1	0.046458		1	0.0611449		1	0.120159	1	0.164754
PFD0965W	putative phosphatidylinositol 4-kinase, frameshifted	2717	1	1	0.196993	NS	1	-0.0161143	NS	1	0.155291	1	0.139465
PFD0970c	hypothetical protein	3702	1	1	0.209156		1	0.0416463		1	0.40488	1	0.015805
PFD0975w	ROI kinase-like protein	488	1	1	0.088537		1	0.00898764		1	0.176615	1	-0.122781
PFD0980w	holo-(acyl-carrier protein) synthase, putative	441	1	1	-0.0660627		1	-0.0448803		1	-0.0326892	1	0.0107673
PFD0985w	hypothetical protein	2789	1	1	0.0224468		1	0.0111964		1	0.120085	1	-0.166508
PFD0990w	ribosome recycling factor, putative	176	1	1	0.195311		1	-0.0053318		1	0.165325	1	-0.0799663
PFD0993c	hypothetical protein	153	1	1	0.122984		1	-0.151582		1	-0.111597	1	0.181223
PFD0995c	erythrocyte membrane protein 1 (PfEMP1)	1528	1	1	-1.17506	942184-967813(0.1):941293-941686(0.00)	1	-0.900303	940466-941137(4.6):942345-967802(0.08):941293-941687(0.00)	1	0.0293192	1	0.193978
PFD1000c	erythrocyte membrane protein 1 (PfEMP1)	5	NA	NA	-1.01063	942184-967813(0.1)	NA	-1.60612	942345-967802(0.08)	NA	0.00685711	NA	0.375789
PFD1005c	erythrocyte membrane protein 1 (PfEMP1)	958	1	1	-2.37308	942184-967813(0.1):969863-972212(0.03):968938-969258(0.01)	1	-1.86628	942345-967802(0.08):969535-972212(0.04):968950-969258(0.01)	1	0.114081	1	0.0432133
PFD1010w	RIFIN	202	1	1	-1.79748	969863-972212(0.03)	1	-1.7991	969535-972212(0.04)	1	0.00981888	1	-0.17968
PFD1015c	erythrocyte membrane protein 1 (PfEMP1)	1952	1	1	-2.04728	980616-981615(0.09):977877-980341(0.06):976810-977608(0.00)	1	-1.7256	980392-981745(0.34):977687-980151(0.08):976762-977517(0.01):975273-975938(0.00)	1	0.160529	1	0.066898
PFD1020c	RIFIN	229	1	1	0.0262316		1	0.157829		1	-0.188135	1	0.0351012
PFD1025w	erythrocyte membrane protein 1 (PfEMP1)-like pseudogene	434	1	1	0.127291		1	-0.0878856		1	0.119592	1	-0.039325
PFD1004c	hypothetical protein	212	1	1	-0.148802		1	-0.341955		1	0.200655	1	0.205652
PFD1030c	hypothetical protein	1484	1	1	0.299466		1	-0.0906158		1	0.219256	1	0.247333
PFD1006w	hypothetical protein	62	1	1	0.0797351		1	0.0485831		1	0.147473	1	0.224984
PFD1007w	hypothetical protein	72	1	1	-0.0558155		1	-0.109684		1	-0.116998	1	0.253852
PFD1035w	steroid dehydrogenase kik-i, putative	383	1	1	0.0741529		1	-0.0375832		1	-0.0203241	1	-0.020147
PFD1015w	hypothetical protein	287	1	1	-0.043015		1	-0.126064		1	0.182108	1	-0.0345197
PFD1045c	erythrocyte membrane-associated antigen, putative	4267	1	1	0.23092		1	0.0842691		1	0.279343	1	0.0752838
PFD1050w	alpha-tubulin ii	619	1	1	0.0628966		1	0.120368		1	0.180866	1	-0.24945
PFD1055w	ribosomal protein S19s, putative	190	1	1	0.0776825		1	-0.0185155		1	0.0249102	1	-0.0975063
PFD1060w	u5 small nuclear ribonucleoprotein-specific protein, putative	2277	1	1	0.059142		1	0.0776922		1	0.123304	1	-0.124746
PFD1065c	hypothetical protein	176	1	1	-0.141563		1	-0.0152048		1	-0.19549	1	-0.0424681
PFD1070w	eukaryotic initiation factor, putative	457	1	1	0.044063		1	0.0600618		1	0.123105	1	-0.141073
PFD1045w	hypothetical protein	490	1	1	0.0996954		1	0.0227876		1	0.156922	1	0.0903776
PFD1080w	hypothetical protein	215	1	1	0.146796		1	0.0446265		1	0.0788228	1	0.0339268
PFD1085w	hypothetical protein	134	1	1	-0.0173311		1	0.119725		1	0.336395	1	-0.0699968
PFD1090c	clathrin assembly protein, putative	228	1	1	-0.0359339		1	-0.000931781		1	-0.123633	1	-0.1329
PFD1095w	hypothetical protein	110	1	1	0.036947		1	-0.0715145		1	-0.3124	1	0.191414
PFD1100c	hypothetical protein	471	1	1	0.322779		1	0.148112		1	0.442912	1	0.279305
PFD1105w	hypothetical protein	160	1	1	0.0989889		1	0.108284		1	0.0962504	1	-0.152367
PFD1110w	hypothetical protein	515	1	1	0.125373		1	0.0664425		1	0.285617	1	-0.262461
PFD1115c	hypothetical protein	1583	1	1	0.15631		1	0.0733691		1	0.28287	1	-0.00826293
PFD1120c	integral membrane protein, conserved in P. falciparum	210	1	1	0.155394		1	0.146186		1	0.38147	1	-0.192014
PFD1130w	hypothetical protein	369	1	1	0.1104		1	-0.00710844		1	0.101959	1	-0.0856478
PFD1135c	hypothetical protein	170	1	1	0.0385679		1	-0.0474936		1	0.405569	1	-0.0275667
PFD1140w	hypothetical protein	313	1	1	0.0931856		1	0.130615		1	0.17915	1	-0.196236
PFD1145c	hypothetical protein	571	1	1	0.17643		1	-0.0402735		1	0.173291	1	0.0453699
PFD1150c	hypothetical protein	1843	1	1	0.142418		1	0.101048		1	0.19767	1	0.0677129
PFD1155w	erythrocyte binding antigen, putative	1438	1	1	-0.0956373		1	-0.0543083		1	0.027816	1	-0.180013
PFD1160w	SURFIN, surface-associated interspersed gene	1593	1	1	-0.244861	1105342-1105952(0.32)	1	-0.158728	1105342-1105717(0.62)	1	0.0765729	1	0.097889
PFD1165w	protein kinase, conserved in P. falciparum	530	1	1	0.0170757		1	-0.0186383		1	-0.0618588	1	0.158245
PFD1170c	RESA-like protein, truncated	447	1	1	-0.0862956		1	-0.0517545		1	-0.0495913	1	-0.165493
PFD1175w	Plasmodium falciparum trophozoite antigen r45-like protein	799	1	1	0.0436054	NS	1	0.00759094	NS	1	0.499623	1	-0.0314795
PFD1180w	trophozoite antigen r45-like protein,truncated	291	1	1	0.0557382		1	0.0400367		1	0.112357	1	-0.0790183
PFD1185w	hypothetical protein	214	1	1	-0.334738		1	-0.0759838		1	-0.088451	1	-0.0220765
PFD1190c	hypothetical protein	139	1	1	0.00866249		1	0.0173794		1	-0.0422518	1	-0.170657
PFD1195c	hypothetical protein	85	1	1	0.0755853	NS	1	0.0783468	1134350-1134720(0.22)	1	-0.00818137	1	0.123348
PFD1200c	hypothetical protein	212	1	1	-0.0412419		1	-0.185124		1	-0.250239	1	0.327735
PFD1205w	hypothetical integral membrane protein,conserved in P. falciparum	185	1	1	-0.189794		1	-0.830491		1	0.138241	1	0.355942
PFD1210w	hypothetical protein	142	1	1	-0.0757532		1	-0.00280791		1	-0.160753	1	0.382842
PFD1215w	hypothetical protein	208	1	1	-0.971818	1147872-1150240(0.35)	1	-0.403996	1147872-1150562(2.1)	1	-0.110845	1	0.102286
PFD1220c	STEVOR	212	1	0	-2.32138	1151070-1156350(0.07):1150680-1151035(0.04)	1	-0.482258	1147872-1150562(2.1):1151070-1156352(0.07):1150712-1151035(0.03)	1	-0.0152219	0	-0.0163527
PFD1200w	RIF pseudogene, RIFIN pseudogene	41	1	1	-2.07285	1151070-1156350(0.07)	1	-1.36521	1151070-1156352(0.07)	1	-0.0118917	1	0.263937
PFD1230c	RIFIN	256	1	1	-1.90616	1151070-1156350(0.07):1156520-1174407(0.01)	1	-1.01009	1151070-1156352(0.07):1156590-1174392(0.06)	1	-0.10079	1	0.186532
PFD1235w	erythrocyte membrane protein 1 (PfEMP1)	0	NA	NA	NaN	1156520-1174407(0.01)	NA	NaN	1156590-1174392(0.06)	NA	NaN	NA	NaN
PFD1240w	RIFIN	167	1	0	-2.02921	1174547-1177312(0.27):1156520-1174407(0.01)	1	-1.39695	1174580-1177350(0.29):1156590-1174392(0.06)	1	0.27027	0	-0.466085
PFD1245c	erythrocyte membrane protein 1 (PfEMP1)	2239	1	1	-1.64406	1183467-1203836(0.59):1174547-1177312(0.27):1180640-1181427(0.05):1179567-1180402(0.04):1181915-1182667(0.01):1182735-1183177(0.00)	1	-1.15792	1177545-1178792(0.51):1174580-1177350(0.29):1182722-1183177(0.28):1183290-1190850(0.16):1180640-1181892(0.02):1182065-1182667(0.00):1179505-1180457(0.00)	1	0.222126	1	0.119962
PFD1250w	hypothetical protein, conserved in P falciparum	215	1	1	-0.0523123	1183467-1203836(0.59)	1	0.296364	1193160-1203836(0.37)	1	0.756256	1	0.524407
PFE0005w	erythrocyte membrane protein 1 (PfEMP1)	1040	1	1	-1.65997	26328-29950(0.13):23971-25114(0.09)	1	-1.342	26156-28345(0.38):23971-24829(0.03)	1	0.151791	1	0.141745
PFE0010c	erythrocyte membrane protein 1 (PfEMP1) pseudogene	0	NA	NA	NaN	26328-29950(0.13)	NA	NaN	NS	NA	NaN	NA	NaN
PFE0015c	RIF pseudogene, RIFIN pseudogene	309	1	0	-2.15161	26328-29950(0.13):30115-33211(0.12)	1	-1.6209	30341-33113(0.1)	1	0.0595297	0	0.0735988
PFE0020c	RIFIN	326	1	1	-1.83849	34115-36642(0.27):30115-33211(0.12):33540-34064(0.04)	1	-1.04476	33554-34067(0.52):34111-36630(0.15):30341-33113(0.1)	1	0.0866216	1	0.0365101
PFE0025c	RIFIN	249	1	1	-1.17371	34115-36642(0.27)	1	-0.64395	34111-36630(0.15)	1	0.0548528	1	-0.0792704
PFE0030c	STEVOR pseudogene	367	1	1	0.123437		1	0.0940641		1	0.0202857	1	-0.948357
PFE0035c	RIF pseudogene, RIFIN pseudogene	119	1	1	0.550316		1	0.244169		1	0.522321	1	-1.14422
PFE0040c	Mature parasite-infected erythrocyte surface antigen (MESA) or PfEMP2	1328	1	1	0.0715165	NS	1	-0.030794	NS	1	0.193163	1	-0.73199
PFE0045c	kinase, putative	747	1	1	0.161296		1	0.0870409		1	0.0579879	1	-1.01902
PFE0050w	hypothetical protein	320	1	1	0.132668		1	0.0751235		1	-0.0635494	1	-1.19024
PFE0055c	heat shock protein, putative	581	1	1	0.0921402		1	0.0480165		1	0.150173	1	-1.14286
PFE0060w	hypothetical protein	428	1	1	0.286633		1	0.140708		1	0.462457	1	-1.24375
PFE0065w	skeleton binding protein	399	1	1	0.212561	NS	1	0.233803	69641-70885(1.9)	1	0.574983	1	-1.30503
PFE0070w	interspersed repeat antigen, putative	908	1	1	0.247143	NS	1	0.222329	NS	1	0.703772	1	-0.397096
PFE0075c	rhoptry-associated protein 3, RAP3	459	1	1	0.11491		1	0.0964263		1	-0.0689766	1	-0.0833927
PFE0080c	rhoptry-associated protein 2, RAP2	487	1	1	0.0798467		1	0.0293059		1	0.0929281	1	-0.0952036
PFE0085c	hypothetical protein	873	1	1	0.4212		1	0.0820478		1	0.231078	1	0.252315
PFE0090w	hypothetical protein	866	1	1	0.207458		1	0.0600424		1	0.15587	1	0.0126109
PFE0095c	hypothetical protein	386	1	1	0.0927533		1	-0.0408474		1	-0.0335856	1	0.262007
PFE0100w	hypothetical protein	876	1	1	0.2276		1	0.151374		1	0.262777	1	0.384364
PFE0105c	hypothetical protein	266	1	1	0.247754		1	0.0604889		1	0.288683	1	0.355544
PFE0110w	hypothetical protein	364	1	1	0.202155		1	0.089305		1	0.185805	1	0.03646
PFE0115c	hypothetical protein	387	1	1	0.121724		1	0.0474122		1	0.273697	1	-0.0266143
PFE0120c	Merozoite Surface Protein 8, MSP8	622	1	1	0.0134837		1	0.00868189		1	0.273253	1	0.0488548
PFE0125w	hypothetical protein	367	1	1	0.302181		1	0.0185982		1	0.0563146	1	0.27124
PFE0130c	hypothetical protein	1235	1	1	0.127998		1	-0.00377365		1	0.129623	1	0.149584
PFE0135w	hypothetical protein	128	1	1	0.246206		1	0.18965		1	0.270514	1	0.025175
PFE0140c	hypothetical protein	132	1	1	0.171119		1	0.0682865		1	0.383036	1	-0.119428
PFE0145w	50S ribosomal subunit protein L28, putative	279	1	1	0.217224		1	0.0832132		1	0.209409	1	-0.165856
PFE0150c	4-diphosphocytidyl-2c-methyl-D-erythritol kinase (CMK), putative	646	1	1	0.0671956		1	0.0322304		1	0.124741	1	-0.000247712
PFE0155w	hypothetical protein	693	1	1	0.030874		1	-0.065642		1	-0.0219579	1	0.124348
PFE0160c	Ser/Arg-rich splicing factor, putative	452	1	1	-0.037195		1	-0.0425445		1	0.0384305	1	-0.0390892
PFE0165w	actin depolymerizing factor, putative	165	1	1	0.093843		1	0.0446368		1	0.253024	1	-0.158881
PFE0170c	protein kinase, putative	947	1	1	0.0355687		1	-0.0178368		1	0.0369281	1	0.00108861
PFE0175c	unconventional myosin pfm-b	1091	1	1	0.050908		1	-0.0676922		1	0.0369628	1	-0.0506851
PFE0180w	hypothetical protein	53	1	1	0.467319		1	0.149189		1	0.859394	1	0.0705077
PFE0185c	60S ribosomal subunit protein L31, putative	188	1	1	-0.0498859		1	-0.060014		1	-0.0238414	1	0.0727121
PFE0190c	hypothetical protein	612	1	1	0.181689		1	-0.0190137		1	0.18167	1	0.241913
PFE0195w	P-type ATPase, putative	1947	1	1	0.196884		1	0.0764129		1	0.230029	1	-0.059654
PFE0200c	hypothetical protein, conserved	238	1	1	0.035599		1	0.0308714		1	0.187896	1	-0.13781
PFE0205w	ATP-dependent helicase, putative	432	1	1	0.0667942		1	0.0293026		1	0.0722744	1	-0.0640337
PFE0210c	hypothetical protein	305	1	1	0.122843		1	0.0329094		1	0.154197	1	0.0555321
PFE0215w	ATP-dependent helicase, putative	711	1	1	0.0031912		1	-0.0105692		1	-0.021813	1	-0.0462888
PFE0220w	hypothetical protein	334	1	1	0.0511108		1	-6.40926e-05		1	0.153149	1	-0.136468
PFE0225w	3-methyl-2-oxobutanoate dehydrogenase (lipoamide), putative	514	1	1	0.142621		1	0.113066		1	0.185212	1	-0.206548
PFE0230w	hypothetical protein	1004	1	1	0.126822	183688-184918(0.67)	1	0.0591042	NS	1	0.174245	1	-0.0167916
PFE0240c	hypothetical protein	5602	1	1	0.1217		1	-0.00656539		1	0.252048	1	0.0903786
PFE0240w	hypothetical protein	173	1	1	0.12385		1	0.0418816		1	0.206288	1	-0.134549
PFE0245c	hypothetical protein	2676	1	1	0.184772		1	0.0589031		1	0.375253	1	0.0634827
PFE0250w	hypothetical protein	2011	1	1	0.056061		1	0.0505922		1	0.169431	1	-0.0317742
PFE0255w	actin-related protein, putative	488	1	1	0.192899		1	0.0714047		1	0.189847	1	-0.0821388
PFE0260w	hypothetical protein	400	1	1	0.0445611		1	-0.0830844		1	-0.0534353	1	0.132116
PFE0265c	hypothetical protein	906	1	1	0.175013		1	0.0588973		1	0.209353	1	-0.04586
PFE0270c	DNA repair protein, putative	1688	1	1	0.0594428		1	0.0126509		1	0.0838713	1	-0.119578
PFE0275w	hypothetical protein	185	1	1	0.154257		1	0.0640736		1	0.216886	1	0.0220736
PFE0280c	hypothetical protein	921	1	1	0.00472549		1	-0.0606174		1	0.293307	1	-0.0528443
PFE0285c	ubiquitin-like protein, putative	148	1	1	0.145061		1	0.0378483		1	0.366864	1	-0.201577
PFE0290c	hypothetical protein	249	1	1	0.201624		1	-0.0214981		1	0.126499	1	0.0181643
PFE0295w	hypothetical protein	191	1	1	0.103203		1	0.0217738		1	0.0847654	1	-0.0919607
PFE0300c	60S ribosomal subunit protein L24, putative	291	1	1	0.145711		1	-0.0147789		1	-0.0202329	1	0.141266
PFE0305w	transcription initiation factor TFiid, TATA-binding protein	283	1	1	0.121862		1	0.0101962		1	0.0943563	1	-0.00261407
PFE0310c	hypothetical protein	441	1	1	0.188188		1	0.00446528		1	0.215618	1	-0.0432416
PFE0315c	hypothetical protein	151	1	1	0.0242969		1	-0.158352		1	0.133144	1	-0.110845
PFE0320w	hypothetical protein	460	1	1	0.0563192		1	-0.00792894		1	0.124192	1	0.268302
PFE0325w	hypothetical protein	1906	1	1	0.174501		1	0.0663375		1	0.282932	1	-0.0654775
PFE0328w	hypothetical protein, conserved, pseudogene	143	1	1	0.146059		1	-0.079712		1	0.159387	1	-0.17911
PFE0330w	hypothetical protein	660	1	1	0.275228		1	0.167613		1	0.457898	1	-0.177074
PFE0335w	hypothetical protein	787	1	1	0.145364		1	0.0769157		1	0.181732	1	-0.0627553
PFE0340c	hypothetical protein, conserved	940	1	1	0.149336		1	0.0346047		1	0.266243	1	-0.17488
PFE0345c	hypothetical protein	118	1	1	0.20497		1	-0.0081923		1	-0.00928782	1	0.062116
PFE0350c	60S ribosomal subunit protein L4/L1, putative	595	1	1	0.0834704		1	0.0110796		1	0.0938204	1	-0.211653
PFE0355c	serine protease belonging to subtilisin family, putative	864	1	1	0.00385325		1	-0.0247983		1	0.076556	1	-0.0785529
PFE0360c	hypothetical protein	1027	1	1	-0.0156958		1	-0.0353757		1	0.186022	1	-0.00376493
PFE0365c	hypothetical protein	270	1	1	0.0659418		1	-0.0902359		1	0.111573	1	-0.135165
PFE0370c	subtilisin-like protease precursor, putative	874	1	1	0.0602143		1	0.0309808		1	0.21517	1	-0.116763
PFE0375w	cell differentiation protein rcd1, putative	675	1	1	0.155918		1	0.0239929		1	0.100211	1	-0.0645132
PFE0380c	hypothetical protein, conserved	696	1	1	0.0831334		1	-0.0127769		1	0.0224212	1	-0.0223921
PFE0385w	hypothetical protein	1080	1	1	0.129908	322924-323263(0.23)	1	0.0477872	322924-323263(0.21)	1	0.25778	1	-0.0246418
PFE0390w	hypothetical protein	146	1	1	0.115662		1	0.067347		1	0.103571	1	-0.0993346
PFE0395c	hypothetical protein	455	1	1	0.0147121		1	-0.104945		1	0.00667932	1	-0.136624
PFE0400w	hypothetical protein	1621	1	1	0.149703		1	0.103534		1	0.245904	1	-0.143967
PFE0405c	hypothetical protein	394	1	1	0.137007		1	0.0898165		1	0.154783	1	-0.147871
PFE0410w	triose or hexose phosphate / phosphate translocator, putative	359	1	1	0.195284		1	0.109775		1	0.249716	1	-0.161548
PFE0415w	transcription factor iib, putative	362	1	1	0.0302621		1	-0.0250325		1	0.10943	1	-0.0587309
PFE0420c	guanidine nucleotide exchange factor, putative	2644	1	1	0.123721		1	0.0346		1	0.264624	1	-0.0683014
PFE0425w	hypothetical protein	226	1	1	0.158308		1	0.154135		1	0.430414	1	-0.0939393
PFE0430w	ATP-dependent RNA helicase, putative	1026	1	1	0.14206		1	0.0355962		1	0.17322	1	-0.0472532
PFE0435c	single-strand binding protein, putative	334	1	1	0.00243785		1	-0.123396		1	-0.0275967	1	-0.0626805
PFE0440w	hypothetical protein	1879	1	1	0.080103	NS	1	0.00895952	367792-369414(2.3)	1	0.211494	1	0.0269978
PFE0445c	SNAP protein (soluble N-ethylmaleimide-sensitive factor Attachment Protein), putative	429	1	1	0.0954913		1	0.0127798		1	-0.0130658	1	-0.0826178
PFE0450w	chromosome condensation protein, putative	1233	1	1	0.0486427		1	0.0590715		1	0.263058	1	-0.0543235
PFE0455w	phosphatase 1 regulatory subunit, putative	310	1	1	0.104498		1	-0.0298862		1	0.0351251	1	-0.0402719
PFE0460c	hypothetical protein	165	1	1	-0.00195278		1	-0.0164656		1	0.192534	1	-0.146764
PFE0465c	RNA polymerase I	3191	1	1	0.110037		1	0.0192899		1	0.156106	1	-0.0497366
PFE0470w	hypothetical protein	325	1	1	0.0700666		1	0.00563709		1	0.21114	1	-0.116469
PFE0475w	asparagine -- t RNA ligase, putative	670	1	1	-0.00847979		1	-0.079957		1	-0.0342124	1	-0.0416902
PFE0480c	hypothetical protein	522	1	1	0.148989		1	-0.0314923		1	0.109367	1	0.0321021
PFE0485w	phosphatidylinositol 4-kinase, putative	1294	1	1	0.0661568		1	0.0110221		1	0.128068	1	-0.0743881
PFE0490w	hypothetical protein	238	1	1	-0.0434903		1	-0.00152641		1	-0.0542406	1	-0.0622115
PFE0495w	hypothetical protein	518	1	1	0.102662		1	0.0246051		1	0.152203	1	0.0324375
PFE0500c	hypothetical protein	2682	1	1	0.215822		1	-0.000392612		1	0.216402	1	0.175823
PFE0505w	cyclophilin, putative	645	1	1	-0.00966474		1	0.00234584		1	0.0243507	1	-0.0782704
PFE0510c	hypothetical protein	369	1	1	0.153041		1	0.0341157		1	0.22293	1	-0.0638213
PFE0515w	hypothetical protein	274	1	1	0.155604		1	-0.0721749		1	-0.0138081	1	0.216727
PFE0520c	topoisomerase I	1049	1	1	0.0837697		1	-0.0451126		1	0.0566835	1	0.0693884
MAL5_tRNA_Leu1	tRNA Leucine	49	1	1	-0.537887		1	0.214194		1	0.238397	1	-0.227355
PFE0530w	hypothetical protein	290	1	1	0.349091		1	-0.059077		1	-0.0716843	1	0.246341
PFE0535w	hypothetical protein	66	1	1	0.125358		1	-0.09872		1	-0.0214663	1	0.362082
PFE0540w	WD-repeat potein, putative	554	1	1	0.103089		1	-0.0251589		1	0.111628	1	-0.012264
PFE0543c	hypothetical protein	108	1	1	0.309261		1	0.0471456		1	0.388473	1	0.118059
PFE0545c	histamine-releasing factor, putative	235	1	1	0.0814341		1	-0.0866454		1	0.0619662	1	-0.138212
PFE0550w	hypothetical protein	75	1	1	0.089378		1	-0.0781948		1	-0.117738	1	0.163566
PFE0555w	stearoyl-CoA desaturase (acyl-CoA desaturase, faty acid desaturase), putative	919	1	1	0.0118739		1	-0.14688		1	0.00218705	1	-0.019786
PFE0560c	hypothetical protein	1405	1	1	-0.00950237		1	-0.156087		1	0.189904	1	0.163786
PFE0565w	hypothetical protein	241	1	1	-0.0592717		1	-0.220713		1	-0.0806409	1	0.0464891
PFE0570w	hypothetical protein	5964	1	1	0.160482		1	0.014724		1	0.165394	1	0.0702976
PFE0575c	hypothetical protein	168	1	1	0.183513		1	-0.0825324		1	0.0567358	1	0.296635
PFE0580w	hypothetical protein	179	1	1	0.178645		1	-0.0647491		1	-0.219693	1	0.222093
PFE0585c	myo-inositol 1-phosphate synthase, putative	785	1	1	-0.0340832		1	-0.144257		1	-0.0648253	1	-0.0356711
PFE0590w	hypothetical protein	322	1	1	0.00894073		1	-0.106555		1	-0.0627141	1	0.0586522
PFE0595w	hypothetical protein	145	1	1	0.00699727		1	-0.0992729		1	0.103085	1	-0.0216212
PFE0600c	hypothetical protein	144	1	1	0.0984703		1	-0.0525335		1	0.180468	1	-0.0783667
PFE0605c	glutathione synthetase	760	1	1	0.0066273		1	-0.090431		1	0.0453013	1	0.0659669
PFE0610c	CDK-activating kinase assembly factor, putative	317	1	1	-0.027804		1	-0.067585		1	-0.052526	1	0.0446828
PFE0615w	hypothetical protein	141	1	1	-0.0404576		1	-0.0239279		1	-0.144978	1	0.129123
PFE0620c	hypothetical protein	727	1	1	0.163619		1	-0.0389849		1	0.162688	1	0.126965
PFE0625w	GTPase, putative	225	1	1	-0.0587602		1	-0.0709904		1	0.0677624	1	-0.102465
PFE0630c	orotate phosphoribosyltransferase, putative	317	1	1	0.172903		1	0.0430187		1	0.32154	1	0.213787
PFE0635c	hypothetical protein	1438	1	1	0.0406695		1	-0.0889991		1	0.137618	1	0.158314
PFE0640w	hypothetical protein	201	1	1	0.0399432		1	-0.0945776		1	-0.0699382	1	-0.00422987
PFE0645w	hypothetical protein	261	1	1	0.080762		1	-0.0386153		1	0.000390163	1	-0.0448394
PFE0650c	hypothetical protein	380	1	1	0.0311905		1	-0.0140297		1	0.133376	1	-0.0975185
PFE0655w	hypothetical protein	1802	1	1	0.0499107	NS	1	-0.039017	NS	1	0.0980289	1	-0.0208644
PFE0660c	uridine phosphorylase, putative	353	1	1	0.0468781		1	0.0267193		1	0.215842	1	-0.183074
PFE0665c	GTP-binding protein, putative	394	1	1	0.205633		1	-0.0090482		1	0.177247	1	-0.0667729
PFE0670w	hypothetical protein	116	1	1	0.225546		1	0.0517618		1	0.0544348	1	-0.00376541
PFE0675c	deoxyribodipyrimidine photolyase (photoreactivating enzyme, DNA photolyase), putative	1274	1	1	0.186629		1	0.0165892		1	0.239448	1	-0.0475426
PFE0680w	hypothetical protein	224	1	1	0.0859022		1	-0.0546224		1	0.116415	1	-0.0678725
PFE0685w	hypothetical protein	494	1	1	0.0662596		1	-0.0191908		1	0.108524	1	-0.0488564
PFE0690c	Rab1 protein	278	1	1	0.0520992		1	-0.0454021		1	-0.0601132	1	-0.00410193
PFE0695w	hypothetical protein	219	1	1	0.00133963		1	-0.0188577		1	0.0760451	1	-0.152495
PFE0700c	hypothetical protein, conserved	385	1	1	0.0805026		1	-0.0472395		1	0.00672578	1	-0.0475105
PFE0705c	helicase, belonging to UvrD family, putative	1465	1	1	0.0475249		1	0.0254659		1	0.19087	1	-0.0446942
PFE0710w	hypothetical protein	654	1	1	0.0875931		1	-0.0149593		1	0.092855	1	-0.0702952
PFE0715w	asparagine -- tRNA ligase, putative	756	1	1	0.0920816		1	-0.0445305		1	0.222232	1	-0.0654707
MAL5_tRNA_Phe1	tRNA Phenylalanine	46	1	1	-0.192808		1	0.0784676		1	-0.107318	1	-0.362758
PFE0725c	hypothetical protein	226	1	1	0.0315616		1	-0.0202153		1	0.101211	1	-0.0466364
PFE0730c	ribose 5-phosphate epimerase, putative	339	1	1	0.0615537		1	0.0264548		1	0.179823	1	-0.141577
PFE0735w	hypothetical protein	914	1	1	0.254676		1	-0.0675475		1	0.359328	1	0.0247405
PFE0740c	hypothetical protein	976	1	1	0.322267		1	-0.0600549		1	0.117753	1	0.215083
PFE0745w	hypothetical protein	312	1	1	0.111294		1	0.0531677		1	0.130885	1	-0.0181081
PFE0750c	hypothetical protein, conserved	1018	1	1	0.102707		1	0.0566071		1	0.276113	1	-0.0435585
PFE0755c	hypothetical protein	414	1	1	-0.0869445		1	-0.0422447		1	0.089093	1	-0.102094
PFE0760w	hypothetical protein	144	1	1	0.0324829		1	-0.117234		1	-0.192088	1	0.0612925
PFE0765w	phosphatidylinositol 3-kinase, putative	1493	1	1	0.148386		1	-0.0372822		1	0.31218	1	-0.126242
PFE0770w	hypothetical protein	482	1	1	0.0216763		1	-0.00393084		1	0.060526	1	-0.0167957
PFE0775c	hypothetical protein	906	1	1	-0.0272412		1	-0.112739		1	-0.0210214	1	0.0713748
PFE0780w	hypothetical protein	1154	1	1	0.0770723		1	0.00140551		1	0.0997054	1	-0.0849645
PFE0785c	hypothetical protein	629	1	1	0.145661		1	0.0673906		1	0.265557	1	-0.184218
PFE0790c	BolA-like protein, conserved	135	1	1	0.0405248		1	-0.0113446		1	-0.0374586	1	-0.104278
PFE0795c	nif-like protein, putative	380	1	1	-0.0547437		1	-0.101037		1	-0.124348	1	0.00202049
PFE0800w	hypothetical protein	851	1	1	0.071738		1	-0.0193527		1	0.113969	1	-0.0945752
PFE0805w	cation-transporting ATPase 1	1661	1	1	0.0774448		1	-0.00153011		1	0.133151	1	-0.0525501
PFE0810c	40S ribosomal subunit protein S14, putative	248	1	1	0.051148		1	-0.0436944		1	0.269703	1	-0.291083
PFE0815w	hypothetical protein	595	1	1	0.0203364		1	-0.0265136		1	0.185682	1	-0.0814905
PFE0820c	hypothetical protein, conserved	389	1	1	0.0960804		1	0.0171659		1	0.253706	1	-0.116173
PFE0825w	transporter, putative	622	1	1	0.0981555		1	0.013814		1	0.205485	1	-0.134679
PFE0830c	unknown protein, mb2	1791	1	1	0.18742		1	0.0210793		1	0.291422	1	-0.0461942
PFE0835w	ubiquitin carboxyl-terminal hydrolase 2, putative	1107	1	1	0.104851		1	-0.0569317		1	0.089943	1	-0.0502097
PFE0840c	hypothetical protein	2702	1	1	0.170983		1	0.00679615		1	0.266554	1	-0.0331202
PFE0845c	60S ribosomal subunit protein L8, putative	397	1	1	-0.0397571		1	-0.111106		1	0.112029	1	-0.214176
PFE0850c	60S ribosomal protein L12, putative	245	1	1	0.0582684		1	-0.041592		1	0.172363	1	-0.115172
PFE0855c	hypothetical protein	438	1	1	0.123141		1	-0.0306048		1	0.130827	1	0.141535
PFE0860c	hypothetical protein	773	1	1	0.166487		1	0.120584		1	0.296117	1	-0.0125997
PFE0865c	splicing factor, putative	416	1	1	0.0641616		1	0.0268957		1	0.234594	1	-0.146431
PFE0870w	transcriptional regulator, putative	1008	1	1	0.0680306		1	0.0609629		1	0.245105	1	-0.0956188
PFE0875c	hypothetical protein, conserved	955	1	1	0.138375		1	0.0496223		1	0.1951	1	-0.0318869
PFE0880c	f-actin capping protein beta subunit, putative	322	1	1	0.0975452		1	0.0414089		1	0.166692	1	-0.0658058
PFE0885w	eukaryotic translation initiation factor 3 subunit, putative	821	1	1	0.0606401		1	0.00179025		1	0.0282163	1	-0.135556
PFE0890c	hypothetical protein	299	1	1	-0.0857203		1	-0.143235		1	0.0360724	1	-0.0665317
PFE0895c	Zinc finger protein, putative	734	1	1	0.0646426		1	0.0176208		1	0.114426	1	-0.125323
PFE0900w	hypothetical protein	280	1	1	-0.0244579		1	0.00860883		1	-0.0488573	1	-0.0529584
PFE0905w	hypothetical protein	1034	1	1	0.0827039		1	0.0053952		1	0.213949	1	-0.04105
PFE0910w	hypothetical protein	199	1	1	0.0949728		1	0.0264106		1	0.134486	1	0.0152568
PFE0915c	proteasome subunit beta type 1	357	1	1	0.1387		1	0.0225395		1	0.147677	1	-0.0795854
PFE0920c	cyclin2 related protein, putative	236	1	1	-0.00346846		1	-0.0282872		1	0.0911251	1	-0.0216874
PFE0925c	snrnp protein, putative	1430	1	1	0.0922922		1	0.0651422		1	0.221791	1	-0.0734074
PFE0930w	hypothetical protein, conserved	1024	1	1	0.208339		1	0.0814142		1	0.312293	1	-0.0868109
PFE0935c	RNA-binding protein, putative	1918	1	1	0.26293		1	0.106947		1	0.367264	1	0.00507885
PFE0940c	hypothetical protein	135	1	1	-0.0357387		1	-0.0754887		1	0.0281046	1	0.241753
PFE0945c	hypothetical protein	206	1	1	0.0141668		1	-0.0768635		1	0.133029	1	-0.028115
PFE0950c	hypothetical protein	294	1	1	0.101367		1	-0.0374022		1	0.0848482	1	-0.108817
PFE0955w	hypothetical protein	185	1	1	0.0538881		1	-0.0179113		1	0.00890764	1	-0.0628724
PFE0960w	50S ribosomal subunit protein L14, putative	114	1	1	0.152066		1	0.0607634		1	0.303669	1	-0.170921
PFE0965c	vacuolar ATP synthetase, putative	249	1	1	0.0838344		1	0.0453289		1	0.324426	1	-0.214864
PFE0970w	cytochrome c oxidase assembly protein (heme A: farnesyltransferase), putative	579	1	1	-0.0311566	NS	1	-0.163543	796728-797255(2.2)	1	0.209585	1	-0.0196956
PFE0975c	40S ribosomal subunit protein S24, putative	209	1	1	0.141917		1	-0.109911		1	0.289253	1	-0.145036
PFE0980c	hypothetical protein	2794	1	1	0.0753236		1	0.0423281		1	0.251593	1	-0.0705925
PFE0985w	hypothetical protein	541	1	1	0.167192		1	0.0304828		1	0.37257	1	-0.0908776
PFE0990w	hypothetical protein	129	1	1	0.0650135		1	-0.0647343		1	-0.0638827	1	-0.0827464
PFE0995c	hypothetical protein	934	1	1	0.0421777		1	0.133719		1	0.272846	1	-0.0960989
PFE1000c	hypothetical protein	535	1	1	0.0615148		1	-0.0450813		1	0.0462249	1	0.15056
PFE1005w	40S ribosomal subunit protein S9, putative	230	1	1	0.146363		1	-0.0328371		1	0.106296	1	-0.136749
PFE1010w	protein phosphatase 2c, putative	562	1	1	-0.00787121		1	-0.038009		1	0.0192792	1	-0.0563233
PFE1015c	hypothetical protein	807	1	1	0.0978453		1	-0.011231		1	0.0851217	1	-0.0433395
PFE1020w	u6 snRNA-associated sm-like protein Lsm2, putative	145	1	1	0.196417		1	0.0960491		1	0.276534	1	-0.0388326
PFE1025c	hypothetical protein	341	1	1	0.113123		1	-0.0794061		1	0.0489922	1	0.058188
PFE1030c	phosphomethylpyrimidine kinase, putative	377	1	1	0.0531237		1	0.0157121		1	-0.0002507	1	-0.112027
PFE1035c	BIS(5%27-nucleosyl)-tetraphosphatase (diadenosine tetraphosphatase), putative	239	1	1	0.147715		1	0.0251193		1	0.0570439	1	-0.0619999
PFE1040c	hypothetical protein	892	1	1	0.281653		1	0.0650227		1	0.257583	1	0.134314
PFE1045c	hypothetical protein	2270	1	1	0.192461		1	0.0299126		1	0.184996	1	0.198111
PFE1050w	adenosylhomocysteinase(S-adenosyl-L-homocystein e hydrolase)	541	1	1	0.0973304		1	-0.00246594		1	0.124303	1	-0.219053
PFE1055c	hypothetical protein	718	1	1	0.217018		1	0.0570448		1	0.374462	1	0.364994
PFE1060c	hypothetical protein	1418	1	1	0.333156		1	-0.0189978		1	0.0340611	1	0.424205
PFE1065w	hypothetical protein	189	1	1	0.0192085	NS	1	-0.030308	NS	1	-0.0558818	1	0.257844
PFE1070c	hypothetical protein	1405	1	1	0.368395	NS	1	0.00454928	NS	1	0.211343	1	0.267032
PFE1075c	hypothetical protein	584	1	1	0.318764	NS	1	-0.0291093	NS	1	0.0520942	1	0.226365
PFE1080w	ribosomal large subunit pseudouridylate synthase, putative	364	1	1	0.126965	NS	1	0.0333794	NS	1	0.107329	1	-0.0633416
PFE1085w	DEAD-box subfamily ATP-dependant helicase, putative	707	1	1	0.0719274	NS	1	-0.00332025	NS	1	0.086272	1	-0.0897165
PFE1090w	nuceotide binding protein, putative	537	1	1	0.109092	NS	1	-0.0483313	NS	1	0.127775	1	-0.0352449
PFE1095w	hypothetical protein	1061	1	1	1.00299	890350-893848(5.5):888598-890148(4.9):894025-899215(4.3)	1	0.116634	NS	1	0.365176	1	0.161387
PFE1100w	hypothetical protein	106	1	1	1.17492	894025-899215(4.3)	1	0.0201506	NS	1	0.271316	1	0.427998
PFE1105c	hypothetical protein	865	1	1	0.966142	894025-899215(4.3):899372-901467(3.9)	1	0.064168	NS	1	0.149931	1	0.342078
PFE1110w	hypothetical protein	127	1	1	1.0633	901743-908553(4.3):899372-901467(3.9)	1	-0.0285347	NS	1	0.131881	1	0.252065
PFE1115c	s-adenosylmethionine-dependent methyltransferase, putative	431	1	1	0.924961	901743-908553(4.3)	1	0.044312	NS	1	0.200154	1	0.0344538
PFE1120w	hypothetical protein	5971	1	1	1.0264	911443-921863(4.6):901743-908553(4.3):927980-942187(4.2):908848-911167(4):922044-927708(3.9)	1	0.0139848	NS	1	0.108782	1	0.288546
PFE1125w	50S ribosomal subunit protein L17, putative	185	1	1	0.593437	927980-942187(4.2)	1	-0.162463	NS	1	-0.173669	1	0.13357
PFE1130w	hypothetical protein	536	1	1	0.963537	927980-942187(4.2)	1	0.0850428	NS	1	0.0739065	1	0.0168781
PFE1135w	hypothetical protein, conserved	212	1	1	0.979039	942478-949118(5.1)	1	0.0402548	NS	1	0.0157043	1	0.261743
PFE1140c	G10 protein, putative	232	1	1	0.885729	942478-949118(5.1)	1	-0.0197422	NS	1	0.148225	1	0.103352
PFE1145w	hypothetical protein	1216	1	1	0.954569	942478-949118(5.1):949287-958026(4.3)	1	0.00158456	NS	1	0.191779	1	0.111967
PFE1150w	multidrug resistance protein	1378	1	1	0.971663	958223-962363(4.4):949287-958026(4.3)	1	0.0531616	NS	1	0.0970101	1	0.0896781
PFE1155c	mitochondrial processing peptidase alpha subunit, putative	716	1	1	0.921814	962815-965360(4.7)	1	0.025845	NS	1	0.0720356	1	0.0711664
PFE1160w	hypothetical protein	704	1	1	1.15088	965663-970195(4.7)	1	0.0925568	NS	1	0.165396	1	0.293891
PFE1165c	hypothetical protein	205	1	1	0.12134		1	0.0395306		1	0.226108	1	-0.1237
PFE1170w	hypothetical protein	476	1	1	0.0397424		1	-0.0345416		1	0.035049	1	-0.112368
PFE1173c	outer arm dynein lc3, putative	174	1	1	0.33425		1	0.130802		1	0.249665	1	-0.00479121
PFE1175w	hypothetical protein	250	1	1	0.218768		1	0.0542755		1	0.160998	1	-0.0154885
PFE1180c	hypothetical protein	1227	1	1	0.131082		1	0.0109952		1	0.133955	1	0.0877622
PFE1185w	transporter, putative	697	1	1	0.0622673		1	0.0615746		1	0.0292701	1	-0.0981887
PFE1190c	hypothetical protein	166	1	1	0.186393		1	0.0997972		1	0.116814	1	-0.0791567
PFE1195w	karyopherin beta	1198	1	1	0.0923524		1	0.0309077		1	0.0802211	1	-0.116374
PFE1200w	hypothetical protein	802	1	1	0.0867293		1	-0.00414633		1	0.0569316	1	0.0417187
PFE1205c	hypothetical protein	201	1	1	0.0196675		1	-0.0452338		1	0.237674	1	-0.150226
PFE1210c	hypothetical protein	463	1	1	0.187325		1	-0.00985498		1	0.401141	1	0.0519164
PFE1215c	developmentally regulated GTP-binding protein 1, putative	510	1	1	0.0108032		1	0.00961196		1	0.124435	1	-0.194884
PFE1220w	hypothetical protein	118	1	1	0.270874		1	0.00667182		1	0.148201	1	0.0570698
PFE1225w	50S ribosomal subunit protein L12, putative	156	1	1	0.268771		1	0.125266		1	0.0717057	1	0.00367467
PFE1230c	hypothetical protein, conserved	146	1	1	0.170509		1	0.229665		1	0.305918	1	-0.22863
PFE1235c	hypothetical protein	746	1	1	0.0409999		1	-0.0507899		1	0.0959543	1	0.0267027
PFE1240w	hypothetical protein, conserved	824	1	1	0.150984		1	0.0799431		1	0.0502507	1	-0.119777
PFE1245w	zinc finger protein, putative	769	1	1	0.171032		1	0.0677914		1	0.2424	1	-0.183302
PFE1250w	long-chain fatty acid CoA ligase, putative	761	1	1	0.0028258	1042102-1042557(0.67)	1	-0.00374589	NS	1	0.13911	1	-0.119327
PFE1255w	hypothetical protein	1021	1	1	0.0980355		1	0.0524628		1	0.144879	1	-0.075747
PFE1260c	hypothetical protein	512	1	1	0.328647		1	0.0805123		1	0.148724	1	0.245616
PFE1265w	G-protein coupled receptor, putative	353	1	1	0.165055		1	0.0442355		1	0.100913	1	0.0355025
PFE1270c	hypothetical protein	1739	1	1	0.165184		1	0.0777966		1	0.260046	1	0.00586166
PFE1275c	RNA methyltransferase, putative	424	1	1	0.0258288		1	0.0127616		1	0.168647	1	-0.10609
PFE1280w	hypothetical protein	165	1	1	0.175839		1	0.0678756		1	0.28781	1	-0.191854
PFE1285w	hypothetical protein	368	1	1	0.120747		1	-0.0955743		1	0.142941	1	-0.229714
PFE1290w	serine/threonine-protein kinase Nek1, putative	344	1	1	0.251999		1	0.0763753		1	0.241503	1	-0.00111041
PFE1295c	hypothetical protein	600	1	1	0.309185		1	0.0106214		1	0.127211	1	0.262292
PFE1300w	hypothetical protein	184	1	1	0.330351		1	0.0435337		1	0.131832	1	0.247125
PFE1305c	hypothetical protein	612	1	1	0.0267618		1	-0.00473905		1	0.0587039	1	-0.0148319
PFE1310c	hypothetical protein	373	1	1	0.197363		1	0.0818605		1	0.145898	1	0.0784421
PFE1315w	hypothetical protein	221	1	1	0.26874		1	0.0182075		1	0.082449	1	0.195306
PFE1320w	hypothetical protein	922	1	1	0.147142		1	0.0442469		1	0.158699	1	-0.000552615
PFE1325w	hypothetical protein	3539	1	1	0.165155	1101647-1101955(0.63)	1	0.104773	NS	1	0.235314	1	-0.0730286
PFE1330c	hypothetical protein	809	1	1	0.152667		1	0.124679		1	0.288698	1	0.0552282
PFE1335c	hypothetical protein	424	1	1	0.0140567		1	0.0901707		1	0.150948	1	-0.0654909
PFE1340w	transmembrane protein, putative	252	1	1	0.218969		1	0.133818		1	0.139366	1	-0.113901
PFE1345c	minichromosome maintenance protein 3, putative	1321	1	1	0.108689		1	0.145554		1	0.177792	1	-0.158995
PFE1350c	ubiquitin-conjugating enzyme, putative	224	1	1	0.093777		1	0.107481		1	0.202854	1	-0.169524
PFE1355c	ubiquitin carboxyl-terminal hydrolase, putative	771	1	1	0.206124		1	0.136266		1	0.327259	1	-0.0771711
PFE1360c	methionine aminopeptidase, putative	336	1	1	0.107631		1	0.118595		1	0.256479	1	-0.161878
PFE1363c	hypothetical protein	57	1	1	0.191731		1	0.0603288		1	0.114423	1	-0.00455144
PFE1365w	hypothetical protein	169	1	1	0.20919		1	0.0481449		1	0.183198	1	0.0872628
PFE1370w	hsp70 interacting protein, putative	466	1	1	0.264282		1	0.241619		1	0.720774	1	-0.313764
PFE1375c	hypothetical protein	620	1	1	0.188959		1	0.0126716		1	0.114109	1	-0.000109779
MAL5_tRNA_Glu1	tRNA Glutamic acid	43	1	1	-0.576359		1	-0.166836		1	-0.271166	1	-0.308817
MAL5_tRNA_Leu2	tRNA Leucine	48	1	1	-0.0247041		1	0.315357		1	0.00214614	1	-0.455698
PFE1390w	RNA helicase-1	645	1	1	0.0115563		1	0.0859289		1	0.0753674	1	-0.144185
PFE1395c	hypothetical protein	162	1	1	0.042907		1	-0.0198217		1	0.0914052	1	-0.00141894
PFE1400c	beta adaptin protein, putative	1206	1	1	0.119708		1	0.0804793		1	0.176565	1	-0.107729
PFE1405c	eukaryotic translation initiation factor 3, subunit 6, putative	563	1	1	0.0584253		1	0.0882046		1	0.10143	1	-0.0293001
PFE1410c	hypothetical protein	588	1	1	0.135192		1	0.0679788		1	0.136707	1	-0.028363
PFE1415w	cell cycle regulator with zn-finger domain, putative	443	1	1	0.140438		1	0.0653944		1	0.0709968	1	0.0362505
PFE1420w	F-actin capping protein, alpha subunit, putative	326	1	1	0.0291506		1	-0.0363414		1	0.201673	1	-0.140849
PFE1425c	hypothetical protein	149	1	1	0.133701		1	0.0939345		1	0.176804	1	-0.00357213
PFE1430c	cyclophilin, putative	283	1	1	0.189586		1	0.177754		1	0.27013	1	-0.184717
PFE1435c	hypothetical protein	531	1	1	0.169276		1	0.0556027		1	0.160265	1	0.133156
PFE1440c	hypothetical protein	323	1	1	0.129957		1	0.0405763		1	0.149332	1	0.150662
PFE1445c	hypothetical protein	856	1	1	0.0552711		1	0.02843		1	0.149323	1	-0.0427051
PFE1450c	hypothetical protein, conserved	183	1	1	0.213594	NS	1	0.0868063	NS	1	0.267247	1	0.180349
PFE1455w	sugar transporter, putative	561	1	1	0.139246		1	0.0955029		1	0.225469	1	-0.126797
PFE1460w	hypothetical protein	296	1	1	0.134909		1	-0.0659342		1	0.0295022	1	-0.0290959
PFE1465w	hypothetical protein	1258	1	1	0.0418888		1	0.00809777		1	0.120127	1	-0.0778594
PFE1470w	cell cycle regulator protein, putative	238	1	1	0.16871		1	0.121437		1	0.283772	1	-0.188537
MAL5_tRNA_Arg1	tRNA Arginine	42	1	1	-0.202921		1	0.170184		1	0.174066	1	-0.3152
PFE1480c	hypothetical protein	896	1	1	0.194293		1	0.0716849		1	0.110705	1	0.116027
PFE1485w	hypothetical protein	1079	1	1	0.154608		1	0.050417		1	0.242738	1	-0.0785108
PFE1490c	hypothetical protein	361	1	1	0.246854		1	0.126732		1	0.48757	1	-0.19275
PFE1495w	hypothetical protein	55	1	1	-0.227567		1	-0.160893		1	0.436692	1	0.279699
PFE1500c	hypothetical protein	149	1	1	0.218815		1	0.068886		1	0.437366	1	0.220295
PFE1505w	hypothetical protein	171	1	1	0.176856		1	-0.0365687		1	-0.145088	1	0.166377
PFE1510c	phosphoenolpyruvate/phosphate translocator precursor, putative	641	1	1	0.122084		1	0.105273		1	0.213794	1	-0.0682289
PFE1515w	hypothetical protein	891	1	1	-0.0131888		1	-0.0151271		1	0.0411263	1	-0.0101721
PFE1520c	hypothetical protein	1360	1	1	0.215757		1	0.0502865		1	0.407094	1	-0.0236204
PFE1525w	hypothetical protein	796	1	1	0.121624		1	0.078427		1	0.187829	1	0.00390887
PFE1530c	hypothetical protein, conserved	522	1	1	0.219678		1	0.0961566		1	0.328071	1	0.0534385
PFE1535w	hypothetical protein	691	1	1	0.130588		1	0.0538745		1	0.195641	1	-0.0689737
PFE1540w	hypothetical protein	359	1	1	0.00681531		1	0.0400749		1	0.313514	1	-0.182207
PFE1545c	diaphanous homolog, putative	3280	1	1	0.229982		1	0.1401		1	0.179156	1	-0.0126797
PFE1550w	hypothetical protein	534	1	1	0.564868		1	0.0883365		1	0.0941231	1	0.330333
PFE1555c	hypothetical protein	2711	1	1	0.380345		1	0.1384		1	0.265242	1	0.257424
PFE1560c	hypothetical protein	245	1	1	0.00368873		1	-0.00768772		1	-0.134263	1	0.383632
PFE1565w	hypothetical protein	195	1	1	0.469824		1	0.079311		1	0.228614	1	0.305321
PFE1570c	hypothetical protein	1013	1	1	0.402827		1	0.208229		1	0.228953	1	0.280693
MAL5_18S	.	34	1	1	-0.0499343		1	-0.803069		1	0.23774	1	-0.503096
MAL5_ITS1	.	31	1	1	-0.181594		1	-0.345046		1	-0.0493639	1	-0.0622359
MAL5_5.8S	.	0	NA	NA	NaN		NA	NaN		NA	NaN	NA	NaN
MAL5_ITS2	.	3	NA	NA	-0.184711		NA	-0.47919		NA	0.80832	NA	0.649355
MAL5_28S	.	90	1	1	-1.54221		1	-1.89881		1	0.0477918	0	-0.865643
PFE1590w	early transcribed membrane protein	251	1	1	0.242517		1	0.380344		1	0.548328	1	-0.223762
PFE1595c	hypothetical protein	324	1	1	0.00447799		1	0.0491768		1	0.312363	1	-0.0751116
PFE1600w	hypothetical protein	570	1	1	0.186375		1	0.14573		1	0.278992	1	-0.125177
PFE1605w	DNAJ protein	453	1	1	0.154009		1	0.14394		1	0.169228	1	-0.065714
PFE1610w	hypothetical protein	87	1	1	0.396427		1	0.195688		1	0.200585	1	0.128998
PFE1615c	hypothetical protein	187	1	1	0.0971852		1	0.153737		1	0.165797	1	-0.0513931
PFE1620c	erythrocyte membrane protein 1 (PfEMP1)	139	1	1	0.0352265		1	0.155595		1	-0.203286	1	0.163442
PFE1625c	erythrocyte membrane protein 1 (PfEMP1) pseudogene	112	1	1	-0.8373	NS	1	0.180842	1323040-1324452(1.8)	1	0.0643438	1	-0.0321736
PFE1630w	RIFIN	357	1	1	0.0102153	NS	1	0.173077	NS	1	0.0751742	1	-0.164196
PFE1635w	RIF pseudogene, RIFIN pseudogene	303	1	1	-0.2724	NS	1	0.249661	NS	1	0.110484	1	-0.0508476
PFE1640w	erythrocyte membrane protein 1 (PfEMP1), truncated	3599	1	0	-2.04138	1342930-1343391(0.39):1333410-1334165(0.17):1337952-1338850(0.04):1336615-1337772(0.01):1334865-1335302(0.00):1340250-1341315(0.00):1341490-1342002(0.00):1339102-1339527(0.00)	1	-1.29453	1339957-1340657(0.33):1333760-1334260(0.22):1338285-1338850(0.02):1336532-1337785(0.01):1334980-1335465(0.01):1339052-1339527(0.00)	1	0.269753	0	-0.00454122
PFF0005c	erythrocyte membrane protein 1 (PfEMP1) pseudogene	339	1	0	-1.54138	19-1216(0.05)	1	-1.88824	1425-4587(0.18):19-1144(0.05)	1	-0.122522	0	0.169139
PFF0010w	erythrocyte membrane protein 1 (PfEMP1)	3003	1	0	-1.9173	10834-15290(0.35):4357-5245(0.1):6427-9115(0.03):5453-6145(0.00):9277-9900(0.00)	1	-1.52812	1425-4587(0.18):10782-11082(0.16):12111-22050(0.06):11593-11991(0.05):7742-9087(0.00):7062-7480(0.00):4763-6348(0.00):9237-9900(0.00):6567-6879(0.00)	1	0.203956	0	0.110246
PFF0015c	RIFIN	290	1	1	-0.545208	10834-15290(0.35)	1	-1.08088	12111-22050(0.06)	1	0.118174	1	-0.0336808
PFF0020c	erythrocyte membrane protein 1 (PfEMP1)-like protein	390	1	1	-1.27576	22717-23345(0.3):20560-21548(0.00)	1	-1.98769	22717-23613(0.2):12111-22050(0.06)	1	0.0708999	1	0.00604412
PFF0025w	RIFIN	179	1	1	-1.18593	27667-30905(0.49):27109-27421(0.18)	1	-1.17612	24398-27421(0.04):27667-30905(0.04)	1	-0.162792	1	0.266073
PFF0030c	erythrocyte membrane protein 1 (PfEMP1) pseudogene	145	1	1	-0.839668	27667-30905(0.49)	1	-0.779667	27667-30905(0.04)	1	-0.108482	1	0.288715
PFF0035c	RIFIN	262	1	1	-1.18986	32620-36582(0.1)	1	-1.23267	32628-54673(0.16)	1	-0.0214947	1	0.0157855
PFF0040c	RIFIN pseudogene	258	1	1	-1.67856	32620-36582(0.1)	1	-1.07883	32628-54673(0.16)	1	-0.0113737	1	0.147601
PFF0045c	RIFIN pseudogene	0	NA	NA	NaN	37473-51590(0.14)	NA	NaN	32628-54673(0.16)	NA	NaN	NA	NaN
PFF0050c	hypothetical protein, conserved in Plasmodium, falciparum	0	NA	NA	NaN	37473-51590(0.14)	NA	NaN	32628-54673(0.16)	NA	NaN	NA	NaN
PFF0055w	hypothetical protein, conserved in Plasmodium falciparum	3	NA	NA	-1.84576	37473-51590(0.14)	NA	-0.695557	32628-54673(0.16)	NA	-0.881408	NA	-0.447437
PFF0060w	hypothetical protein, conserved in Plasmodium falciparum	31	1	1	-3.34793	37473-51590(0.14)	1	-2.50043	32628-54673(0.16)	1	0.428925	0	0.312477
PFF0065c	hypotherical protein conserved in Plasmodium falciparum	0	NA	NA	NaN	37473-51590(0.14)	NA	NaN	32628-54673(0.16)	NA	NaN	NA	NaN
PFF0070w	erythrocyte membrane protein (PfEMP1) pseudogene	100	1	1	-0.938876	37473-51590(0.14)	1	-0.748306	32628-54673(0.16)	1	-0.0456379	1	0.0987681
PFF0075c	hypothetical protein	50	1	1	-0.0542283		1	0.158114		1	-0.282046	1	0.335412
PFF0080c	hypothetical protein, conserved	15	1	1	0.303086	NS	1	0.0758178	NS	1	-0.194497	1	0.28159
PFF0085w	hypothetical protein	252	1	1	0.0350213		1	-0.0363282		1	-0.053762	1	0.00444218
PFF0090w	hypothetical protein	187	1	1	0.128762		1	0.181767		1	0.395046	1	-0.19485
PFF0095c	hypothetical protein	1683	1	1	0.180795		1	0.0500039		1	0.171202	1	0.00791691
PFF0100w	putative ATP dependent RNA helicase	1206	1	1	-0.0014933		1	0.0682997		1	0.0719186	1	-0.0894019
PFF0105w	MYND finger domain protein	238	1	1	0.0766102		1	0.104609		1	0.25907	1	-0.13271
PFF0110w	hypothetical protein	154	1	1	0.118635		1	0.0278779		1	-0.0869657	1	-0.152341
PFF0115c	elongation factor G, putative	1170	1	1	-0.0490027		1	-0.00878381		1	0.0886555	1	-0.125083
PFF0120w	putative geranylgeranyltransferase	385	1	1	0.153616		1	0.149895		1	0.273612	1	-0.19677
PFF0125c	hypothetical protein	1364	1	1	0.17102		1	0.00434981		1	0.154484	1	0.113517
PFF0130c	hypothetical protein	477	1	1	0.293422		1	0.077308		1	0.381133	1	0.217285
PFF0135w	hypothetical protein, conserved	452	1	1	0.0295243		1	-0.157562		1	-0.136133	1	0.270408
PFF0140c	hypothetical protein	512	1	1	-0.0279028		1	-0.00453345		1	-0.0160521	1	0.141053
PFF0145w	hypothetical protein	353	1	1	0.383611		1	-0.119538		1	0.210557	1	0.189871
PFF0150c	hypothetical protein	455	1	1	0.319508		1	-0.0596208		1	-0.109879	1	0.331878
PFF0155w	bcs1-like protein, putative	478	1	1	0.148178		1	0.053781		1	0.050825	1	-0.119809
PFF0160c	dihydroorotate dehydrogenase, mitochondrial precursor	669	1	1	-0.0572674		1	-0.00804191		1	-0.0960672	1	-0.120969
PFF0165c	hypothetical protein	1261	1	1	0.00523372		1	-0.0424744		1	0.181791	1	0.0557132
PFF0170w	calcium antiporter, putative	554	1	1	0.0803448		1	0.0587435		1	0.0701049	1	-0.163595
PFF0175c	hypothetical protein	2611	1	1	0.121145		1	-0.0231149		1	0.228563	1	0.201246
PFF0180w	phenylalanine -- tRNA ligase, putative	355	1	1	0.0850953		1	0.00667412		1	-0.0685996	1	0.00810857
PFF0185c	hypothetical protein	2432	1	1	-0.00564879		1	0.012686		1	0.128891	1	-0.103683
PFF0190c	hypothetical protein	431	1	1	0.184479		1	-0.065822		1	0.123138	1	0.260284
PFF0195c	hypothetical protein	1999	1	1	0.208043		1	0.0372712		1	0.127467	1	0.262657
PFF0200c	hypothetical protein	2447	1	1	0.0396278		1	0.0137673		1	0.185059	1	-0.0183319
PFF0205w	hypothetical protein, conserved	133	1	1	0.0903415		1	0.129521		1	0.0699204	1	-0.0919864
PFF0210w	hypothetical protein	633	1	1	0.0253027		1	0.00290806		1	0.138292	1	-0.067562
PFF0215w	hypothetical protein	140	1	1	0.0798953		1	-0.051889		1	0.0797242	1	-0.0599069
PFF0220w	hypothetical protein, expressed	1971	1	1	0.157652		1	0.0244864		1	0.192983	1	-0.0212463
PFF0225w	DNA helicase, putative	1313	1	1	0.141698		1	-0.023362		1	0.0279218	1	0.0513569
PFF0230c	glyoxalase I, putative	445	1	1	0.0526113		1	0.0145026		1	0.131197	1	-0.12034
PFF0235c	hypothetical protein	1269	1	1	0.286195		1	-0.00125845		1	0.137772	1	0.323089
PFF0240c	hypothetical protein	149	1	1	0.160852		1	0.0342795		1	0.131154	1	0.189466
PFF0245w	50S ribosomal subunit L24, putative	163	1	1	0.0854562		1	0.0415758		1	-0.00411485	1	-0.0411812
PFF0250w	RNA binding protein, putative	743	1	1	0.106142		1	0.0184791		1	0.12428	1	-0.151821
PFF0255c	hypothetical protein	317	1	1	0.0356158		1	0.0220473		1	0.244607	1	-0.095342
PFF0260w	ST kinase, putative	447	1	1	0.0611446		1	0.113784		1	0.169955	1	-0.175115
PFF0265c	calcium-binding protein, putative	174	1	1	0.100329		1	-0.124678		1	0.0548882	1	-0.169296
PFF0270c	cyclin dependent kinase binding protein, putative	632	1	1	0.0746651		1	0.0467848		1	0.158745	1	-0.105598
PFF0275c	nucleoside diphosphate kinase, putative	2153	1	1	0.0368564		1	0.0128543		1	0.118296	1	-0.00107561
PFF0280w	hypothetical protein,conserved	312	1	1	0.0920417		1	0.0394847		1	0.143375	1	-0.0889979
PFF0285c	DNA repair protein RAD50, putative	2270	1	1	0.161759		1	0.00602344		1	0.274657	1	0.045424
PFF0290w	long chain polyunsaturated fatty acid elongation enzyme, putative	412	1	1	0.0929255		1	0.012061		1	0.243327	1	-0.165385
PFF0295c	hypothetical protein	1289	1	1	0.0839503		1	0.0083698		1	0.140451	1	0.0463722
PFF0300w	RNA-binding protein, putative	563	1	1	0.0389379		1	0.0173691		1	0.0728384	1	-0.112779
PFF0305c	ubiquitin-conjugating enzyme E2, putative	239	1	1	0.0338468		1	-0.0176711		1	0.259013	1	-0.107595
PFF0310w	hypothetical protein	44	1	1	0.0885654		1	0.0620047		1	-0.170501	1	0.127345
PFF0315c	hypothetical protein, conserved	185	1	1	0.316329		1	0.0572138		1	0.0280983	1	0.134563
PFF0320c	polypyrimidine tract binding protein, putative	821	1	1	0.00235741		1	0.0255329		1	0.093503	1	-0.068283
PFF0325c	hypothetical protein, expressed	2654	1	1	0.117394		1	0.0324176		1	0.293207	1	-0.0390371
PFF0330w	coatomer alpha subunit, putative	1465	1	1	0.180383		1	0.0815484		1	0.18689	1	-0.120048
PFF0335c	hypothetical protein	369	1	1	0.0293673		1	-0.0130754		1	-0.0893362	1	0.0668154
PFF0340c	glutaredoxin-like protein, putative	268	1	1	0.206802		1	-0.0357946		1	0.0643444	1	0.149765
PFF0345w	translation initiation factor IF-2, putative	803	1	1	0.0771532		1	0.0104858		1	0.100592	1	-0.110618
PFF0350w	MYND finger protein, putative	594	1	1	0.217952		1	0.0388768		1	0.302251	1	0.114135
PFF0355c	hypothetical protein, conserved	478	1	1	0.0700437		1	0.0438946		1	0.185771	1	-0.0018323
PFF0360w	uroporphyrinogen decarboxylase, putative	358	1	1	-0.0114745		1	-0.0473957		1	0.0880297	1	-0.0879895
PFF0365c	conserved hypothetical protein, EXS family	750	1	1	0.0492816		1	-0.0478516		1	0.103139	1	-0.0627842
PFF0370w	para-hydroxybenzoate--polyprenyltransferase (4- hydroxybenzoate octaprenyltransferase), putative	420	1	1	0.14462		1	-0.0546533		1	0.15743	1	-0.00684481
PFF0375c	hypothetical protein	963	1	1	0.0183703		1	-0.0684357		1	0.0821935	1	-0.0424511
PFF0380w	hypothetical protein	1786	1	1	0.213776		1	0.0160742		1	0.24592	1	0.0503887
PFF0385c	hypothetical protein	714	1	1	0.105263		1	0.0445838		1	0.251901	1	-0.049594
PFF0390w	hypothetical protein	553	1	1	0.0579168		1	0.0425313		1	0.135419	1	-0.000910421
PFF0395c	hypothetical protein, conserved	532	1	1	0.159741		1	0.0830023		1	0.292344	1	-0.0229815
PFF0400w	hypothetical protein	887	1	1	0.202494		1	0.0414761		1	0.269315	1	-0.0145492
PFF0405c	hypothetical protein, conserved	219	1	1	0.052856		1	0.023017		1	0.189213	1	-0.0761596
PFF0410w	hypothetical protein	1145	1	1	0.14141		1	-0.0601867		1	0.0606334	1	0.212404
PFF0415c	hypothetical protein, conserved	134	1	1	0.122738		1	-0.0690321		1	0.0556415	1	0.025846
PFF0420c	proteasome subunit alpha type 2, putative	339	1	1	0.1448		1	0.018472		1	0.126867	1	-0.104398
PFF0425w	hypothetical protein	169	1	1	0.0994633		1	-0.139644		1	-0.0247798	1	0.251845
PFF0430w	chaperone, putative	577	1	1	0.0497979		1	0.00336801		1	0.0677712	1	-0.157097
PFF0435w	ornithine aminotransferase	543	1	1	0.012863		1	-0.0276482		1	0.072024	1	-0.261464
PFF0440w	hypothetical protein	575	1	1	0.115877		1	0.0216172		1	0.1265	1	0.0449195
PFF0445w	hypothetical protein	3886	1	1	0.122555		1	0.0791293		1	0.263774	1	-0.0600592
PFF0450c	transporter protein, putative	503	1	1	0.138578		1	0.0249469		1	0.28657	1	-0.124675
PFF0455w	citrate synthase-like protein, putative	309	1	1	0.0412345		1	-0.121029		1	0.0682775	1	0.00333221
PFF0460w	hypothetical protein	620	1	1	0.164208		1	-0.0254809		1	0.133513	1	0.0189504
PFF0465c	cardiolipin synthetase, putative	713	1	1	0.0291444		1	-0.0416619		1	0.00763178	1	0.0107466
PFF0470w	hypothetical protein	1050	1	1	0.0738521		1	-0.0139837		1	0.0270267	1	-0.0046658
PFF0475w	hypothetical protein	897	1	1	0.0778961	407728-408050(0.3)	1	-0.0821097	407728-408050(0.26)	1	0.0846441	1	0.186411
PFF0480w	hypothetical protein	1576	1	1	0.0643083		1	-0.00421211		1	0.165745	1	-0.139863
PFF0485c	hypothetical protein, conserved	356	1	1	0.0563726		1	0.116428		1	0.28658	1	-0.1505
PFF0490w	hypothetical protein	1177	1	1	0.267647		1	0.0797281		1	0.316473	1	0.0773837
PFF0495w	ribosomal protein L19-like protein, putative	281	1	1	-0.13751		1	-0.112963		1	-0.101968	1	-0.0548969
PFF0500c	step II splicing factor, putative	606	1	1	-0.0386168		1	-0.049406		1	0.109895	1	0.065274
PFF0505c	hypothetical protein, conserved	1069	1	1	0.110004		1	0.0397045		1	0.280278	1	0.151488
PFF0510w	histone H3, putative	182	1	1	-0.00604387		1	-0.680253		1	0.00247821	1	-0.562886
PFF0515c	hypothetical protein, conserved	159	1	1	0.199571		1	0.1055		1	0.312325	1	-0.148533
PFF0520w	calcium-dependent protein kinase	451	1	1	0.0141676		1	-0.0120649		1	-0.00731576	1	-0.0604486
PFF0525w	hypothetical protein	70	1	1	0.14876		1	-0.0676138		1	0.0528779	1	0.0245868
PFF0530w	transketolase, putative	779	1	1	0.0848482		1	0.00185183		1	0.174998	1	-0.185981
PFF0535c	trancription factor, putative	1514	1	1	0.0782225		1	0.0554284		1	0.204432	1	0.00982515
PFF0540c	hypothetical protein, conserved	251	1	1	0.307532		1	-0.0675246		1	0.00590993	1	0.0931566
PFF0545c	hypothetical protein, conserved	114	1	1	-0.0461504		1	-0.11063		1	-0.0105997	1	0.000569608
PFF0550w	hypothetical protein	209	1	1	0.0747241		1	0.0828612		1	0.189823	1	-0.0644191
PFF0555w	hypothetical protein	298	1	1	0.110967		1	0.00896387		1	0.165831	1	-0.0900233
PFF0560c	hypothetical protein, conserved	971	1	1	0.264332		1	-0.0240863		1	0.0749347	1	0.229271
PFF0565c	hypothetical protein, conserved	426	1	1	0.00871275		1	-0.09805		1	-0.00454709	1	0.0304535
PFF0570c	hypothetical protein	774	1	1	0.262031		1	0.0110115		1	0.139709	1	0.2383
PFF0573c	hypothetical pseudogene, conserved	69	1	1	0.201148		1	-0.0171394		1	0.447561	1	0.0330209
PFF0575c	hypothetical protein	3352	1	1	0.201844		1	0.0740299		1	0.28852	1	0.0553467
PFF0580w	hypothetical protein	205	1	1	0.00775195		1	0.00380707		1	-0.0156542	1	-0.0182758
PFF0585c	hypothetical protein	130	1	1	0.243332		1	0.100162		1	0.247401	1	-0.168594
PFF0590c	homologue of human HSPC025	645	1	1	-0.00526781		1	-0.00956005		1	0.118248	1	-0.0742789
PFF0595c	hypothetical protein	2265	1	1	0.025773	NS	1	-0.0026997	517143-517535(0.55)	1	0.228805	1	-0.0291829
PFF0600w	hypothetical protein	266	1	1	0.0594638		1	-0.132053		1	0.120133	1	-0.0534252
PFF0605c	hypothetical protein, conserved	151	1	1	0.0234146		1	0.0811356		1	-0.0814088	1	0.0408579
PFF0610c	hypothetical protein, conserved	527	1	1	0.167575		1	0.0232962		1	0.272173	1	-0.116476
PFF0615c	Plasmodium falciparum membrane protein pf12 precursor	413	1	1	0.0335899		1	-0.0511712		1	-0.0539635	1	-0.0442353
PFF0620c	hypothetical protein	354	1	1	0.004708		1	-0.125361		1	-0.0302748	1	-0.068356
PFF0625w	nucleolar GTP-binding protein 1, putative	701	1	1	-0.0411421		1	-0.0860857		1	0.0560205	1	-0.190752
PFF0630c	hypothetical protein, conserved	208	1	1	0.353179		1	-0.0148549		1	0.120093	1	0.0432321
PFF0635w	hypothetical protein	111	1	1	0.300544		1	-0.0586279		1	0.128298	1	0.127223
PFF0640w	hypothetical protein	71	1	1	-0.0141346		1	-0.13557		1	0.0913116	1	-0.0583887
PFF0645c	integral membrane protein	1416	1	1	0.0958979		1	0.0397192		1	0.123701	1	0.00458175
PFF0650w	ribosomal protein L18, putative	219	1	1	0.101829		1	0.0559387		1	0.0864286	1	-0.176922
PFF0655c	adapter-related protein, putative	1200	1	1	0.142778		1	0.0521934		1	0.257994	1	-0.0271224
PFF0660w	hypothetical protein	775	1	1	0.25324	NS	1	0.0374216	NS	1	0.37209	1	-0.0469203
PFF0665c	syntaxin binding protein, putative	798	1	1	0.148568		1	0.0427754		1	0.168914	1	-0.0552989
PFF0670w	hypothetical protein	2731	1	1	0.192404		1	0.0267517		1	0.376434	1	-0.0957279
PFF0675c	myosin-like protein, putative	2520	1	1	0.121819		1	-0.0269702		1	0.298293	1	-0.0710551
PFF0680c	thiamin-phosphate pyrophosphorylase, putative	579	1	1	0.0362638		1	0.00834499		1	0.065906	1	-0.0831492
PFF0685c	Hypothetical protein	1756	1	1	0.166086	NS	1	0.0254986	591749-592058(0.51)	1	0.256348	1	0.0380582
PFF0690c	hypothetical protein	1053	1	1	0.0602253		1	0.000189004		1	0.082067	1	-0.0879131
PFF0695w	hypothetical protein, conserved	172	1	1	0.109331		1	-0.0449867		1	0.241988	1	-0.131985
PFF0700c	60S ribosomal protein L19, putative	293	1	1	0.0223927		1	-0.0908873		1	0.0373329	1	-0.0496662
PFF0705c	hypothetical protein	484	1	1	0.308829		1	0.0674749		1	0.29961	1	0.262898
PFF0710w	hypothetical protein, conserved	546	1	1	-0.0220765		1	-0.055069		1	0.069333	1	-0.0539545
PFF0715c	endonuclease iii homologue, putative	514	1	1	0.0320838		1	-0.00481365		1	0.150149	1	-0.0276502
PFF0720w	hypothetical protein	805	1	1	0.101263		1	0.0115008		1	0.119332	1	-0.0744715
PFF0725w	hypothetical protein	110	1	1	0.155637		1	0.063229		1	0.20052	1	0.0316195
PFF0730c	enoyl-acyl carrier reductase	568	1	1	-0.0078085		1	0.0330533		1	0.109202	1	-0.117956
PFF0735w	hypothetical protein	210	1	1	0.117254		1	-0.00987109		1	-0.0832139	1	0.100071
PFF0740c	hypothetical protein	703	1	1	0.15094		1	-0.00255622		1	0.241662	1	0.0174195
PFF0745c	ribonuclease, putative	3140	1	1	0.134988		1	-0.010809		1	0.265083	1	-0.0130774
PFF0750w	cdc2-like protein kinase, putative	728	1	1	0.0361036		1	0.021591		1	0.140766	1	-0.073239
PFF0755c	hypothetical protein	2325	1	1	0.119116		1	0.036764		1	0.300893	1	0.00618806
PFF0760w	RNA and export factor binding protein, putative	177	1	1	0.149505		1	0.0144618		1	0.0371089	1	0.0451937
PFF0765c	hypothetical protein	1154	1	1	0.174903		1	0.0746073		1	0.317381	1	-0.0785682
PFF0770c	hypothetical protein with PP2C domain	1602	1	1	0.0156522		1	-0.0251458		1	0.256235	1	0.000329605
PFF0775w	pyridoxal kinase-like protein, putative	415	1	1	0.189297		1	0.035748		1	0.584555	1	-0.151169
PFF0780w	hypothetical protein, conserved	107	1	1	-0.132782		1	-0.027178		1	0.0296176	1	-0.0400626
PFF0785w	hypothetical protein, conserved	485	1	1	0.0575621		1	-0.00689976		1	0.0388939	1	-0.00438008
PFF0790c	hypothetical protein, conserved	251	1	1	-0.00218924		1	-0.0393109		1	0.205498	1	-0.0567594
PFF0795w	hypothetical protein	922	1	1	0.105739		1	-0.134329		1	0.094464	1	0.0636362
PFF0800w	hypothetical protein	1141	1	1	0.0804347		1	0.0388516		1	0.188893	1	-0.0996406
PFF0805c	hypothetical protein	697	1	1	0.143788		1	0.0702575		1	0.317109	1	-0.0142107
PFF0810c	hypothetical protein	564	1	1	0.0820701		1	0.00210982		1	0.240157	1	-0.111207
PFF0815w	malate:quinone oxidoreductase, putative	500	1	1	0.00837957		1	-0.0102848		1	0.0927847	1	-0.154842
PFF0820w	hypothetical protein	693	1	1	0.165643		1	-0.0276779		1	0.107449	1	0.104229
PFF0825c	mitochondrial import receptor subunit tom40	472	1	1	0.139356		1	0.0587049		1	0.17207	1	-0.0478188
PFF0830w	alpha adaptin-like protein, putative	950	1	1	0.17733		1	0.00991395		1	0.0974616	1	-0.00658497
PFF0835w	hypothetical protein	327	1	1	0.14707		1	0.000758568		1	0.100676	1	0.0388865
PFF0840w	hypothetical protein, conserved	179	1	1	0.152698		1	0.00827123		1	0.201204	1	-0.0360529
PFF0845c	erythrocyte membrane protein 1 (PfEMP1)	3038	1	1	-1.62816	731042-732598(0.32):727071-728349(0.06):725469-725816(0.05):726231-726540(0.00):729049-729503(0.00)	1	-1.70515	726397-726841(0.32):724293-725102(0.25):725469-725836(0.04):730912-731301(0.01):729049-729787(0.00):727039-727553(0.00)	1	0.0717351	1	0.027332
PFF0847w	Stevor, pseudogene	334	1	0	-3.70494	735080-737610(0.11)	1	-3.02389	735080-737610(0.1)	1	-0.0775869	0	0.00722462
PFF0850c	STEVOR	360	1	1	-1.98036	737880-738306(0.35):739176-740585(0.35)	1	-1.74867	737880-738262(0.28)	1	-0.112145	1	0.224203
PFF0855c	RIFIN	428	1	1	-1.64477	NS	1	-1.57074	NS	1	0.0856255	0	-0.0237281
PFF0860c	histone h2a	192	1	1	0.0357887		1	-1.01324		1	0.0236986	1	-0.747698
PFF0865w	histone h3	181	1	1	0.0958693		1	-0.278423		1	0.127492	1	-0.439202
PFF0870w	hypothetical protein, conserved	591	1	1	0.0407071		1	-0.0915413		1	0.0781037	1	0.131344
PFF0875w	hypothetical protein	455	1	1	0.192056		1	0.00555893		1	0.138881	1	0.0190312
PFF0880c	hypothetical protein	288	1	1	0.000279557		1	-0.0378588		1	0.0670561	1	0.0441037
PFF0885w	60S ribosomal protein L27a, putative	156	1	1	0.0636755		1	0.0277651		1	0.324381	1	-0.233881
PFF0890c	hypothetical protein	490	1	1	0.174508		1	-0.0359766		1	0.0545367	1	0.133704
PFF0895w	malate dehydrogenase, putative	393	1	1	0.0952589		1	0.0332845		1	0.0181588	1	-0.182727
PFF0900c	hypothetical protein, conserved	310	1	1	0.320646		1	-0.0844772		1	-0.0659863	1	0.206707
PFF0905w	hypothetical protein	125	1	1	0.425013		1	-0.194722		1	-0.0529691	1	0.315675
PFF0910c	hypothetical protein	898	1	1	0.511341		1	-0.0677243		1	0.0630124	1	0.374339
PFF0915w	N-acetylglucosamine transferase	608	1	1	0.344874		1	-0.0145278		1	0.178458	1	0.479795
PFF0920c	hypothetical protein	1980	1	1	0.121771		1	0.0020379		1	0.256931	1	0.143552
PFF0925w	hypothetical protein	348	1	1	0.112931		1	-0.0312683		1	0.162988	1	0.112046
PFF0930w	hypothetical protein	757	1	1	0.131684		1	-0.00202437		1	0.0752503	1	-0.00261263
PFF0935c	hypothetical protein	3668	1	1	0.289103		1	0.0503926		1	0.278945	1	0.151372
PFF0940c	cell division cycle protein 48 homologue, putative	1168	1	1	0.0918911		1	0.0678507		1	0.157699	1	-0.175067
PFF0945c	bi-functional enzyme: long-chain fatty- acid Co-A ligase and oxalyl Co-A decarboxylase, putative	1450	1	1	0.124219	NS	1	-0.0175029	824187-824563(0.39)	1	0.158785	1	0.129037
PFF0950w	hypothetical protein	517	1	1	0.209713		1	-0.0608301		1	-0.00545347	1	0.26523
PFF0955c	hypothetical protein	245	1	1	0.222471		1	-0.205139		1	0.0117472	1	0.235404
PFF0960c	hypothetical protein	428	1	1	0.107306		1	-0.0137546		1	0.189952	1	0.144117
PFF0965c	hypothetical protein	2116	1	1	0.287388		1	-0.047781		1	0.15051	1	0.335435
PFF0970w	splicing factor 3a subunit, putative	245	1	1	0.0412657		1	-0.0162873		1	0.144357	1	-0.052611
PFF0975c	hypothetical protein	609	1	1	0.109638		1	0.0366177		1	0.242454	1	-0.0964573
PFF0980w	hypothetical protein	142	1	1	0.291117		1	0.104913		1	0.288424	1	-0.107258
PFF0985c	hypothetical protein	289	1	1	0.18394		1	0.0240076		1	0.0240283	1	0.086611
PFF0990c	hypothetical protein	671	1	1	0.19813		1	-0.0441619		1	0.0907364	1	0.0715002
PFF0995c	Merozoite surface protein 10, MSP10	562	1	1	0.147014		1	0.0118285		1	0.277609	1	-0.0832199
PFF1000w	cleavage stimulation factor subunit 1- like protein, putative	543	1	1	0.208869		1	0.0677898		1	0.341306	1	-0.118902
PFF1005w	hypothetical protein	138	1	1	-0.0318439		1	-0.196934		1	-0.139523	1	-0.129233
PFF1010c	hypothetical protein, conserved	370	1	1	-0.00424767		1	-0.0266511		1	0.0325099	1	-0.0251478
MAL6_tRNA_Ala1	tRNA Alanine	44	1	1	-0.0833095		1	0.0925159		1	0.0178293	1	-0.405726
MAL6_tRNA_Leu1	tRNA Leucine	48	1	1	-0.373056		1	0.114186		1	-0.130507	1	-0.353208
PFF1015w	hypothetical protein, conserved	452	1	1	0.2348		1	-0.0324366		1	0.0434451	1	0.0206186
PFF1020c	hypothetical protein, conserved	1532	1	1	0.16939		1	0.0237489		1	0.195825	1	-0.0915891
PFF1025c	pyridoxine biosynthetic enzyme pdx1 homologue, putative	433	1	1	0.039114		1	0.00119652		1	0.0942817	1	-0.166167
PFF1030w	hypothetical protein, conserved	392	1	1	0.370352		1	-0.00227081		1	0.0957949	1	0.22107
PFF1035w	Pfs77 protein	670	1	1	0.0662134		1	0.00490523		1	0.193399	1	-0.12566
PFF1040w	hypothetical protein, conserved	191	1	1	0.00107971		1	-0.0463016		1	-0.0907091	1	-0.043996
MAL6_tRNA_Ser1	tRNA Serine	50	1	1	-0.372984		1	0.119334		1	0.0303179	1	-0.520341
PFF1045w	hypothetical protein, conserved	992	1	1	0.150125		1	0.0154005		1	0.0542895	1	0.110466
PFF1050w	nascent polypeptide associated complex alpha chain, putative	243	1	1	0.143576		1	0.0543403		1	0.206022	1	-0.140217
PFF1055c	hypothetical protein, conserved	807	1	1	0.0996991		1	0.0214067		1	0.120217	1	-0.0513439
PFF1060w	hypothetical protein	237	1	1	0.106723		1	-0.0220463		1	0.153592	1	-0.0591308
PFF1065c	hypothetical protein	1327	1	1	0.181021		1	0.021794		1	0.235193	1	0.0368392
PFF1070c	hypothetical protein, conserved	966	1	1	0.121204		1	0.070711		1	0.215824	1	-0.0319515
PFF1075w	hypothetical protein, conserved	687	1	1	0.0776931		1	-0.0763302		1	0.0226554	1	-0.0344171
PFF1080w	hypothetical protein, conserved	112	1	1	0.0397099		1	-0.0841416		1	-0.274548	1	-0.050997
PFF1085c	conserved hypothetical protein, expressed transcript	512	1	1	0.213214		1	0.0668255		1	0.320188	1	0.0321904
PFF1090c	hypothetical protein	338	1	1	0.215069		1	0.000443011		1	0.0731579	1	0.152009
PFF1095w	leucyl-tRNA synthetase, cytoplasmic, putative	1218	1	1	0.10992		1	0.00124355		1	0.15066	1	-0.0754757
PFF1100c	hypothetical protein	2054	1	1	0.173516		1	0.0408578		1	0.259315	1	0.0174686
PFF1105c	chorismate synthase	698	1	1	0.0929539		1	0.0855731		1	0.252983	1	-0.182088
PFF1110c	hypothetical protein	1037	1	1	0.111009		1	0.0727905		1	0.264598	1	-0.095776
PFF1115w	ferredoxin--NADP reductase, putative	364	1	1	0.0854237		1	0.0305007		1	0.114701	1	-0.0859055
PFF1120c	hypothetical protein	298	1	1	0.0969682		1	-0.0482168		1	0.0827014	1	-0.0757205
PFF1125c	RNA-binding protein mei2 homologue, putative	464	1	1	0.112872		1	0.0436758		1	0.0350943	1	0.133797
PFF1130c	Fe-superoxide dismutase	363	1	1	0.131695		1	0.0770327		1	0.0918316	1	0.0674913
PFF1135w	transcription or splicing factor-like protein, putative	606	1	1	0.0325673		1	0.0587816		1	0.191699	1	-0.0107898
PFF1140c	ATP-dependent DEAD box helicase, putative	1085	1	1	0.197866		1	0.104738		1	0.282998	1	0.057736
PFF1145c	protein kinase, putative	2578	1	1	0.126081		1	0.0828041		1	0.281689	1	0.141857
PFF1150w	ribonuclease H1 large subunit, putative	276	1	1	0.017301		1	0.0268553		1	0.0672361	1	0.0610746
PFF1155w	hexokinase	612	1	1	0.0978428		1	0.0785525		1	0.103168	1	0.0933019
PFF1160w	hypothetical protein, conserved	232	1	1	0.176644		1	0.075507		1	0.173893	1	0.0742094
PFF1165c	hypothetical protein	466	1	1	0.0816801		1	0.0337066		1	0.172672	1	0.217679
PFF1170w	hypothetical protein	228	1	1	0.0672907		1	0.0720586		1	0.191898	1	0.229312
PFF1175c	hypothetical protein, conserved	569	1	1	-0.00589433		1	0.0553893		1	-0.00773891	1	0.214284
PFF1180w	anaphase-promoting complex subunit, putative	122	1	1	0.208887		1	0.187423		1	0.263441	1	-0.00667611
PFF1185w	iswi protein homologue	2283	1	1	0.109286		1	0.0854392		1	0.208044	1	-0.0995946
PFF1190c	N-acetylglucosaminyl- phosphatidylinositol de-n-acetylase, putative	263	1	1	0.386428		1	-0.00341478		1	0.0892932	1	0.277701
PFF1195c	hypothetical protein, conserved	704	1	1	0.523183		1	-0.0159851		1	0.102724	1	0.396818
PFF1200w	hypothetical protein	170	1	1	0.509628		1	-0.038295		1	0.136181	1	0.39242
PFF1205w	hypothetical protein	82	1	1	0.316402		1	-0.11		1	0.0584472	1	0.365246
PFF1210w	hypothetical protein	502	1	1	0.136981		1	0.106696		1	0.158146	1	-0.0493806
PFF1215w	hypothetical protein	408	1	1	0.0608426		1	0.045822		1	0.0582253	1	0.115281
PFF1220w	hypothetical protein	176	1	1	0.0412483		1	-0.00721935		1	-0.0565795	1	-0.100411
PFF1225c	DNA polymerase 1, putative	1374	1	1	0.148316		1	0.0300789		1	0.293922	1	0.0342772
PFF1230c	hypothetical protein	466	1	1	0.355064		1	0.038102		1	0.147588	1	0.347831
PFF1235w	hypothetical protein	216	1	1	0.336882		1	0.0130058		1	0.13742	1	0.370803
PFF1240w	poly(A) polymerase PAP, putative	587	1	1	0.112778		1	-0.00721041		1	0.135979	1	0.0554066
PFF1245c	hypothetical protein	122	1	1	0.00795777		1	-0.0559597		1	-0.0475029	1	0.0842218
PFF1250w	hypothetical protein	391	1	1	0.180824		1	0.0572611		1	0.244107	1	-0.0105262
PFF1255w	hypothetical protein	251	1	1	0.149867		1	-0.0181008		1	-0.0170742	1	-0.00323279
PFF1260c	hypothetical protein	1470	1	1	0.18336		1	0.019786		1	0.119613	1	0.166964
PFF1265w	oxidoreductase, short-chain dehydrogenase family, putative	482	1	1	0.116534		1	0.0318771		1	0.147081	1	-0.106431
PFF1270c	hypothetical protein	337	1	1	0.136359		1	0.0470251		1	0.143597	1	0.0883748
PFF1275c	3-oxoacyl-(acyl-carrier-protein) synthase i/ii	672	1	1	0.074802		1	0.0733744		1	0.135934	1	-0.181299
PFF1280w	hypothetical protein	822	1	1	0.00852116		1	-0.0303456		1	0.0673141	1	0.0396795
PFF1285w	hypothetical protein	320	1	1	0.121325		1	0.100523		1	0.087978	1	0.0953868
PFF1290c	hypothetical protein	174	1	1	0.206844		1	0.0771664		1	0.303589	1	-0.138131
PFF1295w	hypothetical protein, conserved	426	1	1	0.0255097		1	0.0769764		1	0.100253	1	-0.0922082
PFF1300w	pyruvate kinase, putative	707	1	1	0.106256		1	0.0755946		1	0.149691	1	-0.244466
PFF1305w	hypothetical protein	234	1	1	0.15795		1	0.0755455		1	0.278226	1	-0.0200922
PFF1310c	hypothetical protein	136	1	1	0.202549		1	-0.0317527		1	0.208047	1	0.14782
PFF1315w	hypothetical protein with ankyrin repeats	1412	1	1	0.109288		1	0.0899274		1	0.197231	1	-0.0442874
PFF1320c	troponin c-like protein, putative	227	1	1	0.257358		1	0.101482		1	0.241433	1	0.0225016
PFF1325c	c3h4-type ring finger protein, putative	563	1	1	0.16213		1	0.0346946		1	0.283275	1	-0.0403045
PFF1330c	mitochondrial import inner membrane translocase subunit, putative	245	1	1	0.0505871		1	0.054462		1	-0.0465606	1	-0.145204
PFF1335c	4-methyl-5(B-hydroxyethyl)-thiazol monophosphate biosynthesis enzyme	288	1	1	0.0436729		1	0.0536758		1	0.128489	1	-0.154884
PFF1340w	hypothetical protein	264	1	1	0.226895		1	0.105824		1	0.13485	1	0.0403604
PFF1345w	transportin	996	1	1	0.08178		1	0.0216073		1	0.087759	1	-0.0637481
PFF1350c	acetyl-coenzyme a synthetase	1229	1	1	0.0582873	NS	1	0.10435	NS	1	0.155334	1	-0.14456
PFF1355w	hypothetical protein	278	1	1	0.184857		1	-0.0229632		1	0.0566434	1	0.00625965
PFF1360w	6-pyruvoyl tetrahydropterin synthase, putative	197	1	1	0.0463827		1	-0.0250558		1	0.234409	1	-0.160826
PFF1365c	hypothetical protein	12787	1	1	0.124549		1	0.0666616		1	0.155907	1	-0.115394
PFF1370w	P. falciparum PK4 protein kinase	2124	1	1	0.100661		1	0.0498947		1	0.12861	1	-0.0574426
PFF1375c	ethanolaminephosphotransferase, putative	549	1	1	0.172827		1	0.0368862		1	0.286231	1	-0.112588
PFF1377w	hypothetical protein	449	1	1	0.0350308		1	-0.02022		1	0.00322868	1	0.0368371
PFF1380c	hypothetical protein	311	1	1	0.296637		1	0.176142		1	0.346564	1	-0.104766
PFF1385c	hypothetical protein	518	1	1	0.0865451		1	0.0614477		1	0.166763	1	0.10594
PFF1390w	hypothetical protein	303	1	1	0.0725655		1	0.0529629		1	0.0346255	1	0.237235
PFF1395c	glutamyl-tRNA(Gln) amidotransferase subunit B, putative	802	1	1	0.199932		1	0.0216881		1	0.158348	1	0.337893
PFF1400w	hypothetical protein	800	1	1	0.0862056		1	0.0206667		1	0.15132	1	0.0562985
PFF1405c	hypothetical protein	226	1	1	0.159577		1	0.062138		1	0.139776	1	0.0103129
PFF1410c	hypothetical protein, conserved	769	1	1	0.154157		1	0.104794		1	0.189709	1	-0.133625
PFF1415c	DNAJ domain protein, putative	505	1	1	0.105348		1	0.0580025		1	0.0789942	1	0.0259164
PFF1420w	phosphatidylcholine-sterol acyltransferase precursor, putative	699	1	1	0.0613767		1	-0.0796339		1	0.234968	1	-0.122117
PFF1425w	RNA binding protein, putative	625	1	1	0.183139		1	0.0987297		1	0.285723	1	-0.0425791
PFF1430c	transmembrane amino acid transporter protein, putative	689	1	1	0.138869		1	0.0843347		1	0.225031	1	-0.0597707
PFF1435w	hypothetical protein	189	1	1	0.107964		1	0.040073		1	0.0938758	1	-0.0557602
PFF1440w	SET-domain protein, putative	4111	1	1	0.15154		1	0.0418846		1	0.149846	1	0.0850763
PFF1445c	cullin-like protein, putative	1189	1	1	0.355389		1	0.0357649		1	0.188934	1	0.360202
PFF1450w	sec14-like cytosolic factor or phosphatidylinositol/phosphatidylcholine transfer protein, putative	317	1	1	0.182343		1	0.138478		1	0.189715	1	-0.149807
PFF1455c	hypothetical protein	397	1	1	0.101377		1	0.0795458		1	0.318671	1	-0.102602
PFF1460c	hypothetical protein	673	1	1	0.0769757		1	0.0603658		1	0.100421	1	-0.0236645
PFF1465w	hypothetical protein	165	1	1	0.113454		1	0.093827		1	0.125123	1	-0.0837933
PFF1470c	DNA polymerase epsilon, catalytic subunit a, putative	3138	1	1	0.121646		1	0.0690215		1	0.111503	1	0.00466033
PFF1475c	hypothetical protein	384	1	1	0.482671		1	0.0509278		1	0.122512	1	0.394496
PFF1480w	microtubule-associated protein ytm1 homologue, putative	325	1	1	0.440905		1	0.102457		1	0.183463	1	0.301407
PFF1485w	hypothetical protein	770	1	1	0.0143321		1	-0.0691636		1	0.0406704	1	-0.0525091
PFF1490w	hypothetical protein	378	1	1	0.0414762		1	-0.0470363		1	-0.084661	1	0.134405
PFF1495w	hypothetical protein	233	1	1	-0.254897		1	-0.18525		1	0.133989	1	0.142983
PFF1500c	DEAD/DEAH box ATP-dependent RNA helicase, putative	704	1	1	0.203741		1	0.139875		1	0.245344	1	-0.0960766
PFF1505w	hypothetical protein	12	1	1	-1.51446		1	-0.0198877		1	-0.291144	1	0.354609
PFF1510w	hypothetical protein, conserved in Plasmodium falciparum	29	1	1	-1.26825	1298565-1330352(0.6)	1	-1.10146	1298565-1328307(0.31)	1	-0.403989	1	0.237724
PFF1515c	erythrocyte membrane protein 1(PfEMP1) pseudogene	194	1	1	-0.475146	1298565-1330352(0.6)	1	-0.471714	1298565-1328307(0.31)	1	-0.0836701	1	0.0729418
PFF1520w	hypothetical protein, conserved in P. falciparum	0	NA	NA	NaN	1298565-1330352(0.6)	NA	NaN	1298565-1328307(0.31)	NA	NaN	NA	NaN
PFF1525c	hypothetical protein, conserved in P. falciparum	28	1	0	-2.23761	1298565-1330352(0.6)	1	-2.0632	1298565-1328307(0.31)	1	-0.27144	0	-0.0964217
PFF1530c	hypothetical protein, conserved in P. falciparum	13	1	1	-1.38465	1298565-1330352(0.6)	1	-0.8173	1298565-1328307(0.31)	1	-0.14364	1	0.126413
PFF1535w	hypothetical protein, conserved in P. falciparum	0	NA	NA	NaN	1298565-1330352(0.6)	NA	NaN	1298565-1328307(0.31)	NA	NaN	NA	NaN
PFF1540w	RIFIN pseudogene	18	1	1	-0.542849	1298565-1330352(0.6)	1	-2.47962	1298565-1328307(0.31)	1	-0.62266	1	-0.108851
PFF1545w	RIFIN	343	1	1	-1.3358	1298565-1330352(0.6):1330757-1331117(0.06)	1	-1.95727	1328585-1330000(0.31):1330865-1333197(0.16)	1	0.0324359	1	0.132865
PFF1550w	STEVOR	260	1	1	-1.44098	1331347-1333197(0.41):1333895-1334682(0.13)	1	-0.963856	1330865-1333197(0.16):1333875-1334682(0.1)	1	-0.0855253	1	0.155543
PFF1555w	RIFIN	363	1	1	-1.70999	1334920-1336442(0.33):1337437-1338500(0.15):1336480-1336917(0.07)	1	-1.29235	1334920-1336442(0.2):1337320-1341215(0.1):1336690-1337007(0.1)	1	-0.0611376	1	0.282069
PFF1560c	RIFIN	79	1	1	-1.34366	1337437-1338500(0.15):1338560-1341420(0.08)	1	-2.97621	1337320-1341215(0.1)	1	0.269314	1	-0.210136
PFF1565c	RIFIN	341	1	1	-1.56023	1341965-1342967(0.33):1338560-1341420(0.08)	1	-1.41303	1341967-1351677(0.6)	1	-0.00962068	0	0.120718
PFF1570w	RIFIN	120	1	1	-0.457499	1348352-1351677(0.12)	1	-2.95783	1341967-1351677(0.6)	1	-0.207354	1	-0.118002
PFF1575w	RIFIN	272	1	1	-2.24863	1348352-1351677(0.12):1351955-1353077(0.01)	1	-1.19997	1341967-1351677(0.6):1351975-1355305(0.55)	1	-0.0341073	0	-0.0220478
PFF1580c	erythrocyte membrane protein 1 (PfEMP1)	4807	1	1	-1.20503	1366345-1372347(0.32):1360517-1361362(0.23):1364870-1365662(0.08):1361582-1362202(0.03):1357085-1359292(0.01):1364080-1364572(0.01):1363020-1363380(0.01):1354535-1356222(0.01):1365845-1366157(0.00):1362435-1362742(0.00)	1	-1.47431	1351975-1355305(0.55):1363530-1363850(0.11):1357647-1362202(0.07):1366215-1372347(0.07):1364042-1365027(0.01):1362435-1362780(0.01):1362980-1363317(0.00)	1	0.152425	1	0.00456043
PFF1585w	RIFIN pseudogene	154	1	1	-1.15336	1366345-1372347(0.32)	1	-2.16493	1366215-1372347(0.07)	1	0.00760694	1	-0.355565
PFF1590w	RIFIN	311	1	1	-1.11371	1366345-1372347(0.32)	1	-1.33632	1366215-1372347(0.07):1372717-1375560(0.03)	1	0.150556	1	0.00752566
PFF1595c	erythrocyte membrane protein 1 (PfEMP1)	2186	1	1	-1.69284	1375440-1377492(4.5):1382035-1386080(0.11):1379020-1380337(0.09):1380602-1381982(0.05)	1	-1.26134	1379042-1381167(0.04):1372717-1375560(0.03):1378537-1378850(0.03):1381487-1381982(0.00):1377710-1378030(0.00):1377040-1377490(0.00)	1	-0.389544	1	0.0784139
MAL7P1.212	erythrocyte membrane protein 1 (PfEMP1)	1952	1	1	-1.48153	1183-131343(0.28)	1	-1.21671	1183-131343(0.35)	1	0.111696	1	0.0113292
MAL7P1.213	RIFIN	282	1	0	-1.6762	1183-131343(0.28)	1	-0.593399	1183-131343(0.35)	1	0.0410316	0	0.267716
MAL7P1.214	VAR pseudogene fragment, erythrocyte membrane protein 1 (PfEMP1) pseudogene fragment	147	1	1	-0.478686	1183-131343(0.28)	1	-0.534629	1183-131343(0.35)	1	-0.219987	1	0.266608
MAL7P1.215	RIFIN	134	1	0	-2.15732	1183-131343(0.28)	1	-2.53876	1183-131343(0.35)	1	-0.0787085	0	0.189307
MAL7P1.216	RIFIN	172	1	1	-1.49763	1183-131343(0.28)	1	-1.4914	1183-131343(0.35)	1	-0.136282	1	0.195715
MAL7P1.217	RIFIN	309	1	1	-1.33108	1183-131343(0.28)	1	-0.918362	1183-131343(0.35)	1	0.0651314	1	-0.0207996
MAL7P1.218	STEVOR	272	1	1	-0.988713	1183-131343(0.28)	1	-1.06577	1183-131343(0.35)	1	-0.051402	1	0.219807
MAL7P1.219	RIFIN	361	1	1	-2.06234	1183-131343(0.28)	1	-1.64618	1183-131343(0.35)	1	-0.142952	0	0.2
MAL7P1.220	hypothetical protein, conserved in P. falciparum	255	1	0	-3.21551	1183-131343(0.28)	1	-2.62914	1183-131343(0.35)	1	-0.222402	0	0.101116
MAL7P1.310	Stevor, putative, degenerate	296	1	0	-2.7637	1183-131343(0.28)	1	-2.20893	1183-131343(0.35)	1	0.0593276	0	-0.0346384
MAL7P1.222	RIFIN	364	1	0	-2.3775	1183-131343(0.28)	1	-1.75458	1183-131343(0.35)	1	0.0492951	0	0.128282
MAL7P1.223	STEVOR, putative	311	1	1	-1.83576	1183-131343(0.28)	1	-1.60042	1183-131343(0.35)	1	-0.0760924	0	0.121296
MAL7P1.224	hypothetical protein, conserved in P. falciparum	298	1	0	-2.87538	1183-131343(0.28)	1	-2.20856	1183-131343(0.35)	1	-0.0793057	0	0.0599339
MAL7P1.225	hypothetical protein, conserved in P. falciparum	320	1	0	-2.81777	1183-131343(0.28)	1	-2.18356	1183-131343(0.35)	1	-0.127042	0	0.0798665
MAL7P1.226	RIFIN, pseudogene	311	1	0	-3.16201	1183-131343(0.28)	1	0.119539	1183-131343(0.35)	1	-0.300127	0	0.0923311
MAL7P1.227	STEVOR	289	1	0	-2.84712	1183-131343(0.28)	1	-0.529229	1183-131343(0.35)	1	-0.110169	0	0.0283015
MAL7P1.230	hypothetical protein, comserved in Plasmodium falciparum	340	1	0	-3.48052	1183-131343(0.28)	1	0.0284064	1183-131343(0.35)	1	-0.138483	0	0.0384508
MAL7P1.321	hypothetical protein	242	1	1	-1.23856	1183-131343(0.28)	1	0.247282	1183-131343(0.35)	1	1.74072	1	-0.634154
MAL7P1.228	Heat Shock 70 KDa Protein, (HSP70)	787	1	1	-1.57417	1183-131343(0.28)	1	0.133449	1183-131343(0.35)	1	0.116368	0	-0.142253
MAL7P1.229	Cytoadherence linked asexual protein	1664	1	1	-0.0778308	1183-131343(0.28)	1	-0.096232	1183-131343(0.35)	1	-0.0308132	1	-0.0555851
MAL7P1.200	RIFIN	0	NA	NA	NaN	1183-131343(0.28)	NA	NaN	1183-131343(0.35)	NA	NaN	NA	NaN
MAL7P1.3	hypothetical protein, conserved in P. falciparum	0	NA	NA	NaN	1183-131343(0.28)	NA	NaN	1183-131343(0.35)	NA	NaN	NA	NaN
MAL7P1.4	hypothetical protein, conserved in P. falciparum	0	NA	NA	NaN	1183-131343(0.28)	NA	NaN	1183-131343(0.35)	NA	NaN	NA	NaN
MAL7P1.5	hypothetical protein, conserved in P. falciparum	72	1	0	-2.05908	1183-131343(0.28)	1	-1.7675	1183-131343(0.35)	1	-0.312352	0	0.215075
PF07_0002	hypothetical protein, conserved in P. falciparum	12	1	1	-1.6756	1183-131343(0.28)	1	-1.21627	1183-131343(0.35)	1	-0.941854	1	0.382408
PF07_0003	RIFIN	417	1	1	-1.75551	1183-131343(0.28)	1	-1.32354	1183-131343(0.35)	1	0.205099	1	0.0625149
PF07_0004	hypothetical protein	1256	1	1	-0.536313	136152-136491(0.65)	1	-0.168871	NS	1	0.260913	1	-0.0473816
MAL7P1.6	hypothetical protein	253	1	1	-0.203636	140320-140674(0.61)	1	-0.112004	NS	1	-0.00332151	1	-0.0347276
MAL7P1.7	RESA-like protein	634	1	1	0.0180072		1	0.0561433		1	0.143663	1	-0.0127969
PF07_0005	lysophospholipases-like protein, putative	547	1	1	0.189791		1	-0.0229677		1	-0.0144538	1	0.161954
PF07_0006	starp antigen	384	1	1	0.325685		1	0.072264		1	0.0480034	1	0.419567
PF07_0007	hypothetical protein	159	1	1	0.0984181		1	0.164632		1	0.392463	1	-0.21647
PF07_0008	hypothetical protein	378	1	1	0.0586923		1	0.0817534		1	0.243518	1	-0.203502
PF07_0009	chitinase precursor fragment, truncated	115	1	1	-0.0688565		1	0.0599563		1	0.0536585	1	-0.0984558
MAL7_tRNA_Ala1	tRNA Alanine	46	1	1	-0.464983		1	-0.091417		1	-0.263148	1	-0.34556
MAL7_tRNA_Tyr1	tRNA Tyrosine	49	1	1	-0.275375		1	0.180295		1	0.109066	1	-0.287696
MAL7P1.10	hypothetical protein	120	1	1	0.136164		1	0.0646951		1	0.312991	1	0.0350702
PF07_0010	hypothetical protein	1271	1	1	0.276855		1	0.0627076		1	0.204397	1	0.0501824
PF07_0011	hypothetical protein, conserved	123	1	1	0.0585789		1	-0.048432		1	-0.113904	1	-0.00430643
PF07_0012	hypothetical protein	1604	1	1	0.0332426		1	0.0380719		1	0.339195	1	-0.0494531
MAL7P1.11	hypothetical protein	147	1	1	0.313369		1	0.253834		1	0.385233	1	-0.0382345
PF07_0013	hypothetical protein	821	1	1	0.12277		1	-0.020997		1	0.259381	1	0.0181714
MAL7P1.12	erythrocyte membrane-associated antigen	2100	1	1	0.180528		1	0.110896		1	0.180004	1	-0.104571
MAL7P1.13	hypothetical protein	243	1	1	-0.00562819		1	-0.0140992		1	0.0344234	1	-0.0346845
MAL7P1.14	hypothetical protein	308	1	1	0.209661		1	-0.0181183		1	0.264566	1	0.027058
PF07_0014	hypothetical protein	497	1	1	0.181022		1	0.0836462		1	0.386035	1	-0.0281649
MAL7P1.15	hypothetical protein	3999	1	1	0.142595		1	0.0331794		1	0.225779	1	0.0699329
MAL7P1.16	hypothetical protein	2917	1	1	0.179733		1	0.120017		1	0.289553	1	0.0214192
MAL7P1.17	hypothetical protein	2333	1	1	0.218655		1	0.0687716		1	0.195939	1	0.148129
PF07_0015	hypothetical protein	1306	1	1	0.126488		1	0.0357278		1	0.121261	1	-0.0449841
PF07_0016	hypothetical protein	1226	1	1	0.235248	NS	1	0.0249668	257433-257742(0.51)	1	0.168837	1	0.188084
PF07_0017	hypothetical protein	841	1	1	0.0964028		1	0.0466621		1	0.095114	1	-0.0257856
MAL7P1.18	hypothetical protein	1580	1	1	0.0582335		1	-0.0111648		1	0.0520548	1	0.0407259
MAL7P1.19	hypothetical protein	4356	1	1	0.091517		1	0.0283906		1	0.243452	1	-0.0344895
PF07_0018	hypothetical protein	847	1	1	0.449955		1	0.0264044		1	0.100312	1	0.376982
PF07_0019	hypothetical protein	1395	1	1	0.165231		1	0.0659621		1	0.314185	1	0.00511811
MAL7P1.20	peptide chain release factor, putative	416	1	1	0.1147		1	0.0845613		1	0.16932	1	-0.0935759
PF07_0020	hypothetical protein	1234	1	1	0.165086		1	0.0327176		1	0.251007	1	0.0840522
PF07_0021	hypothetical protein	618	1	1	0.130754	NS	1	-0.0154684	NS	1	0.10543	1	0.0672253
PF07_0022	hypothetical protein	891	1	1	0.381084		1	-0.0315995		1	0.138691	1	0.291697
MAL7P1.21	origin recognition complex subunit, putative	663	1	1	0.0709645		1	0.0644418		1	0.075879	1	0.0670974
PF07_0023	DNA replication licensing factor mcm7 homologue, putative	1145	1	1	0.0369103		1	0.00827815		1	0.0365745	1	-0.109484
PF07_0024	hypothetical protein	3298	1	1	0.0731232		1	0.0477118		1	0.167034	1	-0.00624513
MAL7P1.201	hypothetical protein, conserved	1240	1	1	0.142652		1	0.0298898		1	0.122533	1	0.0486387
MAL7P1.300	hypothetical protein	80	1	1	0.109876		1	0.0883851		1	0.206491	1	0.103915
MAL7P1.340	hypothetical protein, conserved	219	1	1	0.0641457		1	0.0118055		1	0.136179	1	-0.117136
MAL7P1.202	hypothetical protein, conserved	918	1	1	0.138771		1	0.0549342		1	0.154049	1	0.00503244
MAL7P1.203	hypothetical protein, conserved	1226	1	1	0.122724		1	0.0352172		1	0.175897	1	0.0497073
MAL7P1.320	Ribosomal protein, L37e, putative	136	1	1	0.163875		1	0.0456337		1	0.370303	1	-0.230606
MAL7P1.204	hypothetical protein	1892	1	1	0.0986324		1	0.0567862		1	0.257755	1	0.0134226
MAL7P1.205	hypothetical protein	457	1	1	0.13641		1	-0.0535204		1	0.00568163	1	0.315648
MAL7P1.206	DNA mismatch repair enzyme, putative	802	1	1	0.137267		1	0.0535308		1	0.113279	1	-0.000220049
MAL7_tRNA_Thr1	tRNA Threonine	42	1	1	-0.197973		1	0.0205559		1	0.318235	1	-0.49554
MAL7_tRNA_His1	tRNA Histidine	44	1	1	0.00470898		1	0.0896358		1	0.0432083	1	-0.4767
MAL7_tRNA_Lys1	tRNA Lysine	42	1	1	-0.0385632		1	0.145203		1	-0.0438757	1	-0.368282
MAL7_tRNA_Lys2	tRNA Lysine	46	1	1	-0.380094		1	-0.0313632		1	-0.0433377	1	-0.282458
MAL7P1.207	hypothetical protein	1815	1	1	0.215049		1	0.0403463		1	0.348188	1	0.136879
MAL7P1.208	hypothetical protein	500	1	1	0.137558		1	-0.173473		1	0.21683	1	-0.0779396
MAL7P1.209	hypothetical protein	637	1	1	-0.0122344		1	0.0260149		1	-0.130946	1	0.0120174
MAL7P1.22	hypothetical protein	810	1	1	0.491745		1	-0.032357		1	0.120887	1	0.394738
PF07_0025	hypothetical protein	160	1	1	0.337879		1	-0.100572		1	-0.00864282	1	0.424736
PF07_0026	hypothetical protein	720	1	1	0.065301		1	0.0426163		1	0.205607	1	-0.107642
MAL7P1.23	hypothetical protein	807	1	1	0.0954008		1	0.013676		1	0.048964	1	0.0296836
MAL7P1.24	hypothetical protein, conserved	291	1	1	0.138372		1	0.0676003		1	0.0455477	1	-0.133323
MAL7P1.25	hypothetical protein	699	1	1	0.120197		1	0.0201284		1	0.131325	1	-0.0747791
PF07_0027	DNA-directed RNA polymerase 2 8.2 kDa polypeptide, putative	104	1	1	0.207878		1	0.0857183		1	0.240483	1	0.10718
PF07_0028	hypothetical protein	998	1	1	0.0607526		1	0.0226799		1	0.236595	1	0.0238618
MAL7P1.26	O-sialoglycoprotein endopeptidase, putative	260	1	1	0.0402371		1	-0.00313595		1	0.159962	1	-0.164664
PF07_0029	heat shock protein 86	893	1	1	0.134089		1	0.0205645		1	0.173718	1	-0.214599
PF07_0030	heat shock protein 86 family protein	1162	1	1	0.066028		1	0.0629901		1	0.303379	1	-0.0513439
PF07_0031	heat shock protein 86 family protein	350	1	1	0.14845		1	0.0253866		1	0.213007	1	-0.0714106
PF07_0032	Cg8 protein	317	1	1	-0.0510408		1	-0.0528606		1	0.179573	1	-0.156133
PF07_0033	Cg4 protein	814	1	1	0.0629635		1	0.0119691		1	0.108693	1	-0.111638
PF07_0034	Cg3 protein	351	1	1	0.0972582		1	0.0325554		1	0.0964051	1	0.0500497
MAL7P1.27	chloroquine resistance transporter, putative	557	1	1	-0.00248139		1	0.00281615		1	0.154994	1	-0.101009
PF07_0035	cg1 protein	1122	1	1	0.30963		1	0.046077		1	0.538414	1	-0.0392509
PF07_0036	Cg6 protein	304	1	1	-0.146302		1	-0.101436		1	0.226126	1	-0.110655
PF07_0037	Cg2 protein	2522	1	1	0.140907		1	0.0335974		1	0.323958	1	-0.0337706
PF07_0038	Cg7 protein	1428	1	1	0.136852		1	0.00327252		1	0.243148	1	-0.00132543
PF07_0039	hypothetical protein	119	1	1	0.278911		1	-0.0136741		1	0.064591	1	-0.047288
MAL7P1.28	hypothetical protein	1358	1	1	0.0749208	NS	1	-0.0797399	486340-486692(0.55)	1	0.181782	1	-0.0448501
PF07_0040	lysophospholipase-like protein, putative	459	1	1	-0.136498		1	-0.0837843		1	-0.0514073	1	-0.127782
MAL7P1.29a	hypothetical protein, conserved	80	1	1	0.0165329		1	-0.02807		1	0.0764443	1	-0.0023186
MAL7P1.29	hypothetical protein	2616	1	1	0.059261		1	-0.000516339		1	0.175372	1	-0.0712856
MAL7P1.30	hypothetical protein	2969	1	1	0.176976	NS	1	-0.0799012	NS	1	0.197443	1	0.138535
PF07_0041	hypothetical protein	279	1	1	0.448782		1	-0.181729		1	0.0672072	1	0.31849
PF07_0042	hypothetical protein	1213	1	1	-0.107306	520775-521320(0.39):524845-525450(0.06)	1	-0.179912	520945-521320(0.34)	1	0.105957	1	0.0641519
MAL7P1.31	hypothetical protein	306	1	1	0.0442883		1	-0.051643		1	0.135813	1	-0.0774537
MAL7P1.32	hypothetical protein	256	1	1	0.364682		1	0.0829076		1	0.32335	1	0.101567
MAL7P1.33	hypothetical protein	296	1	1	0.306204		1	-0.035952		1	0.181135	1	0.0975245
PF07_0043	60S ribosomal protein L34-a, putative	232	1	1	0.0108449		1	-0.129483		1	0.196159	1	-0.03769
PF07_0044	hypothetical protein	263	1	1	0.185655		1	0.131452		1	0.620689	1	0.34457
PF07_0045	hypothetical protein	431	1	1	0.235431		1	0.0384012		1	0.204557	1	0.255354
PF07_0046	50S ribosomal protein L1, putative	334	1	1	0.0968674		1	-0.0454011		1	0.078377	1	0.278127
PF07_0047	cell division cycle ATPase, putative	1520	1	1	-0.0144643		1	-0.076452		1	0.0641622	1	-0.0978211
MAL7P1.34	hypothetical protein	250	1	1	0.138622		1	-0.182226		1	-0.0914864	1	0.213337
MAL7P1.35	hypothetical protein	561	1	1	0.291547		1	0.00781466		1	0.299783	1	0.0754466
MAL7P1.36	hypothetical protein	104	1	1	0.0493815		1	0.0095933		1	0.0500134	1	-0.0918238
MAL7P1.37	sin3 associated polypeptide p18-like protein	939	1	1	0.0470224		1	-0.0223827		1	0.263997	1	0.17049
MAL7P1.38	regulator of chromosome condensation protein, putative	590	1	1	0.0885555		1	0.00715476		1	0.151164	1	-0.157555
MAL7P1.39	hypothetical protein	0	NA	NA	NaN	NS	NA	NaN	563278-567844(0.6)	NA	NaN	NA	NaN
PF07_0048	erythrocyte membrane protein 1 (PfEMP1)	2115	1	1	-1.47158	573900-577574(0.44):567809-568563(0.07):571152-571692(0.03):572956-573616(0.01):569670-569982(0.01)	1	-1.26297	563278-567844(0.6):572432-573971(0.32):574538-577574(0.3):570923-572159(0.14):568563-569687(0.03)	1	0.0479636	1	0.0672488
MAL7P1.43	RIF pseudogene, RIFIN pseudogene	60	1	1	-0.0834092	NS	1	-0.0660712	NS	1	-0.0678438	1	0.0302478
PF07_0049	erythrocyte membrane protein 1 (PfEMP1)	2443	1	1	-1.45363	590016-595769(0.21):586347-586655(0.17):587000-588857(0.03):583157-583645(0.01):585147-585578(0.01):589073-589808(0.00)	1	-1.16181	587513-597173(0.1):586816-587342(0.05):584017-585576(0.05)	1	0.106431	1	0.0286267
MAL7P1.47	RIF pseudogene, RIFIN pseudogene	355	1	1	-1.74487	590016-595769(0.21):595977-597419(0.04)	1	-1.39734	587513-597173(0.1)	1	-0.0969446	1	0.0986977
MAL7P1.50	erythrocyte membrane protein 1 (PfEMP1)	2289	1	1	-1.72243	603741-609570(0.38):601532-602233(0.24):602466-603543(0.13):599375-601232(0.13):597806-598759(0.05)	1	-1.41068	599375-603074(0.33):603536-604579(0.24):605762-609572(0.08):597806-598519(0.04):605250-605615(0.03)	1	-0.0643088	1	0.0200274
PF07_0050	erythrocyte membrane protein 1 (PfEMP1)	2287	1	1	-2.23403	614218-619265(2.7):603741-609570(0.38):613693-614055(0.08):610312-610892(0.01):611711-613439(0.00):611078-611412(0.00)	1	-2.39697	605762-609572(0.08):611176-611572(0.00):611693-613439(0.00):610312-610909(0.00):613978-614532(0.00)	1	-0.0354739	0	0.0661896
MAL7P1.52	RIF pseudogene, RIFIN pseudogene	423	1	1	0.260052	614218-619265(2.7):619502-621090(1.8)	1	-1.2576	617702-619185(0.18)	1	-0.153738	1	0.0546321
PF07_0051	erythrocyte membrane protein 1 (PfEMP1)	2362	1	1	-1.40651	629216-639299(0.6):627657-628993(0.14):626252-627445(0.08):625078-625852(0.03):623033-624618(0.02)	1	-1.1637	622590-624615(3.6):629585-630862(0.29):627607-628242(0.25):628561-629304(0.15):625078-627410(0.00)	1	-0.0124631	1	0.0817017
MAL7P1.55	erythrocyte membrane protein 1 (PfEMP1)	2138	1	1	-1.72228	629216-639299(0.6):643944-647835(0.51):640501-642652(0.02):642827-643332(0.00)	1	-1.5722	643669-644013(0.27):644214-647835(0.17):640501-642591(0.04):642789-643195(0.00)	1	0.0959785	1	0.0411822
MAL7P1.56	erythrocyte membrane protein 1 (PfEMP1)	1978	1	1	-1.65619	643944-647835(0.51):652273-652792(0.11):649062-649809(0.03):650020-650982(0.02):651493-652134(0.02)	1	-1.2638	649876-652271(0.18):644214-647835(0.17):652439-652792(0.01):648699-649041(0.00):649141-649601(0.00)	1	0.0978088	1	-0.0110962
MAL7P1.57	RIFIN	364	1	1	-0.206396	656478-657700(0.34)	1	-0.823272	657132-657700(0.57)	1	-0.0995801	1	-0.0902826
MAL7P1.58	hypothetical protein, conserved in P. falciparum	175	1	1	-0.731248	NS	1	-0.637145	661380-662372(2.1)	1	-0.259695	1	0.1689
MAL7P1.59	hypothetical protein, conserved in P. falciparum	210	1	1	-0.266439	NS	1	-0.22005	NS	1	-0.476929	1	0.269177
MAL7P1.61	erythrocyte membrane protein 1 (PfEMP1) pseudogene	424	1	1	-0.119305	NS	1	0.0341331	NS	1	0.11019	1	-0.0398167
MAL7P1.64	hypothetical protein	318	1	1	0.0840395		1	-0.0780535		1	0.0906481	1	0.0209011
MAL7P1.65	hypothetical protein	626	1	1	0.336694		1	-0.0883538		1	0.143171	1	0.160586
MAL7P1.66	hypothetical protein	627	1	1	0.0819504		1	-0.121239		1	-0.0101835	1	0.0802535
MAL7P1.67	hypothetical protein	256	1	1	0.243852		1	-0.0996145		1	-0.00950907	1	0.25895
PF07_0052	hypothetical protein	299	1	1	0.24294		1	-0.0358538		1	0.145001	1	0.423469
PF07_0053	hypothetical protein	3666	1	1	0.129588		1	-0.0740462		1	0.185406	1	0.106125
PF07_0054	histone h2b, putative	175	1	1	0.181146		1	-0.0694324		1	0.200139	1	-0.331245
PF07_0055	hypothetical protein	795	1	1	0.181605		1	0.0543083		1	0.303763	1	0.113684
PF07_0056	hypothetical protein	910	1	1	0.231122		1	0.0181928		1	0.241331	1	0.0230032
MAL7P1.68	hypothetical protein, conserved	952	1	1	0.141971		1	-0.0143776		1	0.163052	1	0.0394644
MAL7P1.69	calmodulin, putative	278	1	1	0.218537		1	-0.00963605		1	0.089444	1	0.30926
PF07_0057	transcription elongation factor s-ii, putative	286	1	1	0.08114		1	-0.0665597		1	0.0766437	1	0.0747904
PF07_0058	hypothetical protein	278	1	1	0.0320939		1	-0.134864		1	0.314231	1	0.0933683
MAL7_tRNA_Asp1	tRNA Asparatic acid	43	1	1	-0.692469		1	-0.270145		1	-0.770594	1	-0.368645
MAL7_tRNA_Leu1	tRNA Leucine	45	1	1	-0.365201		1	0.072475		1	-0.124651	1	-0.444582
MAL7_tRNA_Ser1	tRNA serine	49	1	1	-0.26116		1	0.081704		1	0.0603609	1	-0.43853
PF07_0059	4-nitrophenylphosphatase, putative	290	1	1	0.00271974		1	0.0105167		1	-0.051733	1	-0.16193
PF07_0060	hypothetical protein, conserved	165	1	1	0.0240139		1	-0.0408324		1	0.0843792	1	-0.0789137
PF07_0061	hypothetical protein	2385	1	1	0.0825765		1	-0.0161378		1	0.259057	1	0.0104039
MAL7P1.73	calcium/calmodulin-dependent protein kinase, putative	595	1	1	0.110757		1	-0.00343806		1	0.113502	1	0.0419141
MAL7P1.74	hypothetical protein, conserved	242	1	1	-0.057502		1	-0.0984849		1	-0.0413575	1	0.0921098
MAL7P1.75	mitochondrial ATP synthase F1, epsilon subunit, putative	119	1	1	0.327271		1	0.0924859		1	0.291707	1	-0.110672
PF07_0062	GTP-binding translation elongation factor tu family protein, putative	750	1	1	0.0540743		1	-0.0124451		1	0.0492174	1	-0.120928
PF07_0063	hypothetical protein	115	1	1	0.0746945		1	-0.0121751		1	0.0133148	1	-0.147177
PF07_0064	hypothetical protein	457	1	1	0.0844318		1	-0.0181813		1	-0.0610266	1	0.196192
PF07_0065	zinc transporter, putative	589	1	1	0.0774942		1	-0.0445649		1	0.165471	1	-0.147514
PF07_0066	hypothetical protein	857	1	1	0.0107998		1	0.0179087		1	0.150112	1	-0.0386144
PF07_0067	hypothetical protein	1035	1	1	0.227301		1	0.139725		1	0.424939	1	-0.0154645
MAL7P1.76	hypothetical protein	722	1	1	0.13099		1	-0.00398862		1	0.142663	1	-0.00571068
MAL7P1.77	hypothetical protein	405	1	1	0.174876		1	0.037415		1	0.305008	1	-0.145365
MAL7P1.78	hypothetical protein	277	1	1	0.0741133		1	-0.0521754		1	0.145963	1	-0.0383315
MAL7P1.79	hypothetical protein	494	1	1	0.116859		1	-0.038134		1	0.0395098	1	0.114717
PF07_0068	cysteine desulfurase, putative	495	1	1	0.0896605		1	0.025848		1	0.0983051	1	0.0631684
PF07_0069	hypothetical protein	750	1	1	0.0197046		1	-0.0768773		1	0.0558953	1	-0.104447
MAL7P1.81	eukaryotic translation initiation factor 3 37.28 kDa subunit, putative	443	1	1	0.0259993		1	-0.000260862		1	0.152292	1	-0.170111
PF07_0070	transporter/permease protein, putative	374	1	1	0.0811062		1	0.0131633		1	0.162711	1	0.307351
MAL7P1.82	hypothetical protein	431	1	1	0.0693766		1	-0.098116		1	0.0213564	1	0.239254
MAL7P1.83	hypothetical protein	817	1	1	0.12375		1	0.0609585		1	0.26986	1	-0.117627
MAL7P1.84	hypothetical protein, expressed	413	1	1	0.13983		1	0.069448		1	0.35154	1	-0.131439
MAL7P1.86	transcription initiation factor iie, alpha subunit, putative	410	1	1	0.13859		1	-0.0106721		1	0.160034	1	-0.0912212
PF07_0071	queuine tRNA-ribosyltransferase%3B putative	654	1	1	0.0213115		1	0.0385767		1	0.25146	1	-0.0846241
PF07_0072	calmodulin-domain protein kinase, putative	498	1	1	0.0696071		1	-0.0237568		1	0.0675566	1	-0.120438
MAL7P1.87	hypothetical protein	1329	1	1	0.108597		1	0.0181024		1	0.13643	1	0.0406786
PF07_0073	seryl-tRNA synthetase, putative	700	1	1	0.108863		1	0.00611945		1	0.181016	1	-0.121764
PF07_0074	hypothetical protein	1820	1	1	0.0883882		1	0.0445885		1	0.276859	1	-0.0394903
MAL7P1.88	thioredoxin-like protein	577	1	1	0.0998665		1	-0.0747907		1	0.167024	1	0.182925
MAL7P1.89	hypothetical protein, conserved	5127	1	1	0.0881264		1	-0.00888889		1	0.211025	1	0.0321946
MAL7P1.91	exported serine/threonine protein kinase	3093	1	1	0.110303		1	0.00324865		1	0.14203	1	-4.43612e-05
MAL7P1.92	cysteine repeat modular protein 2 homologue	2949	1	1	0.0802685		1	-0.0366291		1	0.068956	1	-0.0112663
MAL7P1.93	mitochondrial ribosomal protein S8, putative	193	1	1	0.0472997		1	0.0187137		1	0.230184	1	-0.208517
MAL7P1.94	prefoldin subunit 3, putative	230	1	1	0.199021		1	0.0157339		1	0.151643	1	-0.108915
MAL7P1.95	hypothetical protein	799	1	1	-0.0175411		1	-0.0772197		1	-0.0275896	1	-0.00815907
PF07_0075	hypothetical protein, expressed	497	1	1	-0.000278096		1	-0.052073		1	-0.022761	1	0.0161365
PF07_0076	hypothetical protein	253	1	1	0.0206038		1	-0.0247011		1	0.12607	1	-0.0798638
MAL7P1.97	hypothetical protein	232	1	1	0.0132404		1	-0.144836		1	-0.0330222	1	-0.148186
MAL7P1.98	hypothetical protein	115	1	1	0.107168		1	-0.06775		1	-0.11885	1	-0.0190266
MAL7P1.99	hypothetical protein	227	1	1	-0.0573135		1	-0.13326		1	-0.0211918	1	-0.0395957
MAL7P1.100	serine/threonine protein kinase 2, putative	449	1	1	0.000880663		1	-0.0746519		1	0.0269242	1	-0.0453411
PF07_0077	hypothetical protein	864	1	1	0.0349674		1	-0.0428627		1	0.0816154	1	-0.0609303
MAL7P1.102	hypothetical protein	1694	1	1	0.17981		1	0.0737553		1	0.369514	1	0.0144121
PF07_0078	hypothetical protein, conserved	556	1	1	0.195138		1	0.0241368		1	0.175939	1	-0.0377266
PF07_0079	60S ribosomal protein L11a, putative	257	1	1	0.174004		1	-0.0340639		1	0.162058	1	-0.151716
PF07_0080	40S ribosomal protein S10, putative	173	1	1	0.0859422		1	0.0120888		1	0.31572	1	-0.193085
PF07_0081	hypothetical protein	435	1	1	-0.0267992		1	-0.03216		1	0.0495202	1	-0.0822837
PF07_0082	hypothetical protein	2589	1	1	0.183047		1	0.0752555		1	0.356956	1	-0.0896649
MAL7P1.104	3%27-5%27 exoribonuclease Csl4 homolog, putative	205	1	1	-0.0406865		1	-0.0530033		1	0.10306	1	-0.0802328
PF07_0083	hypothetical protein, conserved	305	1	1	-0.0376697		1	-0.0147621		1	0.136649	1	0.125192
PF07_0084	hypothetical protein	127	1	1	-0.0892908		1	-0.159829		1	-0.12056	1	-0.142162
MAL7P1.105	hypothetical protein	168	1	1	0.0597305		1	-0.127732		1	-0.0144921	1	-0.0916081
PF07_0085	ferrodoxin reductase-like protein	631	1	1	0.00348796		1	-0.0792208		1	0.0468775	1	-0.109157
MAL7P1.106	hypothetical protein	163	1	1	0.0928341		1	-0.0562186		1	-0.0372138	1	-0.00642325
MAL7P1.107	hypothetical protein	371	1	1	0.00560696		1	-0.000490483		1	0.0387269	1	-0.023708
MAL7P1.108	hypothetical protein	105	1	1	0.0824956		1	-0.0680023		1	-0.0414559	1	-0.0699725
MAL7P1.109	hypothetical protein	1363	1	1	0.1154		1	0.0391086		1	0.273862	1	-0.0555279
MAL7P1.110	hypothetical protein, conserved	233	1	1	0.00187348		1	-0.0578955		1	0.195308	1	-0.179033
MAL7P1.111	hypothetical protein	188	1	1	0.0351498		1	-0.0027047		1	0.243587	1	-0.0733907
PF07_0086	hypothetical protein	2019	1	1	0.0685121		1	0.00282155		1	0.19134	1	-0.0269694
PF07_0087	hypothetical protein	191	1	1	-0.0805791		1	-0.168865		1	-0.019791	1	0.0629442
MAL7P1.112	hypothetical protein	838	1	1	0.0436898		1	-0.00162428		1	0.183519	1	-0.00997782
MAL7P1.113	DEAD box helicase, putative	685	1	1	0.0866326		1	0.0184563		1	0.138119	1	-0.0641438
MAL7P1.114	P36-like protein homologue, putative	256	1	1	0.266999		1	0.0375169		1	0.23793	1	0.15127
MAL7P1.115	hypothetical protein	343	1	1	0.0913298		1	-0.0966826		1	0.111873	1	0.193828
PF07_0088	40S ribosomal protein S5, putative	294	1	1	0.029235		1	-0.00153237		1	0.212255	1	-0.199195
PF07_0089	hypothetical protein	537	1	1	-0.031152		1	-0.0841771		1	-0.0956613	1	-0.0898492
MAL7P1.117	hypothetical protein	114	1	1	0.198533		1	0.161384		1	0.412884	1	-0.0386419
PF07_0090	hypothetical protein	151	1	1	0.264774		1	0.126745		1	0.05825	1	0.128333
MAL7P1.118	PelOta protein homologue, putative	342	1	1	0.027032		1	-0.0610973		1	0.0454273	1	-0.0216629
MAL7P1.119	hypothetical protein	431	1	1	0.303465		1	0.0751386		1	0.360554	1	-0.0782654
MAL7P1.120	hypothetical protein	1117	1	1	0.114596		1	-0.0179477		1	0.204409	1	-0.0476101
MAL7P1.122	conserved GTP-binding protein, putative	415	1	1	0.197007		1	-0.00649716		1	0.203246	1	-0.203801
PF07_0091	cell cycle control protein cwf15 homologue	397	1	1	0.143815		1	0.0852268		1	0.426312	1	-0.0611198
PF07_0092	hypothetical protein, conserved	752	1	1	0.155375		1	0.00720916		1	0.214357	1	-0.0499807
PF07_0093	hypothetical protein	119	1	1	0.138186		1	0.0249941		1	0.300349	1	-0.230426
PF07_0094	hypothetical protein	615	1	1	0.00765889		1	-0.0274986		1	0.141681	1	-0.0979432
MAL7P1.123	hypothetical protein	489	1	1	0.212232		1	0.0825019		1	0.239922	1	-0.0565908
PF07_0095	hypothetical protein, conserved	238	1	1	0.360768		1	0.0276246		1	0.0926232	1	0.113654
PF07_0096	hypothetical protein	463	1	1	0.259947		1	0.0082961		1	-0.045767	1	0.0814399
MAL7P1.124	hypothetical protein	395	1	1	0.020559		1	-0.00286928		1	0.0932395	1	-0.129052
MAL7P1.125	hypothetical protein	520	1	1	0.0105258		1	0.0392791		1	0.0912777	1	-0.015277
PF07_0097	hypothetical protein	1700	1	1	0.0800791		1	0.0662117		1	0.235147	1	0.00122679
PF07_0098	dynactin 4, putative	280	1	1	0.0200947		1	-0.115482		1	-0.114194	1	0.0798337
PF07_0099	hypothetical protein	142	1	1	-0.0296327		1	0.0384756		1	0.126252	1	-0.0159799
PF07_0100	hypothetical protein	793	1	1	0.109628		1	0.0921757		1	0.309485	1	-0.16039
PF07_0101	hypothetical protein	1340	1	1	0.0698041	NS	1	-0.0130522	1051925-1052295(0.27)	1	0.173842	1	-0.0658847
MAL7P1.126	hypothetical protein	1402	1	1	0.0983186		1	0.0860155		1	0.222336	1	-0.032004
MAL7P1.127	hypothetical protein	1216	1	1	0.210507		1	0.0474539		1	0.131393	1	0.0871034
MAL7P1.129	hypothetical protein	1247	1	1	0.0372519		1	0.101708		1	0.359304	1	0.0727182
PF07_0102	hypothetical protein	457	1	1	-0.0387872		1	-0.0635424		1	0.0738335	1	0.0495423
MAL7P1.130	3-demethylubiquinone-9 3-methyltransferase-like protein, putative	258	1	1	0.301136		1	0.0724723		1	0.192091	1	0.183488
PF07_0103	chaperone, putative	129	1	1	0.139086		1	-0.0942664		1	-0.0456159	1	0.123527
MAL7P1.131	hypothetical protein	217	1	1	0.101627		1	-0.0185334		1	-0.0842154	1	-0.0570212
MAL7P1.132	hypothetical protein	1900	1	1	0.254892		1	0.0460824		1	0.163722	1	0.233159
MAL7P1.133	hypothetical protein	173	1	1	0.112052		1	0.0481822		1	0.0586183	1	-0.11919
MAL7P1.134	hypothetical protein	3137	1	1	0.058034		1	-0.00853009		1	0.187505	1	0.00954999
MAL7P1.137	kelch protein, putative	546	1	1	0.0485983		1	0.0159011		1	0.127931	1	-0.122121
PF07_0104	kinesin-like protein, putative	1478	1	1	0.0152924		1	-0.0202379		1	-0.000728769	1	-0.0460829
PF07_0105	exonuclease i, putative	1431	1	1	0.239259		1	0.0566209		1	0.278877	1	0.103074
MAL7P1.138	hypothetical protein	861	1	1	0.185569		1	0.0148544		1	0.112845	1	0.343568
MAL7P1.139	mago nashi protein homolog, putative	147	1	1	0.0406764		1	-0.0343293		1	-0.0302193	1	0.0588061
PF07_0106	hypothetical protein	885	1	1	0.266696		1	0.151011		1	0.493878	1	-0.0151238
MAL7P1.141	hypothetical protein	130	1	1	0.12212		1	-0.118979		1	0.151576	1	-0.241151
MAL7P1.142	hypothetical protein	34	1	1	0.0400245		1	-0.32711		1	-0.261693	1	0.267118
MAL7_18S	.	0	NA	NA	NaN		NA	NaN		NA	NaN	NA	NaN
MAL7_18Sa	.	18	1	1	-2.14764		1	-1.6404		1	0.0886077	0	-0.220667
MAL7_ITS1	.	24	1	1	-0.783736		1	-0.58976		1	-0.267115	0	0.140263
MAL7_5.8s	.	0	NA	NA	NaN		NA	NaN		NA	NaN	NA	NaN
MAL7_ITS2	.	4	NA	NA	-0.345619		NA	-0.219091		NA	0.305884	NA	-0.353401
MAL7_28S	.	83	1	1	-1.56884		1	-2.43319		1	-0.261156	0	-1.21593
MAL7_28Sa	.	12	1	1	-0.23491		1	-0.521339		1	0.475661	1	-0.150147
PF07_0107	hypothetical protein	886	1	1	0.0570596		1	0.122947		1	0.275199	1	0.0489315
MAL7P1.144	hypothetical protein, conserved	564	1	1	0.149428		1	0.104448		1	0.216592	1	-0.105603
MAL7P1.145	mismatch repair protein pms1 homologue, putative	968	1	1	0.092573		1	0.0668157		1	0.107583	1	-0.0996455
MAL7P1.146	hypothetical protein	4369	1	1	0.22367		1	0.0747113		1	0.250083	1	0.190982
MAL7P1.147	ubiquitin carboxyl-terminal hydrolase, putative	3674	1	1	0.149294		1	0.0911574		1	0.276833	1	-0.0829398
PF07_0108	hypothetical protein	530	1	1	0.0584729		1	0.0169314		1	0.0104556	1	0.00217848
PF07_0109	hypothetical protein	207	1	1	0.15609		1	0.0305658		1	0.212092	1	-0.00313324
PF07_0110	hypothetical protein, conserved	356	1	1	0.0792318		1	-0.0101467		1	-0.110311	1	-0.0290685
PF07_0111	hypothetical protein	1124	1	1	0.130186		1	0.136143		1	0.317855	1	-0.0798736
MAL7P1.149	hypothetical protein	1049	1	1	0.259135		1	0.135142		1	0.465565	1	-0.058738
MAL7P1.150	cysteine desulfurase, putative	725	1	1	0.0287103		1	0.0265067		1	0.100695	1	-0.20259
MAL7P1.151	modification methylase-like protein, putative	818	1	1	0.265032		1	0.153035		1	0.343531	1	-0.0206224
PF07_0112	proteasome subunit alpha type 5, putative	334	1	1	0.154034		1	0.156684		1	0.283788	1	-0.204356
PF07_0113	hypothetical protein	706	1	1	0.249614		1	0.0637492		1	0.173436	1	0.160166
MAL7P1.152	hypothetical protein	648	1	1	0.347751		1	0.0204927		1	0.0444755	1	0.276969
PF07_0114	hypothetical protein	914	1	1	0.229983		1	0.0564293		1	0.218904	1	0.110425
PF07_0115	integral membrane protein, putative	1539	1	1	0.116637		1	0.0287072		1	0.137531	1	-0.0560582
PF07_0116	hypothetical protein	1159	1	1	0.148358		1	0.013585		1	0.128192	1	0.05436
PF07_0117	eukaryotic translation initiation factor 2 alpha subunit, putative	488	1	1	0.159305		1	0.0655175		1	0.22711	1	-0.144345
PF07_0118	hypothetical protein	4871	1	1	0.234857		1	0.0952499		1	0.262976	1	0.0489835
MAL7P1.153	hypothetical protein	411	1	1	0.202406		1	0.127691		1	0.208512	1	-0.164778
PF07_0119	hypothetical protein	259	1	1	-0.0251854		1	0.0537341		1	0.221367	1	-0.123694
MAL7P1.154	hypothetical protein	101	1	1	0.00160883		1	-0.154107		1	-0.139009	1	0.145891
MAL7P1.154a	hypothetical protein, conserved	217	1	1	0.397295		1	0.140515		1	0.168024	1	0.205841
MAL7P1.155	hypothetical protein	1431	1	1	0.224762		1	0.121025		1	0.272166	1	0.00126637
MAL7P1.156	hypothetical protein	831	1	1	0.126521		1	0.0882589		1	0.189519	1	0.0274244
MAL7P1.157	hypothetical protein	324	1	1	0.114487		1	-0.00299707		1	-0.0341664	1	0.163147
MAL7P1.157a	hypothetical protein	664	1	1	0.0862713		1	-0.00830362		1	0.092933	1	0.10806
MAL7P1.158	signal recognition particle, putative	116	1	1	0.274906		1	0.0587198		1	0.149399	1	0.173309
PF07_0120	hypothetical protein	1779	1	1	0.102004		1	0.0189803		1	0.105834	1	0.0306445
MAL7P1.159	antioxidant protein, putative	150	1	1	-0.00431164		1	0.0234793		1	0.026977	1	-0.0536615
PF07_0121	hypothetical protein, conserved	994	1	1	0.213058		1	0.0749405		1	0.237732	1	0.0271457
PF07_0122	hypothetical protein, conserved	342	1	1	0.0281634	1308357-1308662(0.13)	1	0.104834	NS	1	0.166899	1	-0.0399111
PF07_0123	mRNA (N6-adenosine)-methyltransferase, putative	587	1	1	0.0340886		1	0.00125635		1	-0.109477	1	-0.0340914
MAL7P1.160	hypothetical protein	185	1	1	0.129955		1	0.0261604		1	0.29937	1	-0.0879547
PF07_0124	hypothetical protein	729	1	1	0.106059		1	-0.0281556		1	0.0327892	1	0.275363
MAL7P1.161	dynein light chain, putative	81	1	1	0.212065		1	-0.0388098		1	-0.147248	1	0.404687
MAL7P1.162	dynein heavy chain, putative	4459	1	1	0.110269		1	0.0648192		1	0.0538016	1	-0.0990649
MAL7P1.163	hypothetical protein	161	1	1	0.14485		1	0.0743432		1	0.19497	1	-0.134056
PF07_0125	hypothetical protein, conserved	510	1	1	0.0206036		1	-0.0989253		1	-0.0655059	1	-0.0563642
MAL7P1.164	adapter-related protein, putative	905	1	1	0.115507		1	0.075913		1	0.148555	1	-0.0689088
PF07_0126	hypothetical protein	1114	1	1	0.162078		1	0.0803412		1	0.199153	1	-0.104752
PF07_0127	hypothetical protein	205	1	1	0.089368		1	0.00890773		1	0.157731	1	-0.106618
MAL7P1.167	hypothetical protein	2989	1	1	0.20292		1	0.0955687		1	0.281887	1	0.100187
MAL7_tRNA_Val1	tRNA Valine	31	1	1	-0.121709		1	0.126565		1	0.120701	1	-0.46296
MAL7_tRNA_Thr2	tRNA Threonine	46	1	1	-0.117056		1	0.0825777		1	-0.144494	1	-0.354281
MAL7P1.170	ring stage expressed protein	292	1	1	0.167195		1	0.15899		1	0.335145	1	-0.157787
MAL7P1.171	hypothetical protein	775	1	1	0.0569215		1	0.0653763		1	0.199797	1	0.000951723
MAL7P1.172	hypothetical protein	1023	1	1	0.00446164		1	0.0162862		1	0.0304283	1	-0.144068
MAL7P1.173	hypothetical protein	340	1	1	0.236315		1	0.0974492		1	0.106526	1	0.178432
MAL7P1.174	hypothetical protein	294	1	1	0.227605		1	0.0209683		1	-0.011701	1	0.543442
MAL7P1.175	hypothetical protein	517	1	1	0.118339		1	0.0533325		1	0.031173	1	0.0577285
MAL7P1.176	erythrocyte binding antigen	1532	1	1	-0.14677	1415755-1416187(0.00)	1	-0.179057	1415755-1416187(0.00)	1	0.107758	1	-0.184917
PF07_0129	ATP-dept. acyl-coa synthetase	729	1	1	0.00723999		1	0.0565083		1	-0.103198	1	-0.0793842
MAL7P1.177	predicted integral membrane protein, conserved in P. falciparum	172	1	1	0.0488276		1	0.113244		1	0.119249	1	-0.0508344
MAL7P1.178	hypothetical protein	500	1	1	0.151652		1	0.166378		1	0.0818468	1	-0.102657
PF07_0130	STEVOR	110	1	1	-1.47676	1441850-1446590(0.02)	1	-0.507274	1441877-1446732(0.08)	1	-0.0930882	1	0.0871427
MAL7P1.183	erythrocyte membrane protein 1 (PfEMP1) pseudogene	31	1	1	-1.01105	1441850-1446590(0.02)	1	-0.0120601	1441877-1446732(0.08)	1	-0.0225434	1	0.121722
PF07_0132	RIFIN	294	1	1	-0.419781	1441850-1446590(0.02)	1	-0.800496	1441877-1446732(0.08)	1	0.0496635	1	0.00578785
MAL7P1.184	RIFIN	456	1	0	-2.5627	1452987-1453442(0.42)	1	-2.1743	1452675-1453442(0.16)	1	0.125631	0	0.237334
PF07_0134	RIFIN	461	1	1	-2.13031	1454397-1454962(0.4):1455807-1456207(0.01):1455385-1455745(0.00)	1	-1.45997	1455385-1456207(0.01)	1	-0.0279341	0	0.272763
MAL7P1.185	RIFIN	332	1	1	-1.18895	1457602-1458087(0.33)	1	-0.368281	1457602-1458087(0.32)	1	0.015608	1	0.190298
MAL7P1.350	hypothetical protein, conserved in P. falciparum	0	NA	NA	NaN	1459830-1470537(0.18)	NA	NaN	1459830-1470537(0.16)	NA	NaN	NA	NaN
PF07_0136	RIFIN	118	1	1	-2.75655	1459830-1470537(0.18)	1	-1.4425	1459830-1470537(0.16)	1	0.0539883	0	-0.0798644
MAL7P1.186	VAR-like erythrocyte membrane protein 1	80	1	1	-0.85045	1459830-1470537(0.18)	1	-0.750053	1459830-1470537(0.16)	1	0.0304086	1	0.321659
PF07_0138	RIFIN	260	1	1	-1.49476	1459830-1470537(0.18)	1	-1.2287	1459830-1470537(0.16)	1	-0.0540405	0	0.10113
MAL7P1.187	erythrocyte membrane protein 1 (PfEMP1)	2635	1	1	-1.77146	1481062-1489927(0.21):1479542-1480835(0.11):1476662-1479270(0.05):1473320-1475707(0.03):1476017-1476507(0.00)	1	-1.13299	1471100-1475472(0.3):1480080-1490487(0.15):1478055-1478722(0.05):1476835-1477872(0.01):1478765-1479842(0.01)	1	0.20289	0	0.0262037
MAL8P1.164	hypothetical protein conserved	198	1	1	-0.0370104	NS	1	0.382961	172-22779(0.57)	1	0.643568	1	0.526857
PF08_0142	erythrocyte membrane protein 1 (PfEMP1)	1890	1	1	-1.55347	27324-28903(0.15):23273-23693(0.02):23891-26415(0.02)	1	-1.26341	172-22779(0.57):29032-30940(0.26):23104-23458(0.02):25069-26349(0.00):24114-24857(0.00)	1	0.113395	1	0.0269213
PF08_0141	erythrocyte membrane protein 1 (PfEMP1)	3457	1	1	-1.25887	39337-39793(0.66):37147-38078(0.4):35753-36175(0.22):33167-35564(0.01):31941-32755(0.01)	1	-1.37671	38869-39184(0.62):29032-30940(0.26):31074-31447(0.19):33229-36201(0.09):39435-45439(0.09):38543-38843(0.06):31919-32818(0.03):36441-37544(0.02):37706-38164(0.00)	1	0.230261	1	-0.00389374
PF08_0140	erythrocyte membrane protein 1 (PfEMP1)	2716	1	1	-1.6778	40043-41990(0.25):45500-48419(0.13):42440-45330(0.04):49539-51224(0.02)	1	-1.51304	47398-48419(0.16):49390-51256(0.11):39435-45439(0.09):46721-47129(0.02):45515-46465(0.01)	1	0.138384	1	0.0664008
PF08_0139	RIFIN	0	NA	NA	NaN	54373-57736(0.05)	NA	NaN	NS	NA	NaN	NA	NaN
PF08_0138	RIFIN	371	1	1	-0.673288	58111-62798(2.4):54373-57736(0.05)	1	-0.159654	57984-63613(1.7):56337-57736(0.27)	1	-0.0651941	1	0.0987562
MAL8P1.163	hypothetical protein	22	1	1	-0.82892	58111-62798(2.4)	1	-0.838142	57984-63613(1.7)	1	0.0500221	1	0.410352
MAL8P1.162	hypothetical protein, conserved in P. falciparum	423	1	1	-0.141627	71591-72407(0.01)	1	-0.546365	66979-72731(0.42)	1	-0.207986	1	0.197822
MAL8P1.161	hypothetical protein	166	1	1	-0.0982844		1	-0.33565		1	0.00858225	1	0.472974
MAL8P1.160	hypothetical protein	165	1	1	0.0959538		1	0.0905562		1	0.133246	1	0.140401
PF08_0137	hypothetical protein	1257	1	1	-0.0685243		1	-0.091719		1	0.16551	1	-0.0713695
MAL8b_28s	.	1828	1	1	-0.225658		1	-0.294696		1	0.035893	1	-0.247891
PF08_tmp2	.	45	1	1	-0.520206		1	-0.738196		1	0.146726	1	-0.33939
PF08_0136b	von willebrand factor a-domain-related protein, putative	432	1	1	0.0216997		1	-0.00786792		1	0.0948909	1	-0.100486
PF08_0136	hypothetical protein	128	1	1	-0.193382		1	-0.0741697		1	0.0755164	1	0.142202
MAL8P1.158	hypothetical protein	93	1	1	0.156079		1	0.111169		1	0.342201	1	-0.00747481
PF08_0135	hypothetical protein, conserved	633	1	1	0.0869707		1	0.0286675		1	0.112289	1	-0.0804152
PF08_0134	hypothetical protein	115	1	1	0.176837		1	-0.0305573		1	0.130008	1	0.120111
MAL8P1.157	hypothetical protein	1192	1	1	0.166329		1	0.107855		1	0.212115	1	0.050368
MAL8P1.156	hypothetical protein	1228	1	1	0.0989213		1	0.103751		1	0.299911	1	-0.0983711
MAL8P1.155	hypothetical protein	158	1	1	0.00977238		1	-0.115277		1	0.529151	1	0.157394
MAL8P1.154	hypothetical protein	3096	1	1	0.138175		1	0.102703		1	0.243627	1	-0.0507203
PF08_0132	glutamate dehydrogenase, putative	1461	1	1	0.0641254		1	0.0550545		1	0.159671	1	-0.13111
MAL8P1.153	hypothetical protein	2959	1	1	0.0870133		1	0.0382159		1	0.255649	1	-0.0437198
PF08_0131	1-cys peroxidoxin	301	1	1	0.0516067		1	0.0197401		1	0.0455609	1	-0.195148
PF08_0130	wd repeat protein, putative	1260	1	1	-0.045778		1	0.0163077		1	0.206506	1	-0.1019
MAL8P1.152	hypothetical protein	632	1	1	0.171251		1	0.135675		1	0.232673	1	-0.0713516
MAL8P1.151	hypothetical protein, conserved	1296	1	1	0.0832538		1	0.0392976		1	0.200543	1	-0.038328
MAL8P1.150	hypothetical protein	1809	1	1	0.127614		1	0.0743807		1	0.240685	1	-0.113569
MAL8P1.149	hypothetical protein	336	1	1	0.308161		1	0.0476144		1	0.117681	1	0.0577952
PF08_0129	protein phosphatase, putative	644	1	1	-0.0202238		1	-0.0409249		1	-0.0194056	1	-0.158259
MAL8P1.148	hypothetical protein	148	1	1	0.161915		1	-0.0154455		1	0.301921	1	0.103837
MAL8P1.147	hypothetical protein	61	1	1	-0.152418		1	-0.570584		1	-0.301607	1	0.180439
PF08_0128	hypothetical protein	473	1	1	0.054344		1	0.0166797		1	0.112037	1	-0.013138
PF08_0127	hypothetical protein	1370	1	1	0.10716		1	0.0243593		1	0.27798	1	0.0572748
MAL8P1.146	hypothetical protein	873	1	1	0.0710426		1	0.0803996		1	0.236279	1	-0.0222593
MAL8P1.145	hypothetical protein, conserved	398	1	1	0.160883		1	0.0234164		1	0.0421811	1	-0.0222032
PF08_0126	DNA repair protein rad54, putative	1200	1	1	0.0585671		1	0.096321		1	0.172681	1	-0.11771
MAL8P1.144	hypothetical protein	1121	1	1	0.17287		1	0.087368		1	0.356024	1	-0.105219
MAL8P1.143	hypothetical protein	1364	1	1	0.11103	NS	1	0.00120317	225146-225553(0.41)	1	0.123428	1	-0.0151019
PF08_0125	tubulin gamma chain	479	1	1	0.0510844		1	0.086226		1	0.0434629	1	-0.0932799
MAL8P1.142	proteasome beta-subunit	361	1	1	0.112417		1	0.0654854		1	0.225687	1	-0.126284
PF08_0124	hypothetical protein	544	1	1	-0.0416061		1	-0.0312145		1	0.0633037	1	-0.0289388
MAL8P1.141	hypothetical protein	572	1	1	0.175243		1	0.0548949		1	0.372741	1	-0.0625248
MAL8P1.140	methionine aminopeptidase, putative	610	1	1	0.118849		1	0.0360283		1	0.186153	1	-0.0501917
MAL8P1.139	hypothetical protein	4079	1	1	0.131687		1	0.0222027		1	0.235879	1	-0.00392397
PF08_0123	hypothetical protein	607	1	1	0.222732		1	0.076791		1	0.33789	1	0.0920894
PF08_0122	hypothetical protein	2016	1	1	0.163475		1	0.0115833		1	0.336869	1	0.149607
PF08_0121	peptidyl-prolyl cis-trans isomerase precursor	205	1	1	0.147171		1	0.00338118		1	0.134322	1	0.0805128
PF08_0120	hypothetical protein	573	1	1	0.0120204		1	-0.0196685		1	0.0707149	1	-0.0544903
MAL8P1.138	hypothetical protein, conserved	347	1	1	0.138446		1	0.128988		1	0.30334	1	-0.157263
MAL8P1.137	hypothetical protein	606	1	1	0.0448285		1	-0.0211299		1	0.014858	1	-0.0725913
PF08_0119	hypothetical protein	130	1	1	0.0835046		1	-0.0259454		1	0.178319	1	-0.155852
PF08_0118	hypothetical protein	1388	1	1	0.446145		1	-0.0381001		1	0.200009	1	0.396535
MAL8P1.200	hypothetical protein	195	1	1	0.426861		1	0.0617972		1	0.0596206	1	0.2265
MAL8P1.201	hypothetical protein, conserved	1113	1	1	0.119213		1	-0.0188294		1	0.131959	1	0.0689653
MAL8P1.202	hypothetical protein	197	1	1	-0.0462973		1	-0.0604873		1	0.14476	1	-0.0592638
MAL8P1.203	hypothetical protein	1784	1	1	0.101641		1	-0.0258965		1	0.13229	1	-0.0256138
MAL8P1.136	hypothetical protein	851	1	1	0.00528393		1	-0.0465221		1	0.127083	1	0.119217
PF08_0117	hypothetical protein	1119	1	1	0.0649466		1	-0.0421511		1	0.0258818	1	0.254513
PF08_0116	hypothetical protein	457	1	1	0.139158		1	0.103255		1	0.172119	1	0.0184555
MAL8P1.135	hypothetical protein	958	1	1	0.0711397		1	0.0269489		1	0.0869652	1	-0.0838301
MAL8P1.134	hypothetical protein	2184	1	1	0.066706		1	0.0207296		1	0.122453	1	-0.106713
MAL8P1.133	hypothetical protein, conserved	168	1	1	0.155502		1	0.0343845		1	0.180781	1	-0.149905
PF08_0115	hypothetical protein	922	1	1	0.123024		1	0.0334931		1	0.127236	1	-0.115223
MAL8P1.132	hypothetical protein	1133	1	1	0.175305		1	0.0784273		1	0.235121	1	-0.0436503
PF08_0114	hypothetical protein	1523	1	1	0.151165		1	0.0361074		1	0.220559	1	0.00207644
PF08_0113	vacuolar proton-translocating ATPase subunit A, putative	1297	1	1	0.0924577		1	0.0184173		1	0.205781	1	-0.111636
PF08_0112	hypothetical protein	428	1	1	0.0178603		1	-0.0206554		1	0.0711893	1	0.0326856
MAL8P1.131	Gas41 homologue, putative	326	1	1	0.0303879		1	0.00419906		1	0.16242	1	-0.149426
PF08_0111	hypothetical protein	1172	1	1	0.139974		1	0.0382828		1	0.254038	1	0.00293349
MAL8P1.130	hypothetical protein	412	1	1	-0.155639		1	-0.0208408		1	0.0376986	1	-0.100718
PF08_0110	Rab18 GTPase, putative	247	1	1	0.045364		1	-0.017039		1	-0.0764261	1	-0.115539
MAL8P1.300	hypothetical protein	137	1	1	0.240079		1	0.0125906		1	0.0423058	1	0.0737581
MAL8P1.128	proteasome subunit alpha, putative	317	1	1	0.131364		1	0.0487064		1	0.216146	1	-0.101363
MAL8P1.127	hypothetical protein	1352	1	1	0.290485		1	0.109336		1	0.48478	1	0.00275366
MAL8P1.126	serine protease, putative	1060	1	1	0.0247364		1	-0.0567831		1	0.130746	1	-0.0485372
PF08_0109	hypothetical protein	593	1	1	0.0319494		1	-0.0144825		1	0.0636192	1	-0.0253195
MAL8P1.125	tyrosyl-tRNA synthetase, putative	414	1	1	0.0219404		1	-0.0142243		1	0.0790598	1	-0.129545
MAL8P1.124	hypothetical protein	801	1	1	0.359849		1	-0.0508246		1	0.140475	1	0.232554
MAL8P1.123	hypothetical protein	1003	1	1	0.0403643		1	-0.0580992		1	0.11844	1	-0.0438371
PF08_0108	pepsinogen, putative	734	1	1	-0.0566055		1	-0.0546598		1	0.120593	1	-0.142222
MAL8P1.122	hypothetical protein	242	1	1	0.107727		1	-0.0820055		1	0.106654	1	-0.109392
MAL8P1.121	hypothetical protein	191	1	1	0.148054	424301-424670(0.31)	1	-0.0490876	424301-424670(0.24)	1	-0.139209	1	0.103028
PF08_0107	erythrocyte membrane protein 1 (PfEMP1)	1877	1	1	-1.66398	430923-433125(0.41):433480-433802(0.41):434045-436200(0.09):437381-441701(0.01)	1	-1.46395	430778-432980(0.2):437818-442554(0.16):434096-434910(0.1):435080-436632(0.04)	1	0.129866	1	0.0404832
PF08_0106	erythrocyte membrane protein 1 (PfEMP1)	1733	1	1	-1.4731	442360-444577(0.05):446882-448725(0.01):437381-441701(0.01):445864-446232(0.00)	1	-1.29048	449170-450256(0.51):446284-447928(0.24):437818-442554(0.16):445774-446175(0.09):442866-445075(0.06):448058-448725(0.04)	1	0.011305	1	0.0424973
PF08_0105	RIFIN	455	1	1	-0.911976	451083-451798(0.46)	1	-1.42799	450936-451753(0.21)	1	-0.00224244	1	-0.0112775
PF08_0104	RIFIN	423	1	1	0.193163	NS	1	-0.822494	NS	1	0.0609131	1	-0.0726347
PF08_0103	erythrocyte membrane protein 1 (PfEMP1)	1897	1	1	-1.86596	464981-467166(0.25):461710-464376(0.13):458877-460976(0.09)	1	-1.56848	461710-464376(0.25):465178-467349(0.13)	1	0.0251282	1	0.093144
PF08_0102	asparagine-rich antigen Pfa55-14	1333	1	1	0.380825		1	-0.0394186		1	0.185215	1	0.330922
PF08_0101	hypothetical protein	553	1	1	0.0685564		1	-0.0289295		1	0.0273162	1	0.181925
MAL8P1.114	hypothetical protein	151	1	1	0.0267484		1	-0.0195137		1	-0.0215344	1	-0.216493
MAL8P1.113	hypothetical protein	5298	1	1	0.240179		1	-0.0429206		1	0.185368	1	0.296219
PF08_0100	ruvB-like DNA helicase, putative	664	1	1	0.0412142		1	-0.0286632		1	0.0974883	1	-0.0542734
MAL8P1.112	hypothetical protein, conserved	1054	1	1	0.27122		1	-0.0640723		1	0.157389	1	0.22537
MAL8P1.111	hypothetical protein	1378	1	1	0.156822		1	-0.0123275		1	0.142337	1	0.111084
PF08_0099	hypothetical protein, conserved	129	1	1	0.00257996		1	-0.178786		1	-0.146763	1	0.476313
MAL8P1.110	plastid 50S ribosomal protein L33, putative	102	1	1	0.207021		1	0.0514548		1	0.25048	1	0.320738
PF08_0098	abc transporter, putative	735	1	1	0.0936982		1	-0.0590444		1	0.0709788	1	0.0483071
MAL8P1.109	hypothetical protein, conserved	752	1	1	0.0238759		1	-0.0191814		1	0.125928	1	-0.0832717
PF08_0097	hypothetical protein	376	1	1	0.1537		1	0.0111739		1	0.153774	1	0.00309319
MAL8P1.108	protein phosphatase, putative	454	1	1	-0.0105386		1	-0.129477		1	0.144151	1	-0.0649397
PF08_0096	RNA helicase, putative	754	1	1	0.0991195		1	-0.0834486		1	0.109782	1	0.0871181
MAL8P1.107	hypothetical protein	205	1	1	0.104729		1	-0.0824636		1	-0.00458507	1	0.128237
PF08_0095	dihydropteroate synthetase	572	1	1	-0.0100833		1	-0.0716661		1	0.0578909	1	-0.0747749
MAL8P1.106	hypothetical protein	377	1	1	0.0410261		1	0.0109415		1	0.0575204	1	0.00363902
PF08_0094	cullin-like protein, putative	561	1	1	0.101629		1	0.00402163		1	0.101756	1	0.0236732
PF08_0093	hypothetical protein	464	1	1	0.211228		1	0.0495121		1	0.195845	1	0.011385
MAL8P1.105	hypothetical protein	707	1	1	0.296845		1	-0.0607323		1	-0.0698966	1	0.292354
MAL8P1.104	hypothetical protein	1368	1	1	0.0995775		1	-0.00260129		1	0.142026	1	-0.081693
MAL8P1.103	hypothetical protein, conserved	625	1	1	0.115954		1	0.0269611		1	0.163055	1	-0.162565
PF08_0092	hypothetical protein	621	1	1	0.141381		1	-0.0381952		1	0.0699687	1	0.13621
PF08_0091	hypothetical protein	1359	1	1	0.120408		1	-0.0549405		1	0.0575749	1	0.160241
PF08_0090	hypothetical protein	646	1	1	0.469665		1	-0.0316269		1	0.0923143	1	0.381505
MAL8P1.102	hypothetical protein	445	1	1	0.255504		1	0.0011323		1	0.320448	1	0.2521
[truncated: 3,559 more rows]
