# Supplementary material for: Use of high-density tiling microarrays to identify mutations globally and elucidate mechanisms of drug resistance in Plasmodium falciparum
Source: Genome Biol. 2009 Feb 13;10(2):R21. doi: 10.1186/gb-2009-10-2-r21 (PMC2688282; doi:10.1186/gb-2009-10-2-r21)
Supplement: Additional data file 2 — Presented is a table listing CNVs predicted by our algorithm in Dd2, HB3, 3D7attB and FOS-RDd2-CL1. [file gb-2009-10-2-r21-S2.xls]

## Sheet: Dd2
Sheet 1: Dd2 CNVs relative to 3D7.
Chromosome	Range_start_bp	Range_end_bp	CNV	Best_z-value
1	2176	11598	deleted/highly polymorphic	-20.7255
1	24856	93542	deleted/highly polymorphic	-43.201
1	514060	517972	deleted/highly polymorphic	-35.395
1	531020	534510	deleted/highly polymorphic	-30.3588
1	577934	620562	deleted/highly polymorphic	-37.7649
2	1840	6416	deleted/highly polymorphic	-18.4581
2	21822	38252	deleted/highly polymorphic	-42.4118
2	38850	108536	deleted/highly polymorphic	-46.8887
2	272878	276074	deleted/highly polymorphic	-18.9213
2	874020	900200	deleted/highly polymorphic	-33.5518
2	900220	927114	deleted/highly polymorphic	-34.9339
2	939728	947076	deleted/highly polymorphic	-18.8194
3	31868	63786	deleted/highly polymorphic	-40.4677
3	998788	1038043	deleted/highly polymorphic	-37.6237
3	1050862	1060049	deleted/highly polymorphic	-20.4143
4	31908	49030	deleted/highly polymorphic	-37.2185
4	52052	86404	deleted/highly polymorphic	-35.5077
4	86447	95088	deleted/highly polymorphic	-34.8342
4	551894	566800	deleted/highly polymorphic	-43.664
4	567432	613038	deleted/highly polymorphic	-40.3679
4	940124	984370	deleted/highly polymorphic	-51.9954
4	1104474	1106976	deleted/highly polymorphic	-20.4118
4	1146216	1187910	deleted/highly polymorphic	-39.3135
5	23680	37982	deleted/highly polymorphic	-40.7981
5	889728	899366	amplified	20.6339	pfmdr1 amplification
5	903730	930998	amplified	23.7654
5	931108	935780	amplified	21.0537
5	941964	958130	amplified	21.1299
5	958158	963570	amplified	20.469
5	964380	970242	amplified	19.2415
5	1331988	1343395	deleted/highly polymorphic	-44.6133
6	4	50159	deleted/highly polymorphic	-44.6958
6	723750	743404	deleted/highly polymorphic	-48.6842
6	1328296	1345162	deleted/highly polymorphic	-35.7867
6	1345402	1359872	deleted/highly polymorphic	-39.4136
6	1360160	1386044	deleted/highly polymorphic	-36.4271
6	1405444	1411884	deleted/highly polymorphic	-18.2202
7	26661	108984	deleted/highly polymorphic	-42.8789
7	115708	133896	deleted/highly polymorphic	-32.0377
7	134308	136297	deleted/highly polymorphic	-18.8503
7	563324	578901	deleted/highly polymorphic	-36.1549
7	580816	617880	deleted/highly polymorphic	-49.3801
7	622180	654316	deleted/highly polymorphic	-42.939
7	1414818	1416868	deleted/highly polymorphic	-19.5667
7	1438710	1484799	deleted/highly polymorphic	-39.6088
8	19486	62785	deleted/highly polymorphic	-40.14
8	430110	450174	deleted/highly polymorphic	-41.8682
8	450506	453860	deleted/highly polymorphic	-22.4687
8	456156	467816	deleted/highly polymorphic	-45.911
8	1346958	1403486	deleted/highly polymorphic	-34.0071
8	1409680	1419537	deleted/highly polymorphic	-21.9735
9	1102	7072	deleted/highly polymorphic	-18.1529
9	15504	58998	deleted/highly polymorphic	-39.0866
9	59152	80892	deleted/highly polymorphic	-32.3536
9	1473386	1507196	deleted/highly polymorphic	-34.8344
9	1532590	1539032	deleted/highly polymorphic	-18.648
10	16	10017	deleted/highly polymorphic	-20.5418
10	21594	51990	deleted/highly polymorphic	-35.9447
10	63873	69870	deleted/highly polymorphic	-23.534
10	1578003	1660576	deleted/highly polymorphic	-48.3344
10	1684404	1694249	deleted/highly polymorphic	-22.4375
11	252	9771	deleted/highly polymorphic	-18.6948
11	18399	99793	deleted/highly polymorphic	-40.2606
11	2003952	2035226	deleted/highly polymorphic	-36.8071
12	262	8964	deleted/highly polymorphic	-21.0376
12	10725	51552	deleted/highly polymorphic	-41.3618
12	52152	58278	deleted/highly polymorphic	-28.4041
12	766422	776691	deleted/highly polymorphic	-34.0022
12	970392	974529	amplified	19.4445	pfgch1 amplification
12	1692156	1728792	deleted/highly polymorphic	-46.1917
12	1730388	1744215	deleted/highly polymorphic	-39.2378
12	2162217	2191227	deleted/highly polymorphic	-38.6148
12	2194407	2253318	deleted/highly polymorphic	-34.5111
13	190	74304	deleted/highly polymorphic	-37.5548
13	2832174	2850726	deleted/highly polymorphic	-37.9168
13	2850927	2868844	deleted/highly polymorphic	-35.3414
13	2883717	2895513	deleted/highly polymorphic	-21.7204
14	20	28899	deleted/highly polymorphic	-34.686
14	3259581	3288666	deleted/highly polymorphic	-28.4981

## Sheet: HB3
Sheet 2: HB3 CNVs relative to 3D7.
Chromosome	Range_start_bp	Range_end_bp	CNV	Best_z-value
1	26600	93538	deleted/highly polymorphic	-40.7098
1	579040	619184	deleted/highly polymorphic	-38.96
2	22188	104902	deleted/highly polymorphic	-50.7737
2	272966	276080	deleted/highly polymorphic	-19.246
2	862744	927924	deleted/highly polymorphic	-39.6466
3	30160	67498	deleted/highly polymorphic	-40.8622
3	132632	137364	deleted/highly polymorphic	-18.0702
3	1014024	1037738	deleted/highly polymorphic	-38.0903
4	32120	92624	deleted/highly polymorphic	-46.214
4	137727	140630	deleted/highly polymorphic	-40.2819
4	552328	564180	deleted/highly polymorphic	-43.8767
4	567436	612768	deleted/highly polymorphic	-40.8379
4	613540	619582	deleted/highly polymorphic	-37.3772
4	940406	983276	deleted/highly polymorphic	-50.8096
4	1149542	1187264	deleted/highly polymorphic	-43.0684
5	23680	37953	deleted/highly polymorphic	-41.0157
5	1332050	1341454	deleted/highly polymorphic	-46.2771
6	4	51718	deleted/highly polymorphic	-50.5078
6	723676	743410	deleted/highly polymorphic	-54.203
6	1301026	1385028	deleted/highly polymorphic	-46.5593
7	27902	84024	deleted/highly polymorphic	-38.3178
7	115700	133731	deleted/highly polymorphic	-32.1675
7	563172	579840	deleted/highly polymorphic	-37.7257
7	582822	621616	deleted/highly polymorphic	-54.7378
7	622356	653972	deleted/highly polymorphic	-46.0828
7	656488	661606	deleted/highly polymorphic	-25.851
7	1414780	1416976	deleted/highly polymorphic	-20.8558
7	1439402	1484030	deleted/highly polymorphic	-38.687
8	18976	58370	deleted/highly polymorphic	-44.445
8	428062	456568	deleted/highly polymorphic	-48.289
8	459002	468288	deleted/highly polymorphic	-46.9882
8	1346843	1402246	deleted/highly polymorphic	-33.1882
9	15872	80828	deleted/highly polymorphic	-39.2538
9	1201088	1208248	deleted/highly polymorphic	-48.2556
9	1472732	1507218	deleted/highly polymorphic	-38.6864
10	22443	50016	deleted/highly polymorphic	-38.9923
10	1577676	1663029	deleted/highly polymorphic	-49.3114
11	18927	75789	deleted/highly polymorphic	-40.6845
11	1932723	1938636	amplified	18.1887
11	1939404	1947294	amplified	18.2657
11	1963677	1973152	amplified	18.8452
11	1975611	1982436	amplified	19.0067
11	1983189	1988385	amplified	18.2571
11	1989412	1999743	amplified	21.2024
11	2001729	2035226	deleted/highly polymorphic	-43.1734
12	11766	51035	deleted/highly polymorphic	-45.074
12	54675	56679	deleted/highly polymorphic	-20.0105
12	766653	776808	deleted/highly polymorphic	-34.4189
12	949716	952320	amplified	18.0817	pfgch1 amplification
12	1058067	1061403	amplified	18.6037
12	1694106	1729422	deleted/highly polymorphic	-47.3552
12	1729896	1746123	deleted/highly polymorphic	-40.7768
12	2172636	2188296	deleted/highly polymorphic	-32.9468
12	2194372	2253441	deleted/highly polymorphic	-35.0549
13	190	63147	deleted/highly polymorphic	-41.4593
13	2787678	2830083	deleted/highly polymorphic	-44.4103
13	2833650	2868321	deleted/highly polymorphic	-38.9724
14	20	30081	deleted/highly polymorphic	-34.9816
14	3134352	3146226	deleted/highly polymorphic	-43.738
14	3254539	3288813	deleted/highly polymorphic	-31.4364

## Sheet: 3D7attB
Sheet 3: 3D7attB CNVs relative to 3D7.
Chromosome	Range_start_bp	Range_end_bp	CNV	Best_z-value
6	1379374	1384956	deleted/highly polymorphic	-26.1202

## Sheet: FosR
Sheet 4: FosR CNVs relative to Dd2
Chromosome	Range_start_bp	Range_end_bp	CNV	Best_z-value
1	9152	25886	amplified	19.6433
1	477018	483036	deleted/highly polymorphic	-21.6289
1	619544	641746	amplified	20.8442
2	9596	21860	amplified	20.4454
2	926530	936110	amplified	18.8862
3	11820	30166	amplified	22.3654
4	15224	32124	amplified	20.3897
5	36888	78966	deleted/highly polymorphic	-40.7753
8	1285303	1291372	deleted/highly polymorphic	-26.6018
9	7748	17334	amplified	19.2571
9	1507284	1523538	amplified	19.8772
10	1659933	1678959	amplified	18.9109
14	778977	783828	deleted/highly polymorphic	-18.0173
14	2771364	2783151	amplified	21.0458	pfdxr amplification
14	2791164	2806176	amplified	23.4194
14	2811876	2824842	amplified	25.6234
14	2828820	2849035	amplified	22.8945
