# Supplementary material for: Use of high-density tiling microarrays to identify mutations globally and elucidate mechanisms of drug resistance in Plasmodium falciparum
Source: Genome Biol. 2009 Feb 13;10(2):R21. doi: 10.1186/gb-2009-10-2-r21 (PMC2688282; doi:10.1186/gb-2009-10-2-r21)
Supplement: Additional data file 4 — Presented is a table listing polymorphisms predicted by our algorithm in Dd2, HB3, 3D7attB, and FOR-RDd2-Cl1. [file gb-2009-10-2-r21-S4.xls]

## Sheet: 3D7-vs-Dd2_PVAL_1e-08
Sheet 1: Dd2 polymorphisms relative to 3D7.
Column A gives the chromosome, columns B and C give the start and end of polymorphic probes by z-test. Column F gives the base pair prediction by F-test.
Chromosome	Start_of_Range_Containing_Polymorphism	End_of_Range_Containing_Polymorphism	Length_of_Range_Containing_Polymorphism	z-test_p-value	SNP_Base_Pair_Position_Prediction	F-test_p-value	Gene ID	Gene Annotation
MAL1	1277	1313	37	4.38589e-24	1296	2.62623e-05
MAL1	1415	1463	49	1.74031e-55	1437	3.36043e-08
MAL1	1697	1741	45	1.47723e-82	1719	2.5522e-07
MAL1	1751	1823	73	5.48583e-47	1779	5.72749e-05
MAL1	1751	1823	73	5.48583e-47	1797	0.0160512
MAL1	2122	2163	42	4.80801e-45	2144	9.29259e-07
MAL1	2271	2311	41	1.74498e-36	2291	9.91251e-06
MAL1	2493	2539	47	2.94538e-114	2516	8.46119e-08
MAL1	2709	2793	85	1.23968e-122	2735	9.89898e-09
MAL1	2709	2793	85	1.23968e-122	2778	8.07796e-07
MAL1	2935	2981	47	6.7429e-85	2958	7.62167e-11
MAL1	3029	3071	43	2.93669e-32	3050	7.35842e-09
MAL1	3207	3237	31	2.80758e-24	3230	0.000120572
MAL1	3345	3397	53	3.26303e-125	3370	2.54621e-10
MAL1	3545	3573	29	1.76955e-09	0	0
MAL1	3669	3715	47	1.69033e-51	3692	6.48442e-09
MAL1	3727	3775	49	4.16999e-135	3754	9.6781e-10
MAL1	4071	4105	35	2.40307e-41	4083	1.92523e-05
MAL1	4241	4353	113	2.44826e-173	4270	2.44743e-10
MAL1	4241	4353	113	2.44826e-173	4305	1.91441e-06
MAL1	4241	4353	113	2.44826e-173	4330	8.80767e-07
MAL1	4721	4753	33	3.37731e-42	4740	2.25798e-06
MAL1	4875	4957	83	1.88585e-249	4896	4.25077e-07
MAL1	4875	4957	83	1.88585e-249	4934	2.62893e-08
MAL1	5197	5289	93	1.48364e-214	5216	5.27776e-08
MAL1	5197	5289	93	1.48364e-214	5242	3.03478e-06
MAL1	5197	5289	93	1.48364e-214	5271	0.000300451
MAL1	5295	5423	129	2.58688e-52	5319	8.38475e-06
MAL1	5295	5423	129	2.58688e-52	5356	2.51315e-05
MAL1	5295	5423	129	2.58688e-52	5400	1.12931e-09
MAL1	5607	5643	37	3.3751e-33	5626	1.74072e-05
MAL1	5683	5719	37	1.51103e-43	5700	3.02566e-07
MAL1	5737	5769	33	1.13393e-15	5759	0.000512595
MAL1	5925	6002	78	2.68389e-250	5973	1.23128e-07
MAL1	6029	6059	31	6.83547e-14	0	0
MAL1	6411	6455	45	3.97807e-96	6433	6.2281e-09
MAL1	6483	6525	43	3.80417e-41	6503	1.00859e-08
MAL1	6535	6633	99	3.15405e-105	6556	7.05472e-05
MAL1	6535	6633	99	3.15405e-105	6584	0.000632671
MAL1	6535	6633	99	3.15405e-105	6614	1.91886e-06
MAL1	6735	6789	55	7.22435e-137	6755	1.04767e-05
MAL1	6807	6853	47	1.12475e-56	6829	8.11457e-09
MAL1	6969	7007	39	3.28412e-23	6990	1.36652e-06
MAL1	7210	7261	52	3.04768e-132	7236	1.27425e-08
MAL1	7277	7315	39	4.55379e-107	7298	8.31265e-08
MAL1	7405	7455	51	1.40749e-126	7425	1.77061e-09
MAL1	7489	7525	37	1.55699e-47	7504	1.64206e-07
MAL1	7585	7615	31	1.72601e-13	0	0
MAL1	7677	7709	33	1.34618e-30	7687	6.47092e-05
MAL1	8241	8321	81	2.34597e-76	8269	0.000117706
MAL1	8241	8321	81	2.34597e-76	8298	2.07778e-05
MAL1	8395	8438	44	8.11849e-56	8416	7.13599e-09
MAL1	8455	8545	91	8.31901e-165	8480	5.95328e-09
MAL1	8455	8545	91	8.31901e-165	8520	2.49334e-07
MAL1	8647	8727	81	4.07818e-106	8668	2.2479e-09
MAL1	8647	8727	81	4.07818e-106	8695	2.11251e-07
MAL1	8849	8899	51	5.58384e-90	8874	3.46673e-09
MAL1	8927	9015	89	2.3681e-128	8947	9.78488e-08
MAL1	8927	9015	89	2.3681e-128	8984	1.09294e-08
MAL1	8927	9015	89	2.3681e-128	9004	0.00013028
MAL1	9053	9091	39	1.28473e-127	9071	7.97511e-06
MAL1	9107	9209	103	1.26695e-177	9153	9.78701e-10
MAL1	9107	9209	103	1.26695e-177	9184	8.29006e-10
MAL1	9693	9761	69	6.02818e-215	9720	1.51172e-10
MAL1	9693	9761	69	6.02818e-215	9741	1.49894e-07
MAL1	10243	10289	47	9.65255e-65	10266	3.64716e-09
MAL1	10889	10933	45	1.06188e-81	10911	5.13573e-09
MAL1	12211	12239	29	5.71819e-09	0	0
MAL1	13423	13463	41	8.5392e-41	13444	1.63857e-07
MAL1	13769	13811	43	2.61152e-52	13790	1.93457e-11
MAL1	14253	14285	33	3.71015e-14	0	0
MAL1	17403	17433	31	4.66588e-12	0	0
MAL1	18095	18139	45	1.10687e-53	18116	1.42172e-08
MAL1	18233	18261	29	3.06337e-09	0	0
MAL1	20775	20857	83	1.31604e-53	20797	2.71905e-08
MAL1	20775	20857	83	1.31604e-53	20836	3.00282e-08
MAL1	20975	21017	43	1.56636e-41	20997	6.0362e-09
MAL1	21356	21382	27	5.05504e-09	21376	0.000124038
MAL1	23015	23051	37	5.75757e-25	23034	4.52117e-06
MAL1	24257	24321	65	1.05302e-48	24278	9.53868e-10
MAL1	24257	24321	65	1.05302e-48	24310	0.00572055
MAL1	24831	24865	35	1.08206e-27	24844	2.22299e-08
MAL1	25047	25075	29	4.30923e-10	25068	0.000248396
MAL1	25047	25075	29	4.30923e-10	25073	0.00767504
MAL1	25117	25145	29	1.48969e-12	25139	9.27439e-05
MAL1	25241	25269	29	6.98014e-11	25262	2.75323e-05
MAL1	25321	25353	33	4.34631e-18	25343	2.95616e-05
MAL1	25391	25449	59	5.42018e-36	25428	1.38109e-07
MAL1	26093	26139	47	3.55413e-67	26116	1.22179e-08
MAL1	26287	26373	87	1.01372e-147	26326	4.64086e-09
MAL1	26287	26373	87	1.01372e-147	26350	1.77938e-09
MAL1	26415	26453	39	4.56304e-23	26438	3.03787e-07
MAL1	26527	26559	33	3.54126e-15	26537	0.000212647
MAL1	26599	26627	29	4.42625e-14	26621	0.000677317
MAL1	26679	26707	29	2.03914e-09	26699	0.000101945
MAL1	26851	26883	33	3.79183e-13	26861	3.77142e-05
MAL1	26905	26937	33	1.95011e-21	26927	1.47412e-05
MAL1	27183	27223	41	1.02108e-33	27203	1.43247e-08
MAL1	27489	27543	55	1.14342e-51	27512	1.83657e-08
MAL1	27489	27543	55	1.14342e-51	27536	0.0159252
MAL1	28033	28083	51	6.64186e-31	28052	0.000952674
MAL1	28033	28083	51	6.64186e-31	28064	0.00035625
MAL1	28235	28311	77	1.14986e-53	28256	5.69717e-07
MAL1	28235	28311	77	1.14986e-53	28288	4.42541e-07
MAL1	28383	28413	31	2.30997e-24	28392	0.000227902
MAL1	28599	28639	41	1.10591e-08	28619	0.000230804
MAL1	28713	28769	57	2.77828e-129	28740	2.92074e-10
MAL1	28858	28893	36	1.19466e-10	28876	0.00912186
MAL1	29649	29679	31	9.86739e-18	29658	3.31356e-05
MAL1	29721	29803	83	9.60067e-69	29746	2.0741e-08	PFA0005w	erythrocyte membrane protein 1 (PfEMP1)
MAL1	29721	29803	83	9.60067e-69	29788	3.71274e-06	PFA0005w	erythrocyte membrane protein 1 (PfEMP1)
MAL1	29805	30045	241	0	29824	1.67683e-06	PFA0005w	erythrocyte membrane protein 1 (PfEMP1)
MAL1	29805	30045	241	0	29847	5.36116e-07	PFA0005w	erythrocyte membrane protein 1 (PfEMP1)
MAL1	29805	30045	241	0	29915	5.56092e-08	PFA0005w	erythrocyte membrane protein 1 (PfEMP1)
MAL1	29805	30045	241	0	29976	4.89286e-08	PFA0005w	erythrocyte membrane protein 1 (PfEMP1)
MAL1	29805	30045	241	0	30008	3.55028e-08	PFA0005w	erythrocyte membrane protein 1 (PfEMP1)
MAL1	30085	30163	79	1.36877e-109	30103	9.35983e-07	PFA0005w	erythrocyte membrane protein 1 (PfEMP1)
MAL1	30085	30163	79	1.36877e-109	30148	4.76301e-07	PFA0005w	erythrocyte membrane protein 1 (PfEMP1)
MAL1	30171	30211	41	7.24119e-45	30190	9.02644e-07	PFA0005w	erythrocyte membrane protein 1 (PfEMP1)
MAL1	30225	30405	181	0	30271	2.82077e-08	PFA0005w	erythrocyte membrane protein 1 (PfEMP1)
MAL1	30225	30405	181	0	30295	1.11298e-08	PFA0005w	erythrocyte membrane protein 1 (PfEMP1)
MAL1	30225	30405	181	0	30340	3.3673e-08	PFA0005w	erythrocyte membrane protein 1 (PfEMP1)
MAL1	30225	30405	181	0	30369	8.15808e-09	PFA0005w	erythrocyte membrane protein 1 (PfEMP1)
MAL1	30421	30541	121	0	30439	2.08437e-08	PFA0005w	erythrocyte membrane protein 1 (PfEMP1)
MAL1	30421	30541	121	0	30515	0.0243587	PFA0005w	erythrocyte membrane protein 1 (PfEMP1)
MAL1	30421	30541	121	0	30517	0.027482	PFA0005w	erythrocyte membrane protein 1 (PfEMP1)
MAL1	30421	30541	121	0	30523	0.0196915	PFA0005w	erythrocyte membrane protein 1 (PfEMP1)
MAL1	30555	30683	129	0	30580	1.22549e-08	PFA0005w	erythrocyte membrane protein 1 (PfEMP1)
MAL1	30555	30683	129	0	30626	2.10462e-08	PFA0005w	erythrocyte membrane protein 1 (PfEMP1)
MAL1	30759	30835	77	1.46929e-178	30790	1.71824e-09	PFA0005w	erythrocyte membrane protein 1 (PfEMP1)
MAL1	30841	30897	57	4.65104e-98	30872	8.33876e-09	PFA0005w	erythrocyte membrane protein 1 (PfEMP1)
MAL1	30963	31035	73	9.06194e-188	30980	1.84745e-06	PFA0005w	erythrocyte membrane protein 1 (PfEMP1)
MAL1	30963	31035	73	9.06194e-188	31006	8.19654e-08	PFA0005w	erythrocyte membrane protein 1 (PfEMP1)
MAL1	31053	31100	48	2.04941e-172	31076	6.17307e-08	PFA0005w	erythrocyte membrane protein 1 (PfEMP1)
MAL1	31107	31155	49	9.43523e-288	31133	4.09629e-07	PFA0005w	erythrocyte membrane protein 1 (PfEMP1)
MAL1	31173	31365	193	0	31181	8.29672e-05	PFA0005w	erythrocyte membrane protein 1 (PfEMP1)
MAL1	31173	31365	193	0	31206	6.68443e-10	PFA0005w	erythrocyte membrane protein 1 (PfEMP1)
MAL1	31173	31365	193	0	31276	8.95699e-09	PFA0005w	erythrocyte membrane protein 1 (PfEMP1)
MAL1	31173	31365	193	0	31306	4.29664e-09	PFA0005w	erythrocyte membrane protein 1 (PfEMP1)
MAL1	31173	31365	193	0	31336	8.84917e-08	PFA0005w	erythrocyte membrane protein 1 (PfEMP1)
MAL1	31401	31491	91	1.23256e-104	31446	2.04109e-08	PFA0005w	erythrocyte membrane protein 1 (PfEMP1)
MAL1	31502	31549	48	3.11566e-61	31522	4.31894e-07	PFA0005w	erythrocyte membrane protein 1 (PfEMP1)
MAL1	31502	31549	48	3.11566e-61	31543	2.4596e-05	PFA0005w	erythrocyte membrane protein 1 (PfEMP1)
MAL1	31563	31609	47	2.19433e-201	31583	7.18978e-06	PFA0005w	erythrocyte membrane protein 1 (PfEMP1)
MAL1	31611	31681	71	1.83721e-177	31646	5.7145e-09	PFA0005w	erythrocyte membrane protein 1 (PfEMP1)
MAL1	31611	31681	71	1.83721e-177	31675	0.000294447	PFA0005w	erythrocyte membrane protein 1 (PfEMP1)
MAL1	31684	31817	134	0	31703	2.43434e-06	PFA0005w	erythrocyte membrane protein 1 (PfEMP1)
MAL1	31684	31817	134	0	31748	5.38029e-10	PFA0005w	erythrocyte membrane protein 1 (PfEMP1)
MAL1	31684	31817	134	0	31778	1.06483e-08	PFA0005w	erythrocyte membrane protein 1 (PfEMP1)
MAL1	31865	32141	277	0	31886	2.13385e-08	PFA0005w	erythrocyte membrane protein 1 (PfEMP1)
MAL1	31865	32141	277	0	31961	5.94137e-09	PFA0005w	erythrocyte membrane protein 1 (PfEMP1)
MAL1	31865	32141	277	0	32002	1.47043e-08	PFA0005w	erythrocyte membrane protein 1 (PfEMP1)
MAL1	31865	32141	277	0	32042	4.0727e-10	PFA0005w	erythrocyte membrane protein 1 (PfEMP1)
MAL1	31865	32141	277	0	32082	2.22241e-10	PFA0005w	erythrocyte membrane protein 1 (PfEMP1)
MAL1	31865	32141	277	0	32114	1.70904e-09	PFA0005w	erythrocyte membrane protein 1 (PfEMP1)
MAL1	32155	32433	279	0	32176	2.92197e-10	PFA0005w	erythrocyte membrane protein 1 (PfEMP1)
MAL1	32155	32433	279	0	32218	4.40094e-09	PFA0005w	erythrocyte membrane protein 1 (PfEMP1)
MAL1	32155	32433	279	0	32254	2.63427e-08	PFA0005w	erythrocyte membrane protein 1 (PfEMP1)
MAL1	32155	32433	279	0	32279	2.87193e-10	PFA0005w	erythrocyte membrane protein 1 (PfEMP1)
MAL1	32155	32433	279	0	32303	7.93082e-10	PFA0005w	erythrocyte membrane protein 1 (PfEMP1)
MAL1	32155	32433	279	0	32369	1.80457e-08	PFA0005w	erythrocyte membrane protein 1 (PfEMP1)
MAL1	32155	32433	279	0	32412	3.32535e-09	PFA0005w	erythrocyte membrane protein 1 (PfEMP1)
MAL1	32487	32701	215	0	32508	1.26026e-08	PFA0005w	erythrocyte membrane protein 1 (PfEMP1)
MAL1	32487	32701	215	0	32552	3.44449e-09	PFA0005w	erythrocyte membrane protein 1 (PfEMP1)
MAL1	32487	32701	215	0	32590	1.51746e-08	PFA0005w	erythrocyte membrane protein 1 (PfEMP1)
MAL1	32487	32701	215	0	32628	1.33732e-08	PFA0005w	erythrocyte membrane protein 1 (PfEMP1)
MAL1	32487	32701	215	0	32671	5.64624e-08	PFA0005w	erythrocyte membrane protein 1 (PfEMP1)
MAL1	32751	32931	181	0	32776	1.23512e-08	PFA0005w	erythrocyte membrane protein 1 (PfEMP1)
MAL1	32751	32931	181	0	32836	1.69449e-08	PFA0005w	erythrocyte membrane protein 1 (PfEMP1)
MAL1	32751	32931	181	0	32868	4.84934e-09	PFA0005w	erythrocyte membrane protein 1 (PfEMP1)
MAL1	32751	32931	181	0	32904	2.37135e-07	PFA0005w	erythrocyte membrane protein 1 (PfEMP1)
MAL1	32941	33299	359	0	32984	6.64265e-08	PFA0005w	erythrocyte membrane protein 1 (PfEMP1)
MAL1	32941	33299	359	0	33032	3.35447e-08	PFA0005w	erythrocyte membrane protein 1 (PfEMP1)
MAL1	32941	33299	359	0	33060	6.26541e-09	PFA0005w	erythrocyte membrane protein 1 (PfEMP1)
MAL1	32941	33299	359	0	33092	1.30104e-08	PFA0005w	erythrocyte membrane protein 1 (PfEMP1)
MAL1	32941	33299	359	0	33118	5.07615e-10	PFA0005w	erythrocyte membrane protein 1 (PfEMP1)
MAL1	32941	33299	359	0	33146	6.01989e-08	PFA0005w	erythrocyte membrane protein 1 (PfEMP1)
MAL1	32941	33299	359	0	33247	9.42829e-09	PFA0005w	erythrocyte membrane protein 1 (PfEMP1)
MAL1	33353	33535	183	0	33367	0.000198178	PFA0005w	erythrocyte membrane protein 1 (PfEMP1)
MAL1	33353	33535	183	0	33423	8.53501e-09	PFA0005w	erythrocyte membrane protein 1 (PfEMP1)
MAL1	33353	33535	183	0	33501	4.18082e-08	PFA0005w	erythrocyte membrane protein 1 (PfEMP1)
MAL1	33560	33709	150	0	33579	7.15029e-05	PFA0005w	erythrocyte membrane protein 1 (PfEMP1)
MAL1	33560	33709	150	0	33652	4.2218e-08	PFA0005w	erythrocyte membrane protein 1 (PfEMP1)
MAL1	33560	33709	150	0	33682	1.03123e-09	PFA0005w	erythrocyte membrane protein 1 (PfEMP1)
MAL1	33710	33765	56	2.82875e-70	33732	3.90143e-06	PFA0005w	erythrocyte membrane protein 1 (PfEMP1)
MAL1	33775	34096	322	0	33793	1.46108e-05	PFA0005w	erythrocyte membrane protein 1 (PfEMP1)
MAL1	33775	34096	322	0	33828	9.3052e-07	PFA0005w	erythrocyte membrane protein 1 (PfEMP1)
MAL1	33775	34096	322	0	33893	1.14327e-07	PFA0005w	erythrocyte membrane protein 1 (PfEMP1)
MAL1	33775	34096	322	0	33938	3.01031e-08	PFA0005w	erythrocyte membrane protein 1 (PfEMP1)
MAL1	33775	34096	322	0	33998	1.62199e-08	PFA0005w	erythrocyte membrane protein 1 (PfEMP1)
MAL1	33775	34096	322	0	34029	0.0434022	PFA0005w	erythrocyte membrane protein 1 (PfEMP1)
MAL1	33775	34096	322	0	34031	0.0408738	PFA0005w	erythrocyte membrane protein 1 (PfEMP1)
MAL1	33775	34096	322	0	34051	4.78023e-08	PFA0005w	erythrocyte membrane protein 1 (PfEMP1)
MAL1	33775	34096	322	0	34084	7.3633e-06	PFA0005w	erythrocyte membrane protein 1 (PfEMP1)
MAL1	34129	34187	59	1.74783e-104	34147	3.28916e-06	PFA0005w	erythrocyte membrane protein 1 (PfEMP1)
MAL1	34189	34231	43	5.20675e-132	34209	7.15941e-07	PFA0005w	erythrocyte membrane protein 1 (PfEMP1)
MAL1	34269	34625	357	0	34280	3.73367e-05	PFA0005w	erythrocyte membrane protein 1 (PfEMP1)
MAL1	34269	34625	357	0	34316	2.62947e-09	PFA0005w	erythrocyte membrane protein 1 (PfEMP1)
MAL1	34269	34625	357	0	34339	3.275e-09	PFA0005w	erythrocyte membrane protein 1 (PfEMP1)
MAL1	34269	34625	357	0	34362	1.26997e-09	PFA0005w	erythrocyte membrane protein 1 (PfEMP1)
MAL1	34269	34625	357	0	34392	7.47659e-07	PFA0005w	erythrocyte membrane protein 1 (PfEMP1)
MAL1	34269	34625	357	0	34413	0.0295488	PFA0005w	erythrocyte membrane protein 1 (PfEMP1)
MAL1	34269	34625	357	0	34449	2.14331e-07	PFA0005w	erythrocyte membrane protein 1 (PfEMP1)
MAL1	34269	34625	357	0	34500	1.61391e-09	PFA0005w	erythrocyte membrane protein 1 (PfEMP1)
MAL1	34269	34625	357	0	34558	2.15155e-08	PFA0005w	erythrocyte membrane protein 1 (PfEMP1)
MAL1	34269	34625	357	0	34600	1.06415e-06	PFA0005w	erythrocyte membrane protein 1 (PfEMP1)
MAL1	34647	34919	273	0	34666	2.57171e-05	PFA0005w	erythrocyte membrane protein 1 (PfEMP1)
MAL1	34647	34919	273	0	34696	4.58589e-09	PFA0005w	erythrocyte membrane protein 1 (PfEMP1)
MAL1	34647	34919	273	0	34717	4.94933e-08	PFA0005w	erythrocyte membrane protein 1 (PfEMP1)
MAL1	34647	34919	273	0	34750	7.93769e-09	PFA0005w	erythrocyte membrane protein 1 (PfEMP1)
MAL1	34647	34919	273	0	34788	4.51904e-09	PFA0005w	erythrocyte membrane protein 1 (PfEMP1)
MAL1	34647	34919	273	0	34805	5.44295e-09	PFA0005w	erythrocyte membrane protein 1 (PfEMP1)
MAL1	34647	34919	273	0	34849	2.24896e-09	PFA0005w	erythrocyte membrane protein 1 (PfEMP1)
MAL1	34647	34919	273	0	34890	2.71338e-08	PFA0005w	erythrocyte membrane protein 1 (PfEMP1)
MAL1	34957	34997	41	1.80886e-47	34976	9.82982e-08	PFA0005w	erythrocyte membrane protein 1 (PfEMP1)
MAL1	36141	36203	63	7.94238e-163	36168	1.7223e-09	PFA0005w	erythrocyte membrane protein 1 (PfEMP1)
MAL1	36367	36413	47	9.88114e-28	36372	0.00398001	PFA0005w	erythrocyte membrane protein 1 (PfEMP1)
MAL1	36367	36413	47	9.88114e-28	36390	1.97138e-06	PFA0005w	erythrocyte membrane protein 1 (PfEMP1)
MAL1	36489	36521	33	1.68291e-17	36512	0.00014345	PFA0005w	erythrocyte membrane protein 1 (PfEMP1)
MAL1	36675	36731	57	1.24238e-58	36692	1.18229e-05	PFA0005w	erythrocyte membrane protein 1 (PfEMP1)
MAL1	36675	36731	57	1.24238e-58	36731	0.00156794	PFA0005w	erythrocyte membrane protein 1 (PfEMP1)
MAL1	39277	39569	293	0	39290	1.23519e-06	PFA0010c	RIFIN
MAL1	39277	39569	293	0	39318	1.33575e-08	PFA0010c	RIFIN
MAL1	39277	39569	293	0	39342	2.70403e-08	PFA0010c	RIFIN
MAL1	39277	39569	293	0	39376	1.88511e-07	PFA0010c	RIFIN
MAL1	39277	39569	293	0	39413	3.76122e-07	PFA0010c	RIFIN
MAL1	39277	39569	293	0	39440	5.85965e-08	PFA0010c	RIFIN
MAL1	39277	39569	293	0	39468	5.65876e-09	PFA0010c	RIFIN
MAL1	39277	39569	293	0	39545	6.74403e-08	PFA0010c	RIFIN
MAL1	39584	39653	70	0	39611	1.94935e-07	PFA0010c	RIFIN
MAL1	39725	39767	43	2.17895e-76	39742	3.27116e-08	PFA0010c	RIFIN
MAL1	39775	39813	39	5.10817e-50	39791	3.82391e-06	PFA0010c	RIFIN
MAL1	40021	40055	35	1.33096e-90	40037	0.000123288	PFA0010c	RIFIN
MAL1	40089	40117	29	1.62826e-11	0	0	PFA0010c	RIFIN
MAL1	41785	41813	29	9.68674e-09	41793	0.000961582
MAL1	42707	42735	29	1.17358e-11	0	0	PFA0015c	var-like protein
MAL1	42799	42840	42	4.44803e-36	42819	6.12248e-08	PFA0015c	var-like protein
MAL1	42887	42915	29	1.61775e-11	0	0	PFA0015c	var-like protein
MAL1	42947	42979	33	2.60217e-22	0	0	PFA0015c	var-like protein
MAL1	43069	43105	37	6.54831e-33	43086	1.66632e-07	PFA0015c	var-like protein
MAL1	43419	43459	41	7.64798e-39	43441	1.53755e-08	PFA0015c	var-like protein
MAL1	43535	43609	75	1.62436e-162	43582	2.11017e-07	PFA0015c	var-like protein
MAL1	43621	43855	235	0	43644	1.79518e-07	PFA0015c	var-like protein
MAL1	43621	43855	235	0	43661	4.52092e-09	PFA0015c	var-like protein
MAL1	43621	43855	235	0	43686	3.02516e-10	PFA0015c	var-like protein
MAL1	43621	43855	235	0	43730	4.53594e-08	PFA0015c	var-like protein
MAL1	43621	43855	235	0	43764	6.53411e-08	PFA0015c	var-like protein
MAL1	43621	43855	235	0	43818	2.21853e-07	PFA0015c	var-like protein
MAL1	43929	43959	31	1.37137e-14	43950	0.000186226
MAL1	44237	44285	49	1.00706e-131	44271	1.95288e-06	PFA0015c	var-like protein
MAL1	45177	45221	45	8.16275e-275	45199	1.32624e-06	PFA0015c	var-like protein
MAL1	45833	45971	139	0	45854	3.67888e-08	PFA0015c	var-like protein
MAL1	45833	45971	139	0	45891	4.79872e-09	PFA0015c	var-like protein
MAL1	45833	45971	139	0	45940	9.69269e-09	PFA0015c	var-like protein
MAL1	46027	46169	143	0	46053	2.56427e-07	PFA0015c	var-like protein
MAL1	46027	46169	143	0	46102	1.88054e-08	PFA0015c	var-like protein
MAL1	46027	46169	143	0	46141	3.85176e-10	PFA0015c	var-like protein
MAL1	46181	46375	195	0	46196	1.47719e-09	PFA0015c	var-like protein
MAL1	46181	46375	195	0	46224	1.12268e-09	PFA0015c	var-like protein
MAL1	46181	46375	195	0	46251	2.21478e-07	PFA0015c	var-like protein
MAL1	46181	46375	195	0	46290	5.74974e-09	PFA0015c	var-like protein
MAL1	46181	46375	195	0	46327	0.029285	PFA0015c	var-like protein
MAL1	46181	46375	195	0	46354	2.73966e-10	PFA0015c	var-like protein
MAL1	46391	46479	89	4.47389e-205	46424	4.81095e-10	PFA0015c	var-like protein
MAL1	46391	46479	89	4.47389e-205	46454	2.88641e-10	PFA0015c	var-like protein
MAL1	46515	46865	351	0	46540	5.12038e-08	PFA0015c	var-like protein
MAL1	46515	46865	351	0	46602	4.85919e-08	PFA0015c	var-like protein
MAL1	46515	46865	351	0	46656	2.26331e-09	PFA0015c	var-like protein
MAL1	46515	46865	351	0	46697	6.72528e-09	PFA0015c	var-like protein
MAL1	46515	46865	351	0	46722	5.35111e-09	PFA0015c	var-like protein
MAL1	46515	46865	351	0	46764	2.06226e-09	PFA0015c	var-like protein
MAL1	46515	46865	351	0	46792	1.48509e-08	PFA0015c	var-like protein
MAL1	46515	46865	351	0	46821	0.000294588	PFA0015c	var-like protein
MAL1	46515	46865	351	0	46842	2.61343e-08	PFA0015c	var-like protein
MAL1	46869	46911	43	7.3878e-44	46890	3.32263e-09
MAL1	47003	47041	39	3.06921e-44	47025	2.44049e-06
MAL1	47209	47259	51	2.65805e-258	47235	8.49979e-08
MAL1	47323	47363	41	9.90225e-57	47344	5.41075e-08
MAL1	47414	47489	76	1.94529e-122	47432	5.1511e-08
MAL1	47414	47489	76	1.94529e-122	47474	1.61843e-07
MAL1	47493	47573	81	7.47971e-70	47510	0.000103352
MAL1	47493	47573	81	7.47971e-70	47526	3.56543e-05
MAL1	47493	47573	81	7.47971e-70	47553	4.38235e-05
MAL1	47599	47631	33	5.40469e-40	47611	0.00016129
MAL1	47735	47769	35	2.93965e-54	47750	3.73794e-07
MAL1	47965	48001	37	1.96357e-61	47988	7.09864e-06
MAL1	48007	48065	59	2.01623e-135	48030	1.01798e-07
MAL1	48071	48105	35	7.43836e-31	48086	1.04624e-06
MAL1	48119	48185	67	2.13805e-215	48144	1.45078e-09
MAL1	48202	48228	27	4.8599e-10	48207	0.0429683
MAL1	48202	48228	27	4.8599e-10	48221	0.0196868
MAL1	48237	48313	77	9.17697e-99	48256	3.39115e-09
MAL1	48237	48313	77	9.17697e-99	48288	1.42428e-06
MAL1	48343	48429	87	3.58005e-145	48400	1.35845e-09
MAL1	48441	48485	45	2.66061e-45	48464	4.47332e-09
MAL1	50867	50895	29	2.19918e-10	50888	0.00149492	PFA0020w	RIFIN
MAL1	51055	51091	37	9.30997e-26	51074	4.91836e-07	PFA0020w	RIFIN
MAL1	51141	51251	111	3.11454e-287	51172	5.58386e-10	PFA0020w	RIFIN
MAL1	51141	51251	111	3.11454e-287	51220	6.56183e-10	PFA0020w	RIFIN
MAL1	51365	51403	39	1.33027e-27	51384	9.93852e-07	PFA0020w	RIFIN
MAL1	51463	51701	239	0	51565	2.40835e-08	PFA0020w	RIFIN
MAL1	51463	51701	239	0	51673	3.39828e-08	PFA0020w	RIFIN
MAL1	51791	51823	33	5.5104e-25	51810	2.0683e-05	PFA0020w	RIFIN
MAL1	53434	53471	38	6.74849e-27	53450	2.22536e-07	PFA0025c	erythrocyte membrane protein 1 (PfEMP1) pseudogene
MAL1	53653	53691	39	3.576e-49	53674	3.75407e-07
MAL1	54145	54191	47	1.25581e-89	54168	2.24823e-08	PFA0030c	RIFIN
MAL1	54221	54275	55	8.89645e-259	54249	7.82191e-08	PFA0030c	RIFIN
MAL1	54295	54341	47	1.7866e-291	54315	1.29716e-06	PFA0030c	RIFIN
MAL1	54395	54435	41	5.46836e-29	54414	5.17796e-07	PFA0030c	RIFIN
MAL1	54475	54521	47	1.0818e-130	54498	3.5987e-11	PFA0030c	RIFIN
MAL1	54565	54607	43	8.99053e-108	54586	6.62923e-07	PFA0030c	RIFIN
MAL1	54613	54645	33	1.87027e-19	54623	0.000181654	PFA0030c	RIFIN
MAL1	57009	57055	47	1.18395e-46	57032	2.87205e-09	PFA0035c	hypothetical protein
MAL1	57303	57335	33	1.36727e-22	57313	1.39806e-05
MAL1	57377	57409	33	2.00801e-13	57400	0.0052333
MAL1	57499	57545	47	1.75875e-38	57522	4.70541e-07
MAL1	57659	57717	59	8.10786e-23	57682	2.63511e-07
MAL1	57993	58041	49	1.17096e-184	58018	2.0485e-08
MAL1	58091	58180	90	7.71438e-85	58107	2.06611e-05
MAL1	58091	58180	90	7.71438e-85	58156	6.32582e-08
MAL1	58745	58789	45	1.92431e-47	58767	1.54718e-07
MAL1	58807	58857	51	8.7346e-80	58832	2.2384e-10
MAL1	59021	59077	57	1.58525e-31	59045	0.0376692
MAL1	59021	59077	57	1.58525e-31	59047	0.00450265
MAL1	59021	59077	57	1.58525e-31	59058	1.584e-06
MAL1	59103	59175	73	1.42352e-31	59112	0.000552689
MAL1	59301	59347	47	3.18331e-185	59323	1.26606e-07
MAL1	59375	59483	109	1.80975e-264	59398	5.01181e-06
MAL1	59375	59483	109	1.80975e-264	59428	8.63002e-09
MAL1	59375	59483	109	1.80975e-264	59462	1.87494e-09
MAL1	59497	59647	151	3.67882e-185	59518	1.85973e-10
MAL1	59497	59647	151	3.67882e-185	59569	1.32654e-09
MAL1	59497	59647	151	3.67882e-185	59592	8.7038e-06
MAL1	59497	59647	151	3.67882e-185	59634	1.00192e-06
MAL1	59649	59689	41	2.21813e-45	59666	1.23089e-06
MAL1	59799	59839	41	1.11173e-24	59820	6.81675e-05
MAL1	60023	60055	33	5.76188e-20	60045	1.30451e-05	PFA0040w	RIFIN
MAL1	60237	60333	97	1.67116e-221	60292	6.21965e-09	PFA0040w	RIFIN
MAL1	60353	60471	119	3.798e-217	60380	6.96279e-08	PFA0040w	RIFIN
MAL1	60353	60471	119	3.798e-217	60418	2.31481e-11	PFA0040w	RIFIN
MAL1	60353	60471	119	3.798e-217	60452	2.46875e-07	PFA0040w	RIFIN
MAL1	60529	60585	57	7.9972e-224	60561	3.96843e-08	PFA0040w	RIFIN
MAL1	60657	61095	439	0	60684	2.88049e-08	PFA0040w	RIFIN
MAL1	60657	61095	439	0	60721	1.76888e-07	PFA0040w	RIFIN
MAL1	60657	61095	439	0	60785	7.47122e-08	PFA0040w	RIFIN
MAL1	60657	61095	439	0	60814	7.12811e-09	PFA0040w	RIFIN
MAL1	60657	61095	439	0	60906	6.46423e-09	PFA0040w	RIFIN
MAL1	60657	61095	439	0	60934	8.05372e-09	PFA0040w	RIFIN
MAL1	60657	61095	439	0	60955	1.65852e-08	PFA0040w	RIFIN
MAL1	60657	61095	439	0	60979	2.52423e-08	PFA0040w	RIFIN
MAL1	60657	61095	439	0	61018	8.96918e-09	PFA0040w	RIFIN
MAL1	60657	61095	439	0	61042	2.31015e-08	PFA0040w	RIFIN
MAL1	60657	61095	439	0	61070	1.46437e-09	PFA0040w	RIFIN
MAL1	61107	61153	47	2.93831e-51	61126	2.36677e-09	PFA0040w	RIFIN
MAL1	61239	61313	75	1.57696e-183	61272	2.44268e-09
MAL1	61386	61422	37	6.57933e-31	61402	3.71617e-06
MAL1	61437	61481	45	6.55508e-115	61459	2.16433e-07
MAL1	61514	61545	32	2.32995e-44	61532	1.1337e-06
MAL1	61677	61725	49	1.52305e-186	61702	8.48484e-08
MAL1	61787	61821	35	2.89757e-19	61809	7.59481e-05
MAL1	62321	62361	41	4.1669e-09	62337	0.00141925
MAL1	62539	62781	243	0	62564	2.28446e-09	PFA0045c	RIFIN
MAL1	62539	62781	243	0	62598	0.0035756	PFA0045c	RIFIN
MAL1	62539	62781	243	0	62619	3.58413e-09	PFA0045c	RIFIN
MAL1	62539	62781	243	0	62690	9.62405e-07	PFA0045c	RIFIN
MAL1	62539	62781	243	0	62726	1.56562e-08	PFA0045c	RIFIN
MAL1	62539	62781	243	0	62772	1.44977e-05	PFA0045c	RIFIN
MAL1	62809	62985	177	0	62829	2.17243e-08	PFA0045c	RIFIN
MAL1	62809	62985	177	0	62868	2.79687e-09	PFA0045c	RIFIN
MAL1	62809	62985	177	0	62926	2.5297e-09	PFA0045c	RIFIN
MAL1	62809	62985	177	0	62952	2.19818e-09	PFA0045c	RIFIN
MAL1	63229	63285	57	2.20038e-179	63258	1.25393e-09	PFA0045c	RIFIN
MAL1	63307	63343	37	1.93455e-13	63330	0.000282534	PFA0045c	RIFIN
MAL1	63359	63425	67	8.56911e-98	63380	9.49212e-11	PFA0045c	RIFIN
MAL1	63359	63425	67	8.56911e-98	63402	4.05892e-09	PFA0045c	RIFIN
MAL1	63541	63595	55	4.36701e-220	63570	6.13086e-09	PFA0045c	RIFIN
MAL1	63757	63785	29	5.01404e-09	63764	4.84295e-05
MAL1	63787	63831	45	5.27773e-100	63806	1.36222e-09
MAL1	63879	63919	41	4.04047e-15	63884	0.000754546
MAL1	63879	63919	41	4.04047e-15	63912	0.000147783
MAL1	63925	63961	37	1.2938e-38	63943	0.000124161
MAL1	63997	64025	29	4.70235e-09	64002	0.00531889
MAL1	64039	64073	35	8.1095e-33	64058	3.42972e-07
MAL1	64085	64135	51	6.58652e-115	64107	7.74666e-08
MAL1	64254	64351	98	1.44161e-146	64294	2.56979e-08
MAL1	64254	64351	98	1.44161e-146	64336	2.03536e-05
MAL1	64489	64571	83	1.07498e-289	64514	2.45044e-09
MAL1	64489	64571	83	1.07498e-289	64540	1.96543e-09
MAL1	64579	64615	37	1.64316e-54	64597	3.8015e-05
MAL1	64737	64769	33	3.91214e-26	64751	0.000753069
MAL1	64983	65081	99	6.52138e-199	65020	4.26101e-09
MAL1	64983	65081	99	6.52138e-199	65058	1.12372e-07
MAL1	65145	65203	59	1.0992e-68	65164	0.000113466
MAL1	65145	65203	59	1.0992e-68	65179	0.00021225
MAL1	65325	65471	147	0	65348	2.81233e-09
MAL1	65325	65471	147	0	65400	1.1675e-08
MAL1	65325	65471	147	0	65448	9.29842e-08
MAL1	65539	65577	39	5.3995e-43	65560	1.22114e-05
MAL1	65741	65815	75	4.98982e-90	65767	1.71576e-07
MAL1	65741	65815	75	4.98982e-90	65808	0.000811528
MAL1	65983	66047	65	0	66021	2.80515e-08
MAL1	66157	66545	389	0	66186	1.127e-09	PFA0050c	RIFIN
MAL1	66157	66545	389	0	66214	3.17264e-10	PFA0050c	RIFIN
MAL1	66157	66545	389	0	66267	1.33147e-08	PFA0050c	RIFIN
MAL1	66157	66545	389	0	66300	7.16868e-08	PFA0050c	RIFIN
MAL1	66157	66545	389	0	66342	3.02993e-08	PFA0050c	RIFIN
MAL1	66157	66545	389	0	66414	4.59928e-09	PFA0050c	RIFIN
MAL1	66157	66545	389	0	66440	3.14039e-09	PFA0050c	RIFIN
MAL1	66157	66545	389	0	66484	3.16389e-09	PFA0050c	RIFIN
MAL1	66157	66545	389	0	66508	2.03165e-07	PFA0050c	RIFIN
MAL1	66559	66695	137	2.11827e-225	66580	0.00514397	PFA0050c	RIFIN
MAL1	66559	66695	137	2.11827e-225	66606	3.65761e-08	PFA0050c	RIFIN
MAL1	66559	66695	137	2.11827e-225	66636	1.44934e-09	PFA0050c	RIFIN
MAL1	66559	66695	137	2.11827e-225	66677	5.20699e-05	PFA0050c	RIFIN
MAL1	66903	66941	39	1.21131e-33	66926	1.29664e-07	PFA0050c	RIFIN
MAL1	67001	67045	45	1.10868e-57	67024	3.87286e-09	PFA0050c	RIFIN
MAL1	67139	67179	41	7.95727e-51	67158	5.5097e-07	PFA0050c	RIFIN
MAL1	68706	68737	32	2.08388e-23	68727	2.86504e-05
MAL1	75407	75492	86	0	75436	1.28837e-08	PFA0065w	hypothetical protein; conserved in P. falciparum
MAL1	75407	75492	86	0	75465	8.04063e-09	PFA0065w	hypothetical protein; conserved in P. falciparum
MAL1	81347	81385	39	2.05873e-40	81365	4.45433e-07
MAL1	81927	81967	41	5.62987e-33	81948	4.94285e-07
MAL1	81971	81999	29	4.20566e-09	81990	0.000902732	PFA0080c	RIFIN
MAL1	82079	82127	49	9.10896e-44	82105	8.46901e-06	PFA0080c	RIFIN
MAL1	82147	82683	537	0	82167	4.04901e-08	PFA0080c	RIFIN
MAL1	82147	82683	537	0	82222	2.28154e-07	PFA0080c	RIFIN
MAL1	82147	82683	537	0	82258	4.99756e-08	PFA0080c	RIFIN
MAL1	82147	82683	537	0	82316	5.36347e-08	PFA0080c	RIFIN
MAL1	82147	82683	537	0	82345	1.05964e-08	PFA0080c	RIFIN
MAL1	82147	82683	537	0	82370	8.59622e-09	PFA0080c	RIFIN
MAL1	82147	82683	537	0	82411	2.85048e-09	PFA0080c	RIFIN
MAL1	82147	82683	537	0	82440	3.7385e-07	PFA0080c	RIFIN
MAL1	82147	82683	537	0	82487	1.64419e-06	PFA0080c	RIFIN
MAL1	82147	82683	537	0	82520	1.29579e-08	PFA0080c	RIFIN
MAL1	82147	82683	537	0	82559	0.000402452	PFA0080c	RIFIN
MAL1	82147	82683	537	0	82578	3.17621e-06	PFA0080c	RIFIN
MAL1	82147	82683	537	0	82608	4.81686e-09	PFA0080c	RIFIN
MAL1	82147	82683	537	0	82639	2.36672e-09	PFA0080c	RIFIN
MAL1	82147	82683	537	0	82661	5.72122e-07	PFA0080c	RIFIN
MAL1	84761	84801	41	1.00389e-58	84779	9.1974e-07
MAL1	87381	87425	45	1.73559e-125	87403	2.29251e-07
MAL1	87517	87805	289	0	87564	1.02891e-08	PFA0090c	STEVOR
MAL1	87517	87805	289	0	87600	2.21304e-07	PFA0090c	STEVOR
MAL1	87517	87805	289	0	87662	6.1206e-09	PFA0090c	STEVOR
MAL1	87517	87805	289	0	87696	3.23303e-09	PFA0090c	STEVOR
MAL1	87517	87805	289	0	87731	1.35098e-09	PFA0090c	STEVOR
MAL1	88931	88965	35	2.30693e-109	88947	0.00014111
MAL1	89775	89817	43	1.21181e-45	89795	1.02851e-07
MAL1	89845	89877	33	1.7795e-19	89855	2.88431e-05
MAL1	89931	89959	29	1.85432e-23	89950	0.000104643
MAL1	90167	90211	45	3.43556e-198	90189	5.71698e-07
MAL1	90413	90447	35	1.94987e-52	90429	4.59941e-05
MAL1	90457	90521	65	5.03941e-37	90474	0.000163968	PFA0095c	RIFIN
MAL1	90457	90521	65	5.03941e-37	90502	0.00616861	PFA0095c	RIFIN
MAL1	90565	90597	33	1.45955e-20	90574	4.42399e-05	PFA0095c	RIFIN
MAL1	90655	90801	147	0	90686	1.51448e-08	PFA0095c	RIFIN
MAL1	90655	90801	147	0	90747	4.65768e-08	PFA0095c	RIFIN
MAL1	90803	91127	325	0	90828	4.1672e-07	PFA0095c	RIFIN
MAL1	90803	91127	325	0	90884	7.43611e-08	PFA0095c	RIFIN
MAL1	90803	91127	325	0	90938	1.25351e-07	PFA0095c	RIFIN
MAL1	90803	91127	325	0	90972	5.70258e-10	PFA0095c	RIFIN
MAL1	90803	91127	325	0	90998	4.25811e-09	PFA0095c	RIFIN
MAL1	90803	91127	325	0	91026	3.8973e-08	PFA0095c	RIFIN
MAL1	90803	91127	325	0	91086	3.00676e-08	PFA0095c	RIFIN
MAL1	91153	91199	47	3.47183e-70	91176	9.57643e-10	PFA0095c	RIFIN
MAL1	91303	91367	65	7.98286e-94	91346	8.11289e-08	PFA0095c	RIFIN
MAL1	91369	91419	51	1.7441e-53	91376	0.000107435	PFA0095c	RIFIN
MAL1	91369	91419	51	1.7441e-53	91396	8.13559e-10	PFA0095c	RIFIN
MAL1	91625	91657	33	1.14934e-12	91634	8.9087e-05	PFA0095c	RIFIN
MAL1	95091	95119	29	1.93477e-10	95098	1.44842e-05
MAL1	95728	95773	46	3.26694e-71	95752	8.24983e-09	PFA0105w	STEVOR
MAL1	99077	99109	33	1.70591e-21	99098	9.8826e-06	PFA0110w	ring-infected erythrocyte surface antigen precursor
MAL1	100821	100861	41	1.76273e-34	100842	4.53911e-08	PFA0110w	ring-infected erythrocyte surface antigen precursor
MAL1	101477	101527	51	5.38347e-45	101504	1.33459e-06	PFA0110w	ring-infected erythrocyte surface antigen precursor
MAL1	107739	107775	37	1.36475e-24	107756	0.000342269	PFA0120c	hypothetical protein
MAL1	107965	108005	41	1.43612e-40	107986	1.31346e-08
MAL1	109369	109397	29	3.72656e-11	0	0
MAL1	110035	110063	29	9.96174e-09	110048	0.00018908
MAL1	111249	111299	51	1.08252e-87	111272	9.65052e-11	PFA0125c	Ebl-1 like protein; putative
MAL1	111729	111763	35	4.88775e-20	111741	1.41375e-05	PFA0125c	Ebl-1 like protein; putative
MAL1	112249	112293	45	5.55947e-101	112272	2.45336e-11	PFA0125c	Ebl-1 like protein; putative
MAL1	112485	112513	29	9.29779e-09	0	0	PFA0125c	Ebl-1 like protein; putative
MAL1	114687	114728	42	6.18266e-47	114708	7.15244e-11	PFA0125c	Ebl-1 like protein; putative
MAL1	115479	115507	29	2.76676e-09	0	0	PFA0125c	Ebl-1 like protein; putative
MAL1	115632	115671	40	6.30167e-20	115650	7.70327e-06	PFA0125c	Ebl-1 like protein; putative
MAL1	117266	117292	27	2.75407e-10	117288	0.00146386
MAL1	125527	125559	33	5.31137e-14	125538	0.000274588	PFA0135w	hypothetical protein
MAL1	130347	130375	29	2.26555e-09	0	0	PFA0145c	aspartyl-tRNA synthetase
MAL1	130551	130595	45	4.9358e-36	130572	8.04573e-10	PFA0145c	aspartyl-tRNA synthetase
MAL1	131995	132033	39	1.23892e-51	132013	7.84251e-09
MAL1	133335	133381	47	2.75485e-24	133354	2.06371e-07
MAL1	137469	137523	55	1.41061e-88	137490	1.68515e-09	PFA0155c	hypothetical protein
MAL1	139175	139225	51	1.22627e-119	139200	1.17646e-10	PFA0155c	hypothetical protein
MAL1	139401	139459	59	1.62574e-103	139424	2.12352e-09	PFA0155c	hypothetical protein
MAL1	141031	141077	47	4.12306e-85	141054	2.53731e-11	PFA0160c	hypothetical protein
MAL1	144883	144915	33	4.58618e-13	144896	0.00104749	PFA0165c	hypothetical protein
MAL1	145081	145133	53	1.69904e-187	145106	4.54794e-10	PFA0165c	hypothetical protein
MAL1	145445	145485	41	7.68384e-65	145462	2.59559e-11	PFA0165c	hypothetical protein
MAL1	145725	145767	43	7.46043e-33	145748	4.35547e-09	PFA0165c	hypothetical protein
MAL1	145771	145815	45	1.95644e-20	145792	1.54994e-07	PFA0165c	hypothetical protein
MAL1	148705	148741	37	8.41764e-25	148724	8.28005e-09	PFA0170c	hypothetical protein; conserved
MAL1	149131	149163	33	2.12564e-12	149145	0.000288891	PFA0170c	hypothetical protein; conserved
MAL1	155519	155555	37	1.15906e-16	155534	0.000179854	PFA0175w	hypothetical protein
MAL1	156023	156057	35	1.72365e-41	156042	3.34323e-07	PFA0175w	hypothetical protein
MAL1	156091	156236	146	1.31374e-256	156114	2.97779e-09	PFA0175w	hypothetical protein
MAL1	156091	156236	146	1.31374e-256	156174	4.06976e-11	PFA0175w	hypothetical protein
MAL1	156091	156236	146	1.31374e-256	156209	4.09637e-09	PFA0175w	hypothetical protein
MAL1	156739	156770	32	1.10998e-16	156762	1.05883e-05	PFA0175w	hypothetical protein
MAL1	159357	159387	31	3.24577e-11	0	0	PFA0175w	hypothetical protein
MAL1	159773	159815	43	6.86906e-18	159796	1.06055e-07	PFA0175w	hypothetical protein
MAL1	160769	160813	45	1.30142e-49	160792	1.96169e-09
MAL1	161744	161781	38	7.09662e-53	161764	3.28717e-06	PFA0180w	hypothetical protein
MAL1	162819	162857	39	5.40447e-33	162840	2.62223e-10	PFA0180w	hypothetical protein
MAL1	164235	164283	49	2.34693e-21	164260	0.00420032	PFA0180w	hypothetical protein
MAL1	164235	164283	49	2.34693e-21	164270	0.00677458	PFA0180w	hypothetical protein
MAL1	165809	165837	29	5.68073e-13	0	0	PFA0180w	hypothetical protein
MAL1	170605	170637	33	6.83246e-16	170614	4.41388e-05
MAL1	178343	178409	67	1.95737e-107	178382	4.05532e-08	PFA0205w	hypothetical protein
MAL1	178935	178983	49	6.21437e-94	178958	8.59765e-11	PFA0205w	hypothetical protein
MAL1	180285	180327	43	1.92758e-109	180307	3.62352e-07	PFA0205w	hypothetical protein
MAL1	180353	180423	71	4.76515e-171	180395	1.71086e-09	PFA0205w	hypothetical protein
MAL1	181868	181917	50	3.88102e-78	181893	2.9688e-10
MAL1	181993	182025	33	1.35055e-26	182014	2.58571e-06
MAL1	182203	182237	35	6.85877e-27	182222	1.00598e-06
MAL1	182772	182815	44	8.47443e-129	182794	1.15616e-07
MAL1	184199	184243	45	4.57601e-48	184222	3.25496e-11	PFA0210c	hypothetical protein
MAL1	184295	184323	29	2.50253e-09	0	0	PFA0210c	hypothetical protein
MAL1	186903	186935	33	1.64547e-30	186913	5.08716e-05
MAL1	187807	187842	36	3.31151e-33	187826	2.36195e-07
MAL1	188247	188291	45	3.53637e-65	188267	6.74788e-09
MAL1	190837	190869	33	6.15648e-14	190854	0.00722342	PFA0215w	hypothetical protein
MAL1	192325	192363	39	8.46159e-32	192346	1.17496e-05	PFA0215w	hypothetical protein
MAL1	193513	193557	45	4.63359e-94	193538	7.5065e-09	PFA0215w	hypothetical protein
MAL1	197205	197245	41	6.9466e-73	197224	1.66953e-08	PFA0215w	hypothetical protein
MAL1	197481	197523	43	1.73066e-37	197502	1.08178e-10	PFA0215w	hypothetical protein
MAL1	200141	200173	33	5.4231e-14	200160	1.26708e-05	PFA0220w	ubiquitin carboxyl-terminal hydrolase; putative
MAL1	204465	204493	29	5.28773e-10	0	0
MAL1	206207	206247	41	6.09745e-65	206226	1.79353e-09
MAL1	226186	226212	27	4.33205e-09	0	0
MAL1	227143	227179	37	7.57939e-37	227157	3.06889e-05
MAL1	227425	227465	41	5.78412e-27	227444	4.37749e-07	PFA0265c	hypothetical protein
MAL1	228107	228135	29	6.6495e-10	228112	0.000311759
MAL1	230710	230745	36	3.06877e-23	230728	1.22026e-05	PFA0275c	hypothetical protein
MAL1	233765	233797	33	5.65484e-12	0	0	PFA0275c	hypothetical protein
MAL1	234816	234845	30	1.95713e-12	234837	0.000685132
MAL1	237775	237811	37	3.80551e-32	237798	5.25102e-05
MAL1	239467	239499	33	9.7011e-14	0	0	PFA0280w	asparagine-rich antigen Pfa35-2
MAL1	242069	242097	29	4.3017e-10	242091	0.000161441	PFA0280w	asparagine-rich antigen Pfa35-2
MAL1	249113	249157	45	2.36955e-58	249136	1.12113e-07
MAL1	251753	251781	29	2.43971e-12	251755	0.00208524	PFA0285c	hypothetical protein
MAL1	251753	251781	29	2.43971e-12	251758	2.31581e-05	PFA0285c	hypothetical protein
MAL1	261309	261353	45	1.03917e-33	261330	1.60233e-09	PFA0300c	vacuolar ATP synthase; putative
MAL1	266161	266203	43	1.76183e-35	266180	1.41427e-11	PFA0310c	calcium-transporting ATPase
MAL1	266702	266734	33	4.89861e-11	266718	1.92298e-05	PFA0310c	calcium-transporting ATPase
MAL1	269403	269433	31	7.84803e-16	269422	6.62872e-06	PFA0310c	calcium-transporting ATPase
MAL1	274741	274787	47	1.2288e-73	274762	1.4555e-09	PFA0320w	hypothetical protein
MAL1	277037	277085	49	7.63601e-85	277060	1.14928e-09	PFA0320w	hypothetical protein
MAL1	277903	277943	41	1.24352e-43	277924	1.50229e-10	PFA0320w	hypothetical protein
MAL1	282669	282703	35	5.23387e-30	282681	1.75419e-06	PFA0330w	pfAARP2 protein
MAL1	283335	283377	43	2.60398e-50	283358	3.02916e-09	PFA0330w	pfAARP2 protein
MAL1	284359	284413	55	1.02731e-58	284386	9.17417e-08	PFA0330w	pfAARP2 protein
MAL1	291601	291639	39	1.46882e-69	291620	7.91785e-09	PFA0340w	hypothetical protein
MAL1	292867	292895	29	5.57481e-09	292872	0.000402529
MAL1	295645	295701	57	6.94333e-158	295666	1.06346e-08	PFA0350c	hypothetical protein
MAL1	296501	296549	49	9.52701e-21	296538	0.000131745	PFA0350c	hypothetical protein
MAL1	297085	297113	29	7.68216e-09	297105	0.00645965	PFA0350c	hypothetical protein
MAL1	297835	297869	35	9.51696e-20	297854	0.0363595	PFA0350w	hypothetical protein
MAL1	299271	299317	47	2.21397e-73	299296	1.72632e-10	PFA0350w	hypothetical protein
MAL1	299971	299999	29	1.81708e-09	0	0	PFA0360c	hypothetical protein
MAL1	308307	308349	43	7.51553e-73	308328	4.88787e-11	PFA0375c	patched family protein; putative
MAL1	309365	309409	45	7.64174e-75	309388	4.50821e-11	PFA0375c	patched family protein; putative
MAL1	310047	310075	29	6.4686e-09	0	0	PFA0375c	patched family protein; putative
MAL1	331851	331895	45	2.68366e-55	331872	5.99711e-10	PFA0405w	hypothetical protein
MAL1	339465	339497	33	2.4181e-22	339480	0.000353768	PFA0410w	hypothetical protein
MAL1	340640	340677	38	1.17406e-53	340656	1.26896e-07	PFA0410w	hypothetical protein
MAL1	346877	346905	29	1.97611e-12	0	0	PFA0415c	hypothetical protein
MAL1	350381	350423	43	8.0465e-51	350400	5.64067e-11	PFA0420w	hypothetical protein
MAL1	351237	351269	33	2.35542e-34	351256	4.33049e-06	PFA0425c	hypothetical protein
MAL1	356571	356599	29	7.55207e-09	0	0	PFA0430c	hypothetical protein
MAL1	370225	370267	43	5.73163e-47	370245	1.14181e-09
MAL1	375633	375673	41	1.05187e-27	375654	1.67836e-09	PFA0460c	tubulin-specific chaperone a; putative
MAL1	376903	376937	35	1.79802e-65	376924	3.94709e-06
MAL1	379091	379123	33	2.22939e-13	379109	0.00685147	PFA0470c	cold-shock protein; putative
MAL1	381381	381409	29	8.75747e-12	381387	0.00865962
MAL1	388855	388899	45	2.79341e-57	388876	2.92484e-10	PFA0485w	hypothetical protein
MAL1	389881	389929	49	3.57502e-104	389904	7.63587e-11	PFA0490w	hypothetical protein
MAL1	393131	393175	45	8.8485e-70	393152	1.42857e-11	PFA0495c	selenocysteine-specific elongation factor selB homologue; putative
MAL1	393893	393939	47	6.81188e-136	393914	6.95815e-10	PFA0500w	human hepatopoietin-like protein; putative
MAL1	396905	396935	31	8.37495e-20	396925	9.96495e-06
MAL1	404601	404637	37	3.74667e-53	404618	9.01109e-07
MAL1	406316	406346	31	3.18722e-41	406326	6.82693e-05
MAL1	407831	407877	47	1.80272e-67	407854	6.34052e-10	PFA0515w	phosphatidylinositol-4-phosphate 5-kinase; putative
MAL1	408851	408895	45	4.25727e-78	408872	3.74455e-09	PFA0515w	phosphatidylinositol-4-phosphate 5-kinase; putative
MAL1	411783	411814	32	3.9301e-43	411794	2.20086e-06	PFA0515w	phosphatidylinositol-4-phosphate 5-kinase; putative
MAL1	414857	414893	37	8.40402e-61	414878	9.31982e-06
MAL1	426917	426949	33	8.47834e-20	426932	0.0106097	PFA0535c	kinesin; putative
MAL1	430509	430547	39	1.54403e-21	430511	0.0174202
MAL1	430509	430547	39	1.54403e-21	430531	0.000208713
MAL1	432575	432609	35	2.45804e-24	432588	1.00252e-05
MAL1	442495	442539	45	5.1643e-90	442518	6.55739e-09	PFA0555c	UMP-CMP kinase; putative
MAL1	443177	443205	29	8.71313e-10	443190	0.00224234
MAL1	454526	454563	38	7.23261e-52	454546	2.37616e-06
MAL1	454623	454653	31	5.50958e-12	454632	0.00277491
MAL1	466425	466461	37	1.84005e-48	466446	7.59399e-08	PFA0590w	ABC transporter; putative
MAL1	467159	467207	49	5.82666e-77	467184	6.56008e-11	PFA0590w	ABC transporter; putative
MAL1	468477	468525	49	5.17806e-26	468500	3.61709e-05	PFA0590w	ABC transporter; putative
MAL1	470030	470057	28	6.46781e-10	0	0	PFA0590w	ABC transporter; putative
MAL1	471791	471833	43	1.71473e-38	471814	1.09468e-05
MAL1	476486	476512	27	1.70985e-10	476503	0.0174556	MAL1_18s	18s rRNA A-type
MAL1	476541	476569	29	9.38581e-14	476548	0.0033148	MAL1_18s	18s rRNA A-type
MAL1	476877	476905	29	1.14101e-14	476884	0.011154	MAL1_18s	18s rRNA A-type
MAL1	477437	477465	29	8.4443e-10	0	0	MAL1_5.8s	5.8s rRNA
MAL1	478491	478525	35	1.19821e-19	478506	8.24062e-05	MAL1_28s	28s rRNA (A-type)
MAL1	478785	478829	45	2.79669e-27	478804	1.8397e-05	MAL1_28s	28s rRNA (A-type)
MAL1	479149	479181	33	1.54001e-13	479172	0.00187491	MAL1_28s	28s rRNA (A-type)
MAL1	479399	479433	35	1.92844e-18	479412	7.99881e-05	MAL1_28s	28s rRNA (A-type)
MAL1	479573	479615	43	1.84385e-20	479593	0.000116098	MAL1_28s	28s rRNA (A-type)
MAL1	479751	479797	47	2.95565e-30	479771	0.000471847	MAL1_28s	28s rRNA (A-type)
MAL1	479905	479945	41	3.25692e-21	479922	0.000677607	MAL1_28s	28s rRNA (A-type)
MAL1	480342	480397	56	2.11178e-19	480362	0.000791366	MAL1_28s	28s rRNA (A-type)
MAL1	480342	480397	56	2.11178e-19	480388	0.00704147	MAL1_28s	28s rRNA (A-type)
MAL1	481293	481321	29	5.55966e-11	481314	0.002753	MAL1_28s	28s rRNA (A-type)
MAL1	482481	482539	59	1.32056e-63	482518	1.21383e-08	MAL1_28s	28s rRNA (A-type)
MAL1	488185	488229	45	8.16784e-76	488206	1.21541e-09	PFA0615w	hypothetical protein
MAL1	489857	489923	67	1.77184e-33	489881	0.0100884	PFA0620c	glutamic acid-rich protein (garp)
MAL1	489857	489923	67	1.77184e-33	489901	1.64895e-06	PFA0620c	glutamic acid-rich protein (garp)
MAL1	489927	489955	29	6.0423e-09	489934	0.00029377	PFA0620c	glutamic acid-rich protein (garp)
MAL1	490549	490580	32	2.49584e-13	0	0	PFA0620c	glutamic acid-rich protein (garp)
MAL1	494011	494065	55	1.27066e-171	494040	9.64533e-09
MAL1	494292	494330	39	3.36908e-21	494310	0.000169074
MAL1	494331	494359	29	4.79646e-14	494338	3.12703e-05
MAL1	495109	495147	39	3.7481e-38	495130	1.39753e-07
MAL1	496771	496801	31	3.35554e-26	496783	0.000128795	PFA0625w	SURFIN; surface-associated interspersed gene
MAL1	496803	496845	43	8.1771e-126	496825	2.03543e-07	PFA0625w	SURFIN; surface-associated interspersed gene
MAL1	496963	497029	67	1.79265e-98	496987	0.0388638	PFA0625w	SURFIN; surface-associated interspersed gene
MAL1	496963	497029	67	1.79265e-98	497006	5.97776e-07	PFA0625w	SURFIN; surface-associated interspersed gene
MAL1	497053	497171	119	2.48773e-274	497096	1.29043e-09	PFA0625w	SURFIN; surface-associated interspersed gene
MAL1	497053	497171	119	2.48773e-274	497146	1.33662e-09	PFA0625w	SURFIN; surface-associated interspersed gene
MAL1	497235	497277	43	1.08201e-58	497254	3.84549e-10	PFA0625w	SURFIN; surface-associated interspersed gene
MAL1	497741	497781	41	1.2876e-59	497760	1.44263e-07	PFA0625w	SURFIN; surface-associated interspersed gene
MAL1	498741	498789	49	2.21047e-83	498765	8.29926e-08	PFA0625w	SURFIN; surface-associated interspersed gene
MAL1	499023	499051	29	2.12057e-12	499042	0.000479316	PFA0625w	SURFIN; surface-associated interspersed gene
MAL1	499217	499255	39	1.34168e-53	499240	1.00325e-07	PFA0625w	SURFIN; surface-associated interspersed gene
MAL1	500347	500387	41	2.34685e-77	500365	2.98078e-06	PFA0625w	SURFIN; surface-associated interspersed gene
MAL1	500835	500879	45	2.89982e-158	500859	3.2986e-07	PFA0625w	SURFIN; surface-associated interspersed gene
MAL1	502113	502149	37	1.62434e-64	502132	2.14625e-08	PFA0630c	hypothetical protein
MAL1	502301	502347	47	2.49036e-53	502324	4.3718e-11	PFA0630c	hypothetical protein
MAL1	502953	503001	49	2.08104e-128	502978	9.03891e-10	PFA0630c	hypothetical protein
MAL1	506656	506699	44	5.00249e-44	506676	4.74435e-10	PFA0635c	hypothetical protein
MAL1	506701	506733	33	5.90029e-14	506716	4.15851e-07	PFA0635c	hypothetical protein
MAL1	507897	507947	51	2.72141e-137	507920	4.56568e-10	PFA0635c	hypothetical protein
MAL1	513245	513287	43	2.80641e-41	513266	4.33382e-11	PFA0650w	SURFIN; surface-associated interspersed gene
MAL1	513420	513479	60	1.44078e-113	513458	7.02997e-09	PFA0650w	SURFIN; surface-associated interspersed gene
MAL1	513527	513557	31	1.97516e-17	513540	6.34444e-07	PFA0650w	SURFIN; surface-associated interspersed gene
MAL1	513629	513669	41	7.28218e-25	513648	1.31613e-05	PFA0650w	SURFIN; surface-associated interspersed gene
MAL1	513797	513839	43	2.99129e-103	513818	3.37213e-09	PFA0650w	SURFIN; surface-associated interspersed gene
MAL1	513840	513871	32	2.06952e-36	513856	4.28192e-07	PFA0650w	SURFIN; surface-associated interspersed gene
MAL1	514063	514227	165	0	514090	1.65403e-09	PFA0650w	SURFIN; surface-associated interspersed gene
MAL1	514063	514227	165	0	514135	7.17439e-09	PFA0650w	SURFIN; surface-associated interspersed gene
MAL1	514063	514227	165	0	514176	7.26108e-07	PFA0650w	SURFIN; surface-associated interspersed gene
MAL1	514063	514227	165	0	514200	1.26979e-08	PFA0650w	SURFIN; surface-associated interspersed gene
MAL1	514357	514473	117	1.66655e-221	514376	6.74333e-10	PFA0650w	SURFIN; surface-associated interspersed gene
MAL1	514357	514473	117	1.66655e-221	514409	2.14327e-09	PFA0650w	SURFIN; surface-associated interspersed gene
MAL1	514357	514473	117	1.66655e-221	514454	1.42259e-08	PFA0650w	SURFIN; surface-associated interspersed gene
MAL1	514528	514579	52	4.39523e-182	514554	5.56759e-10	PFA0650w	SURFIN; surface-associated interspersed gene
MAL1	514615	514659	45	2.07044e-92	514638	1.37391e-09	PFA0650w	SURFIN; surface-associated interspersed gene
MAL1	514669	514737	69	1.94295e-113	514691	4.96373e-10	PFA0650w	SURFIN; surface-associated interspersed gene
MAL1	514669	514737	69	1.94295e-113	514714	2.36007e-09	PFA0650w	SURFIN; surface-associated interspersed gene
MAL1	514821	514863	43	2.66732e-57	514842	8.00698e-10	PFA0650w	SURFIN; surface-associated interspersed gene
MAL1	515075	515783	709	0	515096	2.99461e-09	PFA0650w	SURFIN; surface-associated interspersed gene
MAL1	515075	515783	709	0	515167	2.95991e-07	PFA0650w	SURFIN; surface-associated interspersed gene
MAL1	515075	515783	709	0	515209	0.0490276	PFA0650w	SURFIN; surface-associated interspersed gene
MAL1	515075	515783	709	0	515229	5.03772e-07	PFA0650w	SURFIN; surface-associated interspersed gene
MAL1	515075	515783	709	0	515350	3.94404e-09	PFA0650w	SURFIN; surface-associated interspersed gene
MAL1	515075	515783	709	0	515375	9.49532e-09	PFA0650w	SURFIN; surface-associated interspersed gene
MAL1	515075	515783	709	0	515448	1.17678e-08	PFA0650w	SURFIN; surface-associated interspersed gene
MAL1	515075	515783	709	0	515480	5.07608e-08	PFA0650w	SURFIN; surface-associated interspersed gene
MAL1	515075	515783	709	0	515549	2.95163e-07	PFA0650w	SURFIN; surface-associated interspersed gene
MAL1	515075	515783	709	0	515598	1.21415e-07	PFA0650w	SURFIN; surface-associated interspersed gene
MAL1	515075	515783	709	0	515630	2.71497e-08	PFA0650w	SURFIN; surface-associated interspersed gene
MAL1	515075	515783	709	0	515707	2.68129e-07	PFA0650w	SURFIN; surface-associated interspersed gene
MAL1	515075	515783	709	0	515760	4.00073e-07	PFA0650w	SURFIN; surface-associated interspersed gene
MAL1	515805	515837	33	5.83897e-10	515816	0.000262515	PFA0650w	SURFIN; surface-associated interspersed gene
MAL1	515937	515981	45	3.31022e-139	515958	8.54563e-08	PFA0650w	SURFIN; surface-associated interspersed gene
MAL1	516151	516207	57	1.17794e-88	516186	3.86505e-09	PFA0650w	SURFIN; surface-associated interspersed gene
MAL1	516343	516375	33	5.55404e-19	516364	1.44757e-06	PFA0655w	SURFIN; surface-associated interspersed gene
MAL1	516401	516429	29	6.07839e-11	516422	1.46149e-05	PFA0655w	SURFIN; surface-associated interspersed gene
MAL1	516455	516501	47	3.62309e-111	516480	2.9887e-08	PFA0655w	SURFIN; surface-associated interspersed gene
MAL1	516505	516613	109	4.19315e-122	516524	5.80292e-07	PFA0655w	SURFIN; surface-associated interspersed gene
MAL1	516505	516613	109	4.19315e-122	516565	0.00369084	PFA0655w	SURFIN; surface-associated interspersed gene
MAL1	516505	516613	109	4.19315e-122	516590	1.08715e-06	PFA0655w	SURFIN; surface-associated interspersed gene
MAL1	516867	516895	29	5.75368e-10	516874	0.00496554	PFA0655w	SURFIN; surface-associated interspersed gene
MAL1	517155	517211	57	2.3786e-105	517190	7.15708e-09	PFA0655w	SURFIN; surface-associated interspersed gene
MAL1	517419	517455	37	2.53634e-58	517441	1.39707e-06	PFA0655w	SURFIN; surface-associated interspersed gene
MAL1	517555	517585	31	1.61108e-25	517564	1.89084e-05	PFA0655w	SURFIN; surface-associated interspersed gene
MAL1	518221	518249	29	4.71374e-18	518228	4.01863e-05	PFA0655w	SURFIN; surface-associated interspersed gene
MAL1	518250	518279	30	4.16382e-21	518270	5.29009e-06	PFA0655w	SURFIN; surface-associated interspersed gene
MAL1	518471	518515	45	9.6719e-85	518492	2.83871e-10	PFA0655w	SURFIN; surface-associated interspersed gene
MAL1	518699	518781	83	4.53534e-76	518720	1.41037e-08	PFA0655w	SURFIN; surface-associated interspersed gene
MAL1	518699	518781	83	4.53534e-76	518765	1.47973e-05	PFA0655w	SURFIN; surface-associated interspersed gene
MAL1	518883	518921	39	1.46977e-37	518905	4.25279e-06	PFA0655w	SURFIN; surface-associated interspersed gene
MAL1	518969	519015	47	4.66169e-83	518992	2.32023e-08	PFA0655w	SURFIN; surface-associated interspersed gene
MAL1	523721	523753	33	1.80493e-14	0	0	PFA0660w	protein with DNAJ domain; dnj1/sis1 family
MAL1	525467	525498	32	3.23086e-15	0	0
MAL1	526641	526689	49	9.31567e-110	526664	2.39154e-10
MAL1	529133	529168	36	2.80494e-47	529147	5.15201e-07	PFA0665w	hypothetical protein
MAL1	529529	529571	43	5.55523e-77	529552	3.08763e-10	PFA0665w	hypothetical protein
MAL1	529746	529789	44	8.51603e-77	529769	3.42065e-08	PFA0665w	hypothetical protein
MAL1	530633	530679	47	4.54327e-60	530658	2.09453e-10	PFA0665w	hypothetical protein
MAL1	530983	531037	55	1.435e-33	531006	4.14197e-06	PFA0665w	hypothetical protein
MAL1	531153	531189	37	5.60689e-53	531170	2.88121e-08	PFA0665w	hypothetical protein
MAL1	531317	531367	51	9.14571e-126	531340	3.70093e-10	PFA0665w	hypothetical protein
MAL1	531427	531455	29	4.36064e-09	531439	0.00316313	PFA0665w	hypothetical protein
MAL1	531747	531821	75	0	531768	5.92068e-08	PFA0665w	hypothetical protein
MAL1	531747	531821	75	0	531797	2.53835e-07	PFA0665w	hypothetical protein
MAL1	531869	531902	34	5.04178e-20	531891	0.000132399	PFA0665w	hypothetical protein
MAL1	531911	532019	109	5.18371e-171	531949	0.000291779	PFA0665w	hypothetical protein
MAL1	531911	532019	109	5.18371e-171	532000	1.26517e-10	PFA0665w	hypothetical protein
MAL1	532105	532277	173	1.01337e-305	532128	6.55372e-09	PFA0665w	hypothetical protein
MAL1	532105	532277	173	1.01337e-305	532160	3.30433e-08	PFA0665w	hypothetical protein
MAL1	532105	532277	173	1.01337e-305	532186	1.3751e-09	PFA0665w	hypothetical protein
MAL1	532105	532277	173	1.01337e-305	532252	4.72109e-10	PFA0665w	hypothetical protein
MAL1	532347	532433	87	4.00462e-136	532387	0.00019744	PFA0665w	hypothetical protein
MAL1	532347	532433	87	4.00462e-136	532397	0.0326018	PFA0665w	hypothetical protein
MAL1	532347	532433	87	4.00462e-136	532399	0.0384457	PFA0665w	hypothetical protein
MAL1	532347	532433	87	4.00462e-136	532415	6.34054e-05	PFA0665w	hypothetical protein
MAL1	532439	532541	103	1.06525e-202	532454	2.96574e-06	PFA0665w	hypothetical protein
MAL1	532439	532541	103	1.06525e-202	532486	1.42076e-07	PFA0665w	hypothetical protein
MAL1	532439	532541	103	1.06525e-202	532524	3.48828e-07	PFA0665w	hypothetical protein
MAL1	532561	532605	45	3.69105e-61	532582	1.49388e-08	PFA0665w	hypothetical protein
MAL1	532627	532781	155	0	532692	8.29657e-08	PFA0665w	hypothetical protein
MAL1	532627	532781	155	0	532721	6.95638e-08	PFA0665w	hypothetical protein
MAL1	532627	532781	155	0	532758	2.4383e-06	PFA0665w	hypothetical protein
MAL1	532791	532857	67	0	532814	6.11986e-08	PFA0665w	hypothetical protein
MAL1	532879	533177	299	0	532910	4.27379e-08	PFA0665w	hypothetical protein
MAL1	532879	533177	299	0	532981	7.67881e-08	PFA0665w	hypothetical protein
MAL1	532879	533177	299	0	533078	2.1804e-07	PFA0665w	hypothetical protein
MAL1	532879	533177	299	0	533120	4.2435e-08	PFA0665w	hypothetical protein
MAL1	532879	533177	299	0	533154	8.44554e-11	PFA0665w	hypothetical protein
MAL1	533255	533305	51	7.6502e-109	533282	6.88904e-06
MAL1	533641	533681	41	1.01237e-59	533660	2.62651e-08	PFA0665w	hypothetical protein
MAL1	533955	534005	51	4.08392e-77	533982	6.8132e-10	PFA0665w	hypothetical protein
MAL1	534021	534059	39	1.30172e-26	534048	1.64066e-05	PFA0665w	hypothetical protein
MAL1	534185	534249	65	1.38732e-34	534207	6.49724e-06	PFA0665w	hypothetical protein
MAL1	534353	534403	51	1.09289e-112	534380	8.11695e-10	PFA0665w	hypothetical protein
MAL1	534689	534740	52	0	534714	9.2379e-08	PFA0665w	hypothetical protein
MAL1	535263	535297	35	2.61216e-20	535276	3.805e-06	PFA0665w	hypothetical protein
MAL1	535785	535831	47	4.36739e-63	535807	8.16346e-07	PFA0665w	hypothetical protein
MAL1	535884	535927	44	2.76877e-32	535906	1.86938e-07	PFA0665w	hypothetical protein
MAL1	535945	535975	31	4.0395e-10	535952	0.000331961	PFA0665w	hypothetical protein
MAL1	536647	536691	45	2.7296e-120	536668	2.83731e-08	PFA0665w	hypothetical protein
MAL1	536909	536957	49	1.21066e-116	536932	1.71501e-10	PFA0665w	hypothetical protein
MAL1	537703	537745	43	5.57444e-33	537726	1.95919e-09	PFA0665w	hypothetical protein
MAL1	537807	537855	49	8.21746e-165	537828	4.70319e-09	PFA0665w	hypothetical protein
MAL1	538927	538969	43	1.26971e-107	538948	3.23818e-08	PFA0670c	hypothetical protein
MAL1	539021	539067	47	2.77952e-56	539044	3.49102e-11	PFA0670c	hypothetical protein
MAL1	544026	544072	47	1.45683e-74	544053	3.44696e-09
MAL1	544565	544621	57	3.50856e-80	544598	1.80157e-09	PFA0675w	P. falciparum RESA-like protein with DnaJ domain
MAL1	545087	545129	43	1.05617e-68	545106	3.60191e-07	PFA0675w	P. falciparum RESA-like protein with DnaJ domain
MAL1	546635	546677	43	1.53933e-59	546656	6.35659e-07	PFA0675w	P. falciparum RESA-like protein with DnaJ domain
MAL1	546713	546745	33	2.473e-23	546732	4.36533e-05	PFA0675w	P. falciparum RESA-like protein with DnaJ domain
MAL1	549429	549509	81	0	549456	1.17667e-08	PFA0680c	hypothetical protein; conserved in P. falciparum
MAL1	549429	549509	81	0	549484	9.16663e-09	PFA0680c	hypothetical protein; conserved in P. falciparum
MAL1	557147	557175	29	2.89873e-09	0	0
MAL1	559976	560025	50	7.34486e-90	560000	3.60155e-09	PFA0700c	hypothetical protein; conserved in P. falciparum
MAL1	561043	561111	69	5.67517e-123	561066	2.55671e-09
MAL1	562931	562977	47	3.07488e-144	562956	2.61993e-10	PFA0705c	STEVOR pseudogene putative
MAL1	563941	563973	33	8.37683e-13	563960	3.03346e-05
MAL1	565507	565547	41	1.32468e-59	565526	1.67298e-09	PFA0710c	RIFIN
MAL1	567469	567501	33	1.98722e-23	567490	7.60855e-06
MAL1	568077	568105	29	3.90683e-13	0	0
MAL1	568463	568503	41	7.14282e-73	568482	3.3218e-10
MAL1	571557	571601	45	4.62467e-76	571580	2.83235e-11	PFA0715c	hypothetical protein
MAL1	574139	574167	29	8.37351e-09	574143	0.00162943	PFA0720w	hypothetical protein
MAL1	574714	574740	27	1.60838e-09	574732	0.000943453
MAL1	577939	577981	43	9.7662e-61	577962	7.37888e-11
MAL1	579409	579504	96	0	579455	1.0842e-07	PFA0725w	SURFIN; surface-associated interspersed gene
MAL1	579409	579504	96	0	579479	4.14088e-09	PFA0725w	SURFIN; surface-associated interspersed gene
MAL1	579519	579561	43	1.0631e-20	579539	3.61793e-05	PFA0725w	SURFIN; surface-associated interspersed gene
MAL1	579603	579665	63	3.26102e-294	579640	1.41945e-08	PFA0725w	SURFIN; surface-associated interspersed gene
MAL1	581025	581053	29	1.98479e-28	581035	0.00412822	PFA0725w	SURFIN; surface-associated interspersed gene
MAL1	581983	582031	49	8.82931e-23	581987	0.00913731	PFA0725w	SURFIN; surface-associated interspersed gene
MAL1	581983	582031	49	8.82931e-23	582010	6.14487e-05	PFA0725w	SURFIN; surface-associated interspersed gene
MAL1	594089	594165	77	0	594110	2.16278e-07	PFA0740w	RIFIN
MAL1	594089	594165	77	0	594136	1.92544e-09	PFA0740w	RIFIN
MAL1	594209	594249	41	1.83161e-14	594228	0.0376082	PFA0740w	RIFIN
MAL1	594209	594249	41	1.83161e-14	594244	0.000513172	PFA0740w	RIFIN
MAL1	594209	594249	41	1.83161e-14	594249	0.0271599	PFA0740w	RIFIN
MAL1	594269	594307	39	1.23115e-27	594288	4.92741e-05	PFA0740w	RIFIN
MAL1	594335	594371	37	1.63861e-37	594350	1.64426e-08	PFA0740w	RIFIN
MAL1	594411	594731	321	0	594435	1.10399e-07	PFA0740w	RIFIN
MAL1	594411	594731	321	0	594483	8.93102e-08	PFA0740w	RIFIN
MAL1	594411	594731	321	0	594583	2.96843e-08	PFA0740w	RIFIN
MAL1	594411	594731	321	0	594616	2.36083e-08	PFA0740w	RIFIN
MAL1	594411	594731	321	0	594660	1.69738e-07	PFA0740w	RIFIN
MAL1	594411	594731	321	0	594682	2.60839e-07	PFA0740w	RIFIN
MAL1	594787	594833	47	6.18901e-59	594813	3.31621e-07	PFA0740w	RIFIN
MAL1	594867	594897	31	5.02909e-31	594888	0.000159022	PFA0740w	RIFIN
MAL1	594901	594955	55	2.40362e-68	594924	3.05791e-07	PFA0740w	RIFIN
MAL1	595039	595149	111	0	595078	7.71168e-09
MAL1	595039	595149	111	0	595112	3.22655e-07
MAL1	595179	595211	33	2.26417e-27	595201	0.000210914
MAL1	595221	595265	45	2.34898e-127	595245	1.59e-07
MAL1	595303	595341	39	1.8874e-34	595326	4.25553e-06
MAL1	595361	595405	45	2.86353e-51	595385	5.64692e-06
MAL1	595416	595567	152	5.74314e-282	595456	3.97633e-09
MAL1	595416	595567	152	5.74314e-282	595511	2.20153e-09
MAL1	595416	595567	152	5.74314e-282	595543	4.03471e-09
MAL1	595602	595637	36	2.66031e-35	595622	9.70784e-07
MAL1	595653	595681	29	2.11578e-17	595675	3.80893e-05
MAL1	595685	595717	33	2.14856e-20	595704	3.08806e-06
MAL1	595851	595881	31	2.99634e-15	595871	0.00275385
MAL1	596027	596063	37	8.05123e-56	596043	1.08681e-05
MAL1	596081	596145	65	7.2282e-246	596105	7.29279e-09
MAL1	596311	596385	75	3.85745e-93	596342	4.39364e-09
MAL1	596389	596417	29	1.99646e-11	596410	0.00106273
MAL1	596679	596717	39	2.50033e-26	596701	1.21149e-05
MAL1	596867	596907	41	1.55588e-48	596889	5.27213e-07	PFA0745w	RIFIN
MAL1	597319	597347	29	5.80133e-09	597338	0.000328515	PFA0745w	RIFIN
MAL1	597491	597591	101	0	597528	2.64807e-08	PFA0745w	RIFIN
MAL1	597491	597591	101	0	597562	4.71643e-07	PFA0745w	RIFIN
MAL1	597593	597827	235	0	597617	5.48415e-10	PFA0745w	RIFIN
MAL1	597593	597827	235	0	597642	2.30605e-09	PFA0745w	RIFIN
MAL1	597593	597827	235	0	597671	7.23693e-09	PFA0745w	RIFIN
MAL1	597593	597827	235	0	597696	1.55693e-09	PFA0745w	RIFIN
MAL1	597593	597827	235	0	597726	9.5088e-10	PFA0745w	RIFIN
MAL1	597593	597827	235	0	597748	1.50612e-09	PFA0745w	RIFIN
MAL1	597593	597827	235	0	597796	1.03936e-08	PFA0745w	RIFIN
MAL1	598247	598295	49	6.77888e-35	598274	1.9271e-08
MAL1	598441	598475	35	2.21728e-13	598463	0.000400315
MAL1	598574	598645	72	6.06576e-145	598582	0.00028584
MAL1	598574	598645	72	6.06576e-145	598621	8.00009e-09
MAL1	598669	598701	33	9.44237e-24	598682	5.62015e-06
MAL1	598809	598857	49	8.25698e-199	598833	1.05144e-08
MAL1	598981	599011	31	9.28195e-28	598991	0.00065671
MAL1	599073	599109	37	3.18539e-40	599089	9.88077e-07
MAL1	599187	599264	78	1.43804e-153	599210	3.28677e-05
MAL1	599187	599264	78	1.43804e-153	599241	5.22655e-09
MAL1	599429	599467	39	1.43417e-17	599435	0.000455124
MAL1	599429	599467	39	1.43417e-17	599460	0.000428617
MAL1	599617	599647	31	3.60176e-09	599640	0.000419047
MAL1	599711	599743	33	2.97887e-23	599734	1.61416e-05
MAL1	599809	599861	53	2.51769e-63	599834	5.50444e-07
MAL1	600185	600229	45	8.80502e-20	600207	8.14352e-05	PFA0750w	STEVOR
MAL1	600297	600331	35	9.16359e-21	600320	3.51034e-05
MAL1	600375	600423	49	3.01548e-69	600399	6.20695e-08	PFA0750w	STEVOR
MAL1	600431	600471	41	2.03155e-32	600452	6.69708e-08	PFA0750w	STEVOR
MAL1	600497	600563	67	1.14804e-142	600536	5.27297e-08	PFA0750w	STEVOR
MAL1	600581	600617	37	2.7889e-21	600600	0.000255957	PFA0750w	STEVOR
MAL1	600653	601091	439	0	600678	6.0784e-09	PFA0750w	STEVOR
MAL1	600653	601091	439	0	600764	1.11432e-08	PFA0750w	STEVOR
MAL1	600653	601091	439	0	600844	2.76612e-09	PFA0750w	STEVOR
MAL1	600653	601091	439	0	600908	9.4093e-10	PFA0750w	STEVOR
MAL1	600653	601091	439	0	600935	7.23289e-09	PFA0750w	STEVOR
MAL1	600653	601091	439	0	600966	2.26946e-09	PFA0750w	STEVOR
MAL1	600653	601091	439	0	600998	4.97522e-10	PFA0750w	STEVOR
MAL1	600653	601091	439	0	601030	2.57527e-09	PFA0750w	STEVOR
MAL1	600653	601091	439	0	601056	7.30714e-09	PFA0750w	STEVOR
MAL1	601545	601591	47	4.98625e-42	601569	9.77167e-08
MAL1	601647	601685	39	3.14263e-92	601664	3.13684e-07
MAL1	601721	601763	43	9.8522e-43	601742	1.20502e-06
MAL1	601771	601817	47	1.01697e-46	601794	1.88162e-07
MAL1	602064	602153	90	1.55314e-94	602082	5.98933e-07
MAL1	602064	602153	90	1.55314e-94	602106	1.84335e-08
MAL1	602064	602153	90	1.55314e-94	602134	4.16072e-06
MAL1	602402	602547	146	0	602402	0.0417843	PFA0755w	erythrocyte membrane protein 1 (PfEMP1) pseudogene
MAL1	602402	602547	146	0	602438	5.2526e-09	PFA0755w	erythrocyte membrane protein 1 (PfEMP1) pseudogene
MAL1	602402	602547	146	0	602466	1.11802e-08	PFA0755w	erythrocyte membrane protein 1 (PfEMP1) pseudogene
MAL1	602402	602547	146	0	602496	1.88309e-09	PFA0755w	erythrocyte membrane protein 1 (PfEMP1) pseudogene
MAL1	602402	602547	146	0	602524	3.2069e-10	PFA0755w	erythrocyte membrane protein 1 (PfEMP1) pseudogene
MAL1	602563	602623	61	2.3821e-47	602584	1.69202e-07	PFA0755w	erythrocyte membrane protein 1 (PfEMP1) pseudogene
MAL1	602563	602623	61	2.3821e-47	602608	4.252e-07	PFA0755w	erythrocyte membrane protein 1 (PfEMP1) pseudogene
MAL1	602699	602795	97	1.19829e-132	602725	5.06916e-09	PFA0755w	erythrocyte membrane protein 1 (PfEMP1) pseudogene
MAL1	602699	602795	97	1.19829e-132	602768	2.86626e-06	PFA0755w	erythrocyte membrane protein 1 (PfEMP1) pseudogene
MAL1	603209	603247	39	2.39807e-34	603230	5.19441e-08
MAL1	603547	603593	47	3.38736e-114	603570	5.44781e-09
MAL1	605807	605847	41	2.48844e-27	605827	5.5638e-05
MAL1	606223	606251	29	7.281e-10	606230	0.000756632	PFA0760w	RIFIN
MAL1	606451	606489	39	3.71112e-66	606468	4.23249e-06	PFA0760w	RIFIN
MAL1	606597	606783	187	0	606618	2.51275e-06	PFA0760w	RIFIN
MAL1	606597	606783	187	0	606648	7.64493e-10	PFA0760w	RIFIN
MAL1	606597	606783	187	0	606674	1.5819e-06	PFA0760w	RIFIN
MAL1	606597	606783	187	0	606703	7.4386e-06	PFA0760w	RIFIN
MAL1	606597	606783	187	0	606760	2.48798e-08	PFA0760w	RIFIN
MAL1	606809	607135	327	0	606878	1.67572e-08	PFA0760w	RIFIN
MAL1	606809	607135	327	0	606923	1.72176e-08	PFA0760w	RIFIN
MAL1	606809	607135	327	0	606948	1.77039e-08	PFA0760w	RIFIN
MAL1	606809	607135	327	0	606998	5.33754e-08	PFA0760w	RIFIN
MAL1	606809	607135	327	0	607074	3.57897e-08	PFA0760w	RIFIN
MAL1	606809	607135	327	0	607112	1.30959e-06	PFA0760w	RIFIN
MAL1	609529	609561	33	1.84459e-16	609540	0.000923992	PFA0765c	erythrocyte membrane protein 1 (PfEMP1)
MAL1	610353	610425	73	2.78133e-164	610362	0.000231538	PFA0765c	erythrocyte membrane protein 1 (PfEMP1)
MAL1	610353	610425	73	2.78133e-164	610394	1.025e-09	PFA0765c	erythrocyte membrane protein 1 (PfEMP1)
MAL1	611082	611107	26	5.97424e-09	0	0
MAL1	611243	611287	45	1.47508e-59	611264	4.06207e-11
MAL1	611315	611357	43	7.23003e-97	611336	1.66305e-08	PFA0765c	erythrocyte membrane protein 1 (PfEMP1)
MAL1	611389	611989	601	0	611438	4.6397e-10	PFA0765c	erythrocyte membrane protein 1 (PfEMP1)
MAL1	611389	611989	601	0	611470	4.90568e-09	PFA0765c	erythrocyte membrane protein 1 (PfEMP1)
MAL1	611389	611989	601	0	611519	3.56684e-08	PFA0765c	erythrocyte membrane protein 1 (PfEMP1)
MAL1	611389	611989	601	0	611587	2.2278e-08	PFA0765c	erythrocyte membrane protein 1 (PfEMP1)
MAL1	611389	611989	601	0	611628	3.24143e-09	PFA0765c	erythrocyte membrane protein 1 (PfEMP1)
MAL1	611389	611989	601	0	611655	5.91751e-09	PFA0765c	erythrocyte membrane protein 1 (PfEMP1)
MAL1	611389	611989	601	0	611676	2.7732e-08	PFA0765c	erythrocyte membrane protein 1 (PfEMP1)
MAL1	611389	611989	601	0	611740	1.72854e-08	PFA0765c	erythrocyte membrane protein 1 (PfEMP1)
MAL1	611389	611989	601	0	611787	4.14988e-08	PFA0765c	erythrocyte membrane protein 1 (PfEMP1)
MAL1	611389	611989	601	0	611811	1.03288e-07	PFA0765c	erythrocyte membrane protein 1 (PfEMP1)
MAL1	611389	611989	601	0	611862	1.82603e-08	PFA0765c	erythrocyte membrane protein 1 (PfEMP1)
MAL1	611389	611989	601	0	611922	9.10772e-09	PFA0765c	erythrocyte membrane protein 1 (PfEMP1)
MAL1	611389	611989	601	0	611951	2.93471e-09	PFA0765c	erythrocyte membrane protein 1 (PfEMP1)
MAL1	611993	612107	115	4.81576e-302	612032	1.3318e-08	PFA0765c	erythrocyte membrane protein 1 (PfEMP1)
MAL1	611993	612107	115	4.81576e-302	612055	4.19954e-09	PFA0765c	erythrocyte membrane protein 1 (PfEMP1)
MAL1	612133	612259	127	0	612168	3.89906e-09	PFA0765c	erythrocyte membrane protein 1 (PfEMP1)
MAL1	612133	612259	127	0	612191	4.5316e-08	PFA0765c	erythrocyte membrane protein 1 (PfEMP1)
MAL1	612133	612259	127	0	612215	2.0694e-08	PFA0765c	erythrocyte membrane protein 1 (PfEMP1)
MAL1	612271	612367	97	0	612294	1.12475e-08	PFA0765c	erythrocyte membrane protein 1 (PfEMP1)
MAL1	612271	612367	97	0	612340	1.51666e-08	PFA0765c	erythrocyte membrane protein 1 (PfEMP1)
MAL1	612381	612929	549	0	612403	2.23664e-08	PFA0765c	erythrocyte membrane protein 1 (PfEMP1)
MAL1	612381	612929	549	0	612422	1.02503e-08	PFA0765c	erythrocyte membrane protein 1 (PfEMP1)
MAL1	612381	612929	549	0	612456	1.60727e-08	PFA0765c	erythrocyte membrane protein 1 (PfEMP1)
MAL1	612381	612929	549	0	612513	7.04581e-09	PFA0765c	erythrocyte membrane protein 1 (PfEMP1)
MAL1	612381	612929	549	0	612565	4.3822e-06	PFA0765c	erythrocyte membrane protein 1 (PfEMP1)
MAL1	612381	612929	549	0	612592	1.25999e-09	PFA0765c	erythrocyte membrane protein 1 (PfEMP1)
MAL1	612381	612929	549	0	612633	2.95135e-09	PFA0765c	erythrocyte membrane protein 1 (PfEMP1)
MAL1	612381	612929	549	0	612655	1.7548e-09	PFA0765c	erythrocyte membrane protein 1 (PfEMP1)
MAL1	612381	612929	549	0	612694	1.06312e-09	PFA0765c	erythrocyte membrane protein 1 (PfEMP1)
MAL1	612381	612929	549	0	612721	2.79789e-06	PFA0765c	erythrocyte membrane protein 1 (PfEMP1)
MAL1	612381	612929	549	0	612751	0.000191074	PFA0765c	erythrocyte membrane protein 1 (PfEMP1)
MAL1	612381	612929	549	0	612784	2.80864e-09	PFA0765c	erythrocyte membrane protein 1 (PfEMP1)
MAL1	612381	612929	549	0	612871	9.98993e-09	PFA0765c	erythrocyte membrane protein 1 (PfEMP1)
MAL1	612381	612929	549	0	612900	6.35919e-08	PFA0765c	erythrocyte membrane protein 1 (PfEMP1)
MAL1	612947	613291	345	0	612967	7.55804e-06	PFA0765c	erythrocyte membrane protein 1 (PfEMP1)
MAL1	612947	613291	345	0	612998	4.73511e-07	PFA0765c	erythrocyte membrane protein 1 (PfEMP1)
MAL1	612947	613291	345	0	613029	8.82597e-09	PFA0765c	erythrocyte membrane protein 1 (PfEMP1)
MAL1	612947	613291	345	0	613086	1.4773e-08	PFA0765c	erythrocyte membrane protein 1 (PfEMP1)
MAL1	612947	613291	345	0	613118	7.57211e-09	PFA0765c	erythrocyte membrane protein 1 (PfEMP1)
MAL1	612947	613291	345	0	613151	5.01993e-08	PFA0765c	erythrocyte membrane protein 1 (PfEMP1)
MAL1	612947	613291	345	0	613207	1.64214e-08	PFA0765c	erythrocyte membrane protein 1 (PfEMP1)
MAL1	612947	613291	345	0	613245	2.16187e-09	PFA0765c	erythrocyte membrane protein 1 (PfEMP1)
MAL1	612947	613291	345	0	613271	4.7418e-08	PFA0765c	erythrocyte membrane protein 1 (PfEMP1)
MAL1	613305	613341	37	7.71484e-52	613328	2.38128e-06	PFA0765c	erythrocyte membrane protein 1 (PfEMP1)
MAL1	613357	613451	95	0	613388	6.88667e-09	PFA0765c	erythrocyte membrane protein 1 (PfEMP1)
MAL1	613357	613451	95	0	613431	1.51128e-06	PFA0765c	erythrocyte membrane protein 1 (PfEMP1)
MAL1	613461	613573	113	8.23461e-233	613476	2.18286e-07	PFA0765c	erythrocyte membrane protein 1 (PfEMP1)
MAL1	613461	613573	113	8.23461e-233	613506	1.6867e-09	PFA0765c	erythrocyte membrane protein 1 (PfEMP1)
MAL1	613461	613573	113	8.23461e-233	613555	0.0298696	PFA0765c	erythrocyte membrane protein 1 (PfEMP1)
MAL1	613461	613573	113	8.23461e-233	613567	0.00676677	PFA0765c	erythrocyte membrane protein 1 (PfEMP1)
MAL1	613611	613833	223	0	613628	5.32106e-06	PFA0765c	erythrocyte membrane protein 1 (PfEMP1)
MAL1	613611	613833	223	0	613656	6.24541e-09	PFA0765c	erythrocyte membrane protein 1 (PfEMP1)
MAL1	613611	613833	223	0	613700	9.95585e-07	PFA0765c	erythrocyte membrane protein 1 (PfEMP1)
MAL1	613611	613833	223	0	613746	1.06371e-08	PFA0765c	erythrocyte membrane protein 1 (PfEMP1)
MAL1	613611	613833	223	0	613790	4.35261e-09	PFA0765c	erythrocyte membrane protein 1 (PfEMP1)
MAL1	613851	614104	254	0	613873	1.36052e-08	PFA0765c	erythrocyte membrane protein 1 (PfEMP1)
MAL1	613851	614104	254	0	613902	3.36485e-08	PFA0765c	erythrocyte membrane protein 1 (PfEMP1)
MAL1	613851	614104	254	0	613939	1.11535e-08	PFA0765c	erythrocyte membrane protein 1 (PfEMP1)
MAL1	613851	614104	254	0	613968	5.87806e-10	PFA0765c	erythrocyte membrane protein 1 (PfEMP1)
MAL1	613851	614104	254	0	613998	9.79073e-11	PFA0765c	erythrocyte membrane protein 1 (PfEMP1)
MAL1	613851	614104	254	0	614060	1.47926e-10	PFA0765c	erythrocyte membrane protein 1 (PfEMP1)
MAL1	613851	614104	254	0	614087	4.58932e-08	PFA0765c	erythrocyte membrane protein 1 (PfEMP1)
MAL1	614127	614299	173	0	614158	8.81818e-10	PFA0765c	erythrocyte membrane protein 1 (PfEMP1)
MAL1	614127	614299	173	0	614190	1.50063e-09	PFA0765c	erythrocyte membrane protein 1 (PfEMP1)
MAL1	614127	614299	173	0	614228	3.57624e-09	PFA0765c	erythrocyte membrane protein 1 (PfEMP1)
MAL1	614303	614421	119	0	614344	5.61323e-09	PFA0765c	erythrocyte membrane protein 1 (PfEMP1)
MAL1	614303	614421	119	0	614390	1.45247e-08	PFA0765c	erythrocyte membrane protein 1 (PfEMP1)
MAL1	614463	614581	119	0	614546	6.59301e-08	PFA0765c	erythrocyte membrane protein 1 (PfEMP1)
MAL1	614631	614731	101	3.91739e-280	614650	1.07441e-07	PFA0765c	erythrocyte membrane protein 1 (PfEMP1)
MAL1	614631	614731	101	3.91739e-280	614701	1.16915e-07	PFA0765c	erythrocyte membrane protein 1 (PfEMP1)
MAL1	614737	615127	391	0	614778	3.00259e-08	PFA0765c	erythrocyte membrane protein 1 (PfEMP1)
MAL1	614737	615127	391	0	614848	1.58187e-09	PFA0765c	erythrocyte membrane protein 1 (PfEMP1)
MAL1	614737	615127	391	0	614880	5.83894e-09	PFA0765c	erythrocyte membrane protein 1 (PfEMP1)
MAL1	614737	615127	391	0	614907	5.11131e-09	PFA0765c	erythrocyte membrane protein 1 (PfEMP1)
MAL1	614737	615127	391	0	614940	4.26127e-08	PFA0765c	erythrocyte membrane protein 1 (PfEMP1)
MAL1	614737	615127	391	0	614993	1.95004e-07	PFA0765c	erythrocyte membrane protein 1 (PfEMP1)
MAL1	614737	615127	391	0	615034	3.37413e-09	PFA0765c	erythrocyte membrane protein 1 (PfEMP1)
MAL1	614737	615127	391	0	615067	2.26851e-09	PFA0765c	erythrocyte membrane protein 1 (PfEMP1)
MAL1	614737	615127	391	0	615100	3.62833e-09	PFA0765c	erythrocyte membrane protein 1 (PfEMP1)
MAL1	615171	615391	221	0	615194	1.74041e-08	PFA0765c	erythrocyte membrane protein 1 (PfEMP1)
MAL1	615171	615391	221	0	615236	1.13212e-08	PFA0765c	erythrocyte membrane protein 1 (PfEMP1)
MAL1	615171	615391	221	0	615259	5.87566e-07	PFA0765c	erythrocyte membrane protein 1 (PfEMP1)
MAL1	615171	615391	221	0	615297	1.60448e-08	PFA0765c	erythrocyte membrane protein 1 (PfEMP1)
MAL1	615171	615391	221	0	615370	7.78333e-09	PFA0765c	erythrocyte membrane protein 1 (PfEMP1)
MAL1	615410	615645	236	0	615431	5.73766e-06	PFA0765c	erythrocyte membrane protein 1 (PfEMP1)
MAL1	615410	615645	236	0	615468	4.36471e-07	PFA0765c	erythrocyte membrane protein 1 (PfEMP1)
MAL1	615410	615645	236	0	615520	5.36208e-11	PFA0765c	erythrocyte membrane protein 1 (PfEMP1)
MAL1	615410	615645	236	0	615568	1.14731e-10	PFA0765c	erythrocyte membrane protein 1 (PfEMP1)
MAL1	615410	615645	236	0	615597	5.00326e-10	PFA0765c	erythrocyte membrane protein 1 (PfEMP1)
MAL1	615697	615731	35	4.61026e-89	615716	7.9664e-05	PFA0765c	erythrocyte membrane protein 1 (PfEMP1)
MAL1	615757	615971	215	0	615792	1.46788e-08	PFA0765c	erythrocyte membrane protein 1 (PfEMP1)
MAL1	615757	615971	215	0	615830	8.07562e-10	PFA0765c	erythrocyte membrane protein 1 (PfEMP1)
MAL1	615757	615971	215	0	615910	9.39698e-09	PFA0765c	erythrocyte membrane protein 1 (PfEMP1)
MAL1	615757	615971	215	0	615944	6.3938e-09	PFA0765c	erythrocyte membrane protein 1 (PfEMP1)
MAL1	615977	616005	29	1.7371e-09	0	0	PFA0765c	erythrocyte membrane protein 1 (PfEMP1)
MAL1	616011	616063	53	4.94716e-36	616033	1.81924e-06	PFA0765c	erythrocyte membrane protein 1 (PfEMP1)
MAL1	616081	616241	161	0	616094	8.86512e-06	PFA0765c	erythrocyte membrane protein 1 (PfEMP1)
MAL1	616081	616241	161	0	616143	4.22364e-07	PFA0765c	erythrocyte membrane protein 1 (PfEMP1)
MAL1	616081	616241	161	0	616169	8.47355e-06	PFA0765c	erythrocyte membrane protein 1 (PfEMP1)
MAL1	616081	616241	161	0	616196	1.18884e-09	PFA0765c	erythrocyte membrane protein 1 (PfEMP1)
MAL1	616081	616241	161	0	616218	1.96404e-09	PFA0765c	erythrocyte membrane protein 1 (PfEMP1)
MAL1	616259	616545	287	0	616288	1.13665e-08	PFA0765c	erythrocyte membrane protein 1 (PfEMP1)
MAL1	616259	616545	287	0	616328	4.76782e-08	PFA0765c	erythrocyte membrane protein 1 (PfEMP1)
MAL1	616259	616545	287	0	616360	4.26704e-08	PFA0765c	erythrocyte membrane protein 1 (PfEMP1)
MAL1	616259	616545	287	0	616443	5.56578e-08	PFA0765c	erythrocyte membrane protein 1 (PfEMP1)
MAL1	616259	616545	287	0	616472	6.12342e-09	PFA0765c	erythrocyte membrane protein 1 (PfEMP1)
MAL1	616259	616545	287	0	616509	4.33849e-08	PFA0765c	erythrocyte membrane protein 1 (PfEMP1)
MAL1	616555	616611	57	1.09875e-112	616574	1.14029e-07	PFA0765c	erythrocyte membrane protein 1 (PfEMP1)
MAL1	617245	617277	33	1.3953e-14	617268	0.000709965
MAL1	617471	617505	35	2.45838e-43	617493	3.81054e-05
MAL1	617639	617671	33	8.64498e-16	617661	4.42102e-06
MAL1	617701	617731	31	2.92694e-15	617710	1.98825e-05
MAL1	617834	617869	36	2.39216e-22	617850	3.4565e-07
MAL1	618321	618359	39	7.33356e-47	618342	1.31871e-06
MAL1	618884	618919	36	3.69451e-35	618900	2.81844e-07
MAL1	618935	618963	29	1.23964e-12	618945	4.63083e-05
MAL1	618995	619027	33	7.74776e-15	619006	0.000157789
MAL1	619095	619129	35	5.94141e-26	619115	1.18891e-05
MAL1	619528	619577	50	3.18979e-65	619550	4.6075e-08
MAL1	619609	619685	77	8.77562e-75	619631	7.86537e-10
MAL1	619609	619685	77	8.77562e-75	619662	1.21063e-05
MAL1	619903	619943	41	8.71309e-65	619924	5.89142e-08
MAL1	620321	620353	33	1.73022e-14	620338	2.63881e-06
MAL1	620841	620869	29	5.71707e-09	620863	0.0167405
MAL1	621255	621289	35	4.01001e-38	621267	6.08099e-07
MAL1	621499	621537	39	2.14974e-28	621514	3.12905e-06
MAL1	622115	622151	37	1.29965e-13	622136	0.000166486
MAL1	625223	625255	33	5.40112e-22	625240	6.4226e-07
MAL1	625427	625471	45	1.43457e-26	625448	6.55912e-07
MAL1	625913	625955	43	1.46186e-87	625934	6.44317e-10
MAL1	626609	626651	43	2.55663e-55	626631	1.91339e-08
MAL1	629283	629325	43	4.62901e-66	629305	4.97225e-08
MAL1	630237	630273	37	2.59239e-22	630258	6.76771e-07
MAL1	630341	630377	37	1.2871e-33	630360	1.77746e-07
MAL1	630501	630529	29	6.28065e-09	630522	4.01801e-05
MAL1	630603	630641	39	2.66888e-24	630621	0.0011237
MAL1	630733	630763	31	2.79868e-11	0	0
MAL1	631173	631209	37	1.07374e-26	631192	1.09077e-07
MAL1	631961	631989	29	1.9653e-11	0	0
MAL1	634599	634633	35	1.34345e-24	634613	3.10574e-05
MAL1	634961	634993	33	1.39255e-13	634974	0.000960536
MAL1	635431	635474	44	3.02467e-29	635452	3.06328e-08
MAL1	636763	636791	29	3.72053e-10	636770	0.00131585
MAL1	638553	638589	37	3.24562e-41	638572	8.9192e-08
MAL1	638725	638755	31	7.95686e-13	638734	0.000164233
MAL1	639661	639691	31	2.24675e-18	639683	0.000409167
MAL1	639743	639770	28	1.46081e-14	639752	4.91872e-05
MAL1	640115	640143	29	1.44368e-09	640139	0.000656863
MAL1	641257	641285	29	3.72499e-12	641266	0.000285619
MAL1	641705	641737	33	2.66909e-15	0	0
MAL1	642095	642134	40	1.43558e-42	642116	7.7035e-07
MAL2	1801	1833	33	4.8051e-15	1816	0.0102815
MAL2	1959	1991	33	4.58795e-25	1971	0.000270557
MAL2	2171	2219	49	2.93399e-69	2195	2.15979e-08
MAL2	2255	2297	43	1.77168e-58	2274	2.16715e-05
MAL2	2453	2509	57	7.37145e-25	2464	9.7926e-06
MAL2	2453	2509	57	7.37145e-25	2489	0.00159216
MAL2	2589	2629	41	1.20776e-26	2608	3.14195e-06
MAL2	2656	2691	36	9.27212e-56	2672	9.27482e-07
MAL2	2801	2867	67	1.00289e-76	2820	0.00604349
MAL2	2801	2867	67	1.00289e-76	2829	0.021149
MAL2	2801	2867	67	1.00289e-76	2844	1.71819e-06
MAL2	2947	3013	67	1.98571e-101	2967	5.30297e-08
MAL2	2947	3013	67	1.98571e-101	2992	4.20029e-09
MAL2	3019	3061	43	1.49604e-39	3040	4.44841e-10
MAL2	3257	3413	157	0	3284	4.57932e-10
MAL2	3257	3413	157	0	3318	3.32623e-10
MAL2	3257	3413	157	0	3346	5.07603e-08
MAL2	3257	3413	157	0	3392	6.76061e-06
MAL2	3447	3517	71	1.05658e-96	3465	6.96896e-05
MAL2	3447	3517	71	1.05658e-96	3490	4.60314e-10
MAL2	3543	3575	33	2.92913e-18	3563	2.31052e-06
MAL2	3671	3785	115	7.42168e-127	3696	3.53744e-10
MAL2	3671	3785	115	7.42168e-127	3722	4.66214e-11
MAL2	3671	3785	115	7.42168e-127	3758	1.7353e-07
MAL2	3671	3785	115	7.42168e-127	3779	0.00194135
MAL2	4131	4191	61	2.48524e-74	4148	6.41563e-07
MAL2	4131	4191	61	2.48524e-74	4174	3.42918e-06
MAL2	4241	4331	91	3.69413e-67	4280	2.8739e-09
MAL2	4241	4331	91	3.69413e-67	4308	3.50563e-10
MAL2	4441	4477	37	3.58468e-19	4460	4.05932e-06
MAL2	4677	4707	31	5.00402e-16	4690	2.46935e-07
MAL2	4901	4953	53	6.17475e-30	4935	1.95082e-05
MAL2	5153	5192	40	1.49966e-29	5171	2.5258e-06
MAL2	5405	5467	63	8.87261e-186	5439	8.64623e-09
MAL2	5705	5753	49	4.16546e-98	5730	2.14932e-08
MAL2	5761	5811	51	3.92109e-64	5786	4.53263e-09
MAL2	5991	6037	47	1.56264e-150	6014	5.67575e-08
MAL2	6265	6317	53	6.68478e-101	6290	2.20649e-08
MAL2	6379	6443	65	4.6502e-34	6404	9.91997e-06
MAL2	6451	6489	39	3.65462e-33	6470	9.00329e-08
MAL2	6919	6959	41	2.09054e-75	6939	2.133e-07
MAL2	7135	7163	29	1.04218e-15	7156	0.000101013
MAL2	7435	7469	35	1.23016e-20	7448	4.18899e-07
MAL2	7613	7655	43	4.69834e-56	7635	3.66884e-09
MAL2	7915	7963	49	1.62093e-59	7936	2.31162e-08
MAL2	7979	8024	46	3.30208e-168	8004	6.13088e-08
MAL2	8071	8127	57	1.7525e-72	8106	4.00455e-09
MAL2	8657	8689	33	6.09712e-19	8676	0.000214284
MAL2	9047	9075	29	6.02065e-25	9055	0.00341432
MAL2	9247	9287	41	4.95822e-43	9266	1.45938e-06
MAL2	9327	9391	65	1.13679e-82	9340	6.38154e-07
MAL2	9327	9391	65	1.13679e-82	9366	1.13527e-06
MAL2	9455	9589	135	1.31801e-196	9488	1.18942e-07
MAL2	9455	9589	135	1.31801e-196	9532	9.60381e-07
MAL2	9455	9589	135	1.31801e-196	9567	1.32181e-06
MAL2	9695	9765	71	3.12848e-119	9720	3.82942e-08
MAL2	9695	9765	71	3.12848e-119	9739	0.0364083
MAL2	9777	9805	29	2.24506e-11	9783	0.000208353
MAL2	10065	10101	37	9.1153e-10	10084	2.3262e-05
MAL2	10329	10359	31	1.15014e-09	10350	0.000398224
MAL2	10401	10455	55	1.41605e-23	10422	2.64463e-05
MAL2	10401	10455	55	1.41605e-23	10431	0.00569167
MAL2	10401	10455	55	1.41605e-23	10433	0.0434775
MAL2	10501	10535	35	3.35643e-21	10512	1.17492e-05
MAL2	10645	10679	35	3.88889e-23	10666	1.34402e-05
MAL2	10767	10801	35	6.94184e-16	10767	0.0101239
MAL2	10767	10801	35	6.94184e-16	10786	7.01592e-05
MAL2	10985	11019	35	6.27734e-23	11002	3.86625e-06
MAL2	11521	11567	47	1.01674e-69	11544	6.68588e-09
MAL2	11655	11697	43	1.31522e-38	11678	1.03987e-05
MAL2	12435	12467	33	6.33045e-19	12457	4.30557e-05
MAL2	15455	15483	29	6.2939e-09	15460	0.00291127
MAL2	16019	16057	39	1.7132e-38	16037	3.04556e-08
MAL2	16207	16235	29	6.16535e-13	0	0
MAL2	16465	16493	29	2.64241e-10	0	0
MAL2	16515	16591	77	6.80096e-60	16534	3.06542e-09
MAL2	16515	16591	77	6.80096e-60	16570	8.13783e-09
MAL2	16977	17011	35	2.87177e-35	16998	3.07926e-06
MAL2	17281	17309	29	2.44518e-27	17303	0.000259834
MAL2	17375	17411	37	2.80431e-24	17398	1.25781e-06
MAL2	17439	17477	39	6.98525e-57	17460	6.49346e-08
MAL2	17635	17697	63	8.94703e-41	17655	2.33921e-05
MAL2	17635	17697	63	8.94703e-41	17677	1.07726e-06
MAL2	17769	17797	29	3.43517e-11	17777	0.0071052
MAL2	18947	18975	29	8.97318e-11	18970	0.000114129
MAL2	19753	19793	41	3.16156e-22	19774	1.03819e-07
MAL2	20563	20595	33	1.81012e-13	20585	0.000299426
MAL2	20671	20711	41	9.05874e-19	20692	1.23998e-05
MAL2	21781	21821	41	1.05183e-68	21804	1.83732e-09
MAL2	22015	22065	51	1.18564e-35	22038	8.01124e-08
MAL2	22175	22211	37	4.71532e-39	22190	1.81419e-07
MAL2	22515	22547	33	2.66603e-29	22528	7.37298e-06
MAL2	22877	22913	37	2.7034e-27	22898	1.09299e-06
MAL2	23019	23065	47	1.55335e-57	23038	1.67575e-08
MAL2	23271	23303	33	2.99274e-14	23284	9.77356e-05
MAL2	23515	23545	31	9.95535e-16	23535	1.10698e-05
MAL2	23923	23969	47	1.30116e-36	23934	8.96105e-06
MAL2	23923	23969	47	1.30116e-36	23958	8.83603e-06
MAL2	23971	24007	37	1.29664e-28	23984	3.54364e-06
MAL2	24121	24153	33	3.91991e-21	24143	0.00014885
MAL2	25221	25287	67	0	25265	7.67172e-07	PFB0010w	erythrocyte membrane protein 1 (PfEMP1)
MAL2	25289	25525	237	0	25350	1.96392e-08	PFB0010w	erythrocyte membrane protein 1 (PfEMP1)
MAL2	25289	25525	237	0	25375	8.57231e-08	PFB0010w	erythrocyte membrane protein 1 (PfEMP1)
MAL2	25289	25525	237	0	25417	1.20261e-08	PFB0010w	erythrocyte membrane protein 1 (PfEMP1)
MAL2	25289	25525	237	0	25466	2.13443e-09	PFB0010w	erythrocyte membrane protein 1 (PfEMP1)
MAL2	25289	25525	237	0	25494	8.54034e-10	PFB0010w	erythrocyte membrane protein 1 (PfEMP1)
MAL2	25549	25593	45	6.63931e-50	25570	2.45643e-05	PFB0010w	erythrocyte membrane protein 1 (PfEMP1)
MAL2	25645	25775	131	0	25666	4.68679e-09	PFB0010w	erythrocyte membrane protein 1 (PfEMP1)
MAL2	25645	25775	131	0	25721	7.13434e-08	PFB0010w	erythrocyte membrane protein 1 (PfEMP1)
MAL2	25645	25775	131	0	25749	8.26385e-08	PFB0010w	erythrocyte membrane protein 1 (PfEMP1)
MAL2	25805	25843	39	3.86247e-52	25826	7.4087e-07	PFB0010w	erythrocyte membrane protein 1 (PfEMP1)
MAL2	25867	26175	309	0	25887	4.69268e-07	PFB0010w	erythrocyte membrane protein 1 (PfEMP1)
MAL2	25867	26175	309	0	25946	2.54832e-08	PFB0010w	erythrocyte membrane protein 1 (PfEMP1)
MAL2	25867	26175	309	0	26014	1.11458e-10	PFB0010w	erythrocyte membrane protein 1 (PfEMP1)
MAL2	25867	26175	309	0	26043	3.36947e-08	PFB0010w	erythrocyte membrane protein 1 (PfEMP1)
MAL2	25867	26175	309	0	26102	4.97649e-08	PFB0010w	erythrocyte membrane protein 1 (PfEMP1)
MAL2	25867	26175	309	0	26132	5.40561e-09	PFB0010w	erythrocyte membrane protein 1 (PfEMP1)
MAL2	25867	26175	309	0	26155	1.28202e-08	PFB0010w	erythrocyte membrane protein 1 (PfEMP1)
MAL2	26215	26407	193	0	26242	7.01174e-07	PFB0010w	erythrocyte membrane protein 1 (PfEMP1)
MAL2	26215	26407	193	0	26285	5.89624e-09	PFB0010w	erythrocyte membrane protein 1 (PfEMP1)
MAL2	26215	26407	193	0	26342	2.50501e-08	PFB0010w	erythrocyte membrane protein 1 (PfEMP1)
MAL2	26215	26407	193	0	26372	8.27089e-09	PFB0010w	erythrocyte membrane protein 1 (PfEMP1)
MAL2	26425	26501	77	6.64569e-72	26442	9.89093e-07	PFB0010w	erythrocyte membrane protein 1 (PfEMP1)
MAL2	26425	26501	77	6.64569e-72	26468	2.33015e-10	PFB0010w	erythrocyte membrane protein 1 (PfEMP1)
MAL2	26425	26501	77	6.64569e-72	26494	6.48692e-05	PFB0010w	erythrocyte membrane protein 1 (PfEMP1)
MAL2	26507	26574	68	0	26533	3.3055e-08	PFB0010w	erythrocyte membrane protein 1 (PfEMP1)
MAL2	26593	26635	43	2.02738e-131	26613	1.14026e-07	PFB0010w	erythrocyte membrane protein 1 (PfEMP1)
MAL2	26643	26845	203	0	26668	9.44302e-09	PFB0010w	erythrocyte membrane protein 1 (PfEMP1)
MAL2	26643	26845	203	0	26700	6.46647e-09	PFB0010w	erythrocyte membrane protein 1 (PfEMP1)
MAL2	26643	26845	203	0	26730	2.9034e-09	PFB0010w	erythrocyte membrane protein 1 (PfEMP1)
MAL2	26643	26845	203	0	26763	9.41548e-08	PFB0010w	erythrocyte membrane protein 1 (PfEMP1)
MAL2	26853	27109	257	0	26875	8.74347e-09	PFB0010w	erythrocyte membrane protein 1 (PfEMP1)
MAL2	26853	27109	257	0	26903	0.000701482	PFB0010w	erythrocyte membrane protein 1 (PfEMP1)
MAL2	26853	27109	257	0	26913	0.0272151	PFB0010w	erythrocyte membrane protein 1 (PfEMP1)
MAL2	26853	27109	257	0	26956	8.35493e-09	PFB0010w	erythrocyte membrane protein 1 (PfEMP1)
MAL2	26853	27109	257	0	26994	8.6547e-08	PFB0010w	erythrocyte membrane protein 1 (PfEMP1)
MAL2	26853	27109	257	0	27021	0.0195589	PFB0010w	erythrocyte membrane protein 1 (PfEMP1)
MAL2	26853	27109	257	0	27056	5.45101e-08	PFB0010w	erythrocyte membrane protein 1 (PfEMP1)
MAL2	27113	27157	45	2.46962e-147	27137	5.20738e-08	PFB0010w	erythrocyte membrane protein 1 (PfEMP1)
MAL2	27158	27269	112	0	27194	2.9526e-07	PFB0010w	erythrocyte membrane protein 1 (PfEMP1)
MAL2	27158	27269	112	0	27216	2.39477e-08	PFB0010w	erythrocyte membrane protein 1 (PfEMP1)
MAL2	27158	27269	112	0	27242	4.90857e-09	PFB0010w	erythrocyte membrane protein 1 (PfEMP1)
MAL2	27275	27323	49	2.71081e-167	27301	4.88354e-08	PFB0010w	erythrocyte membrane protein 1 (PfEMP1)
MAL2	27341	28077	737	0	27361	1.18797e-07	PFB0010w	erythrocyte membrane protein 1 (PfEMP1)
MAL2	27341	28077	737	0	27413	1.08186e-08	PFB0010w	erythrocyte membrane protein 1 (PfEMP1)
MAL2	27341	28077	737	0	27454	4.88891e-09	PFB0010w	erythrocyte membrane protein 1 (PfEMP1)
MAL2	27341	28077	737	0	27479	1.18211e-08	PFB0010w	erythrocyte membrane protein 1 (PfEMP1)
MAL2	27341	28077	737	0	27536	8.83232e-09	PFB0010w	erythrocyte membrane protein 1 (PfEMP1)
MAL2	27341	28077	737	0	27585	1.11669e-08	PFB0010w	erythrocyte membrane protein 1 (PfEMP1)
MAL2	27341	28077	737	0	27633	1.18616e-08	PFB0010w	erythrocyte membrane protein 1 (PfEMP1)
MAL2	27341	28077	737	0	27674	1.20978e-09	PFB0010w	erythrocyte membrane protein 1 (PfEMP1)
MAL2	27341	28077	737	0	27725	1.16587e-07	PFB0010w	erythrocyte membrane protein 1 (PfEMP1)
MAL2	27341	28077	737	0	27756	8.85811e-08	PFB0010w	erythrocyte membrane protein 1 (PfEMP1)
MAL2	27341	28077	737	0	27806	2.42824e-09	PFB0010w	erythrocyte membrane protein 1 (PfEMP1)
MAL2	27341	28077	737	0	27836	1.83808e-09	PFB0010w	erythrocyte membrane protein 1 (PfEMP1)
MAL2	27341	28077	737	0	27860	1.18876e-09	PFB0010w	erythrocyte membrane protein 1 (PfEMP1)
MAL2	27341	28077	737	0	27901	2.31345e-07	PFB0010w	erythrocyte membrane protein 1 (PfEMP1)
MAL2	27341	28077	737	0	27924	1.34321e-09	PFB0010w	erythrocyte membrane protein 1 (PfEMP1)
MAL2	27341	28077	737	0	27947	6.73646e-09	PFB0010w	erythrocyte membrane protein 1 (PfEMP1)
MAL2	27341	28077	737	0	28054	3.03808e-08	PFB0010w	erythrocyte membrane protein 1 (PfEMP1)
MAL2	28091	28687	597	0	28120	6.75516e-08	PFB0010w	erythrocyte membrane protein 1 (PfEMP1)
MAL2	28091	28687	597	0	28179	1.88268e-08	PFB0010w	erythrocyte membrane protein 1 (PfEMP1)
MAL2	28091	28687	597	0	28204	4.63428e-09	PFB0010w	erythrocyte membrane protein 1 (PfEMP1)
MAL2	28091	28687	597	0	28234	1.10898e-06	PFB0010w	erythrocyte membrane protein 1 (PfEMP1)
MAL2	28091	28687	597	0	28282	4.65464e-08	PFB0010w	erythrocyte membrane protein 1 (PfEMP1)
MAL2	28091	28687	597	0	28330	1.83553e-07	PFB0010w	erythrocyte membrane protein 1 (PfEMP1)
MAL2	28091	28687	597	0	28395	1.29912e-08	PFB0010w	erythrocyte membrane protein 1 (PfEMP1)
MAL2	28091	28687	597	0	28448	5.57136e-08	PFB0010w	erythrocyte membrane protein 1 (PfEMP1)
MAL2	28091	28687	597	0	28480	1.21741e-07	PFB0010w	erythrocyte membrane protein 1 (PfEMP1)
MAL2	28091	28687	597	0	28560	1.21169e-07	PFB0010w	erythrocyte membrane protein 1 (PfEMP1)
MAL2	28091	28687	597	0	28614	1.24887e-08	PFB0010w	erythrocyte membrane protein 1 (PfEMP1)
MAL2	28091	28687	597	0	28633	6.20843e-08	PFB0010w	erythrocyte membrane protein 1 (PfEMP1)
MAL2	28689	28969	281	0	28716	1.36477e-09	PFB0010w	erythrocyte membrane protein 1 (PfEMP1)
MAL2	28689	28969	281	0	28744	3.41022e-10	PFB0010w	erythrocyte membrane protein 1 (PfEMP1)
MAL2	28689	28969	281	0	28791	3.63469e-08	PFB0010w	erythrocyte membrane protein 1 (PfEMP1)
MAL2	28689	28969	281	0	28861	1.35487e-08	PFB0010w	erythrocyte membrane protein 1 (PfEMP1)
MAL2	28689	28969	281	0	28889	2.79511e-10	PFB0010w	erythrocyte membrane protein 1 (PfEMP1)
MAL2	28689	28969	281	0	28913	5.569e-09	PFB0010w	erythrocyte membrane protein 1 (PfEMP1)
MAL2	28689	28969	281	0	28942	4.17841e-09	PFB0010w	erythrocyte membrane protein 1 (PfEMP1)
MAL2	30301	30385	85	3.25997e-109	30338	1.43784e-08	PFB0010w	erythrocyte membrane protein 1 (PfEMP1)
MAL2	30301	30385	85	3.25997e-109	30364	3.22854e-10	PFB0010w	erythrocyte membrane protein 1 (PfEMP1)
MAL2	30441	30489	49	2.90292e-59	30468	1.12714e-07	PFB0010w	erythrocyte membrane protein 1 (PfEMP1)
MAL2	30605	30659	55	1.46723e-22	30616	7.06443e-05	PFB0010w	erythrocyte membrane protein 1 (PfEMP1)
MAL2	30605	30659	55	1.46723e-22	30648	8.52063e-05	PFB0010w	erythrocyte membrane protein 1 (PfEMP1)
MAL2	30957	30995	39	5.34429e-23	30976	1.9955e-06	PFB0010w	erythrocyte membrane protein 1 (PfEMP1)
MAL2	31043	31089	47	1.62416e-171	31064	8.07349e-09	PFB0010w	erythrocyte membrane protein 1 (PfEMP1)
MAL2	31133	31173	41	1.1906e-09	31155	0.000636646	PFB0010w	erythrocyte membrane protein 1 (PfEMP1)
MAL2	32953	32985	33	1.05758e-48	32966	0.000138738
MAL2	33119	33165	47	3.42889e-16	33141	0.000166002	PFB0015c	rifin
MAL2	33167	33497	331	0	33186	1.13348e-08	PFB0015c	rifin
MAL2	33167	33497	331	0	33232	5.64867e-08	PFB0015c	rifin
MAL2	33167	33497	331	0	33300	1.52075e-08	PFB0015c	rifin
MAL2	33167	33497	331	0	33327	1.65643e-09	PFB0015c	rifin
MAL2	33167	33497	331	0	33352	1.24329e-08	PFB0015c	rifin
MAL2	33167	33497	331	0	33382	2.11171e-08	PFB0015c	rifin
MAL2	33167	33497	331	0	33438	8.51654e-08	PFB0015c	rifin
MAL2	33515	33633	119	0	33540	3.13591e-09	PFB0015c	rifin
MAL2	33515	33633	119	0	33570	2.3141e-09	PFB0015c	rifin
MAL2	33515	33633	119	0	33608	5.59401e-09	PFB0015c	rifin
MAL2	33643	33689	47	5.34228e-30	33666	7.75315e-06	PFB0015c	rifin
MAL2	33643	33689	47	5.34228e-30	33677	0.0235496	PFB0015c	rifin
MAL2	33743	33877	135	2.88206e-203	33788	2.86773e-09	PFB0015c	rifin
MAL2	33743	33877	135	2.88206e-203	33822	1.07429e-08	PFB0015c	rifin
MAL2	33743	33877	135	2.88206e-203	33854	1.09642e-09	PFB0015c	rifin
MAL2	36301	36349	49	2.9328e-136	36330	0.00122002	PFB0020c	erythrocyte membrane protein 1 (PfEMP1); truncated
MAL2	36469	36609	141	3.99872e-257	36480	7.86437e-05	PFB0020c	erythrocyte membrane protein 1 (PfEMP1); truncated
MAL2	36469	36609	141	3.99872e-257	36510	6.87201e-09	PFB0020c	erythrocyte membrane protein 1 (PfEMP1); truncated
MAL2	36469	36609	141	3.99872e-257	36546	6.98409e-06	PFB0020c	erythrocyte membrane protein 1 (PfEMP1); truncated
MAL2	36469	36609	141	3.99872e-257	36565	0.000209551	PFB0020c	erythrocyte membrane protein 1 (PfEMP1); truncated
MAL2	36469	36609	141	3.99872e-257	36590	4.15056e-05	PFB0020c	erythrocyte membrane protein 1 (PfEMP1); truncated
MAL2	36695	36895	201	0	36742	1.6727e-09	PFB0020c	erythrocyte membrane protein 1 (PfEMP1); truncated
MAL2	36695	36895	201	0	36778	1.41537e-09	PFB0020c	erythrocyte membrane protein 1 (PfEMP1); truncated
MAL2	36695	36895	201	0	36806	1.23268e-09	PFB0020c	erythrocyte membrane protein 1 (PfEMP1); truncated
MAL2	36695	36895	201	0	36833	5.13044e-09	PFB0020c	erythrocyte membrane protein 1 (PfEMP1); truncated
MAL2	36695	36895	201	0	36878	2.53368e-08	PFB0020c	erythrocyte membrane protein 1 (PfEMP1); truncated
MAL2	36905	36937	33	2.10976e-14	36926	2.54886e-05	PFB0020c	erythrocyte membrane protein 1 (PfEMP1); truncated
MAL2	36961	37061	101	7.99945e-177	36984	4.50308e-10	PFB0020c	erythrocyte membrane protein 1 (PfEMP1); truncated
MAL2	36961	37061	101	7.99945e-177	37011	1.62194e-05	PFB0020c	erythrocyte membrane protein 1 (PfEMP1); truncated
MAL2	36961	37061	101	7.99945e-177	37036	5.76738e-09	PFB0020c	erythrocyte membrane protein 1 (PfEMP1); truncated
MAL2	37125	37169	45	9.57129e-33	37147	5.78836e-07	PFB0020c	erythrocyte membrane protein 1 (PfEMP1); truncated
MAL2	38773	38807	35	6.81874e-26	38790	4.62653e-06	PFB0025c	stevor; putative
MAL2	38843	38927	85	2.23133e-230	38858	4.00485e-08	PFB0025c	stevor; putative
MAL2	38843	38927	85	2.23133e-230	38902	8.23749e-09	PFB0025c	stevor; putative
MAL2	38975	39017	43	2.03377e-37	38996	4.08409e-08	PFB0025c	stevor; putative
MAL2	39047	39093	47	2.67394e-97	39071	1.12761e-08	PFB0025c	stevor; putative
MAL2	39147	39189	43	1.96444e-63	39166	1.01166e-06
MAL2	39223	39269	47	2.04032e-79	39246	1.70717e-09	PFB0025c	stevor; putative
MAL2	39347	39389	43	6.27645e-18	39369	0.0369065
MAL2	39347	39389	43	6.27645e-18	39381	0.00313333
MAL2	39393	39429	37	1.21958e-46	39408	3.36515e-07
MAL2	39902	39941	40	4.48749e-46	39924	1.69427e-08
MAL2	40131	40171	41	4.41889e-19	40150	1.43239e-05
MAL2	40235	40303	69	1.14207e-80	40258	2.88065e-05
MAL2	40235	40303	69	1.14207e-80	40286	5.59169e-05
MAL2	40361	40389	29	2.43002e-25	40380	2.21017e-05
MAL2	40489	40593	105	9.27247e-203	40507	1.04187e-07
MAL2	40489	40593	105	9.27247e-203	40547	1.84121e-07
MAL2	40489	40593	105	9.27247e-203	40571	0.000441607
MAL2	40627	40717	91	8.72263e-73	40650	4.49046e-11
MAL2	40627	40717	91	8.72263e-73	40704	0.0165709
MAL2	40749	40779	31	1.17e-19	40770	0.000798892
MAL2	40829	40939	111	2.19783e-283	40856	3.68024e-10
MAL2	40829	40939	111	2.19783e-283	40902	7.71177e-09
MAL2	40949	40995	47	5.34249e-81	40972	9.74274e-10
MAL2	41053	41081	29	3.56515e-11	41074	5.83878e-05
MAL2	41091	41121	31	1.51277e-14	41111	3.72467e-05
MAL2	41437	41481	45	1.41996e-59	41457	6.95278e-05
MAL2	41607	41635	29	3.9803e-18	41629	0.000326378	PFB0030c	rifin
MAL2	41691	42093	403	0	41740	1.42982e-07	PFB0030c	rifin
MAL2	41691	42093	403	0	41770	1.67151e-09	PFB0030c	rifin
MAL2	41691	42093	403	0	41794	1.80062e-09	PFB0030c	rifin
MAL2	41691	42093	403	0	41827	3.10218e-09	PFB0030c	rifin
MAL2	41691	42093	403	0	41862	2.07813e-08	PFB0030c	rifin
MAL2	41691	42093	403	0	41916	1.49834e-07	PFB0030c	rifin
MAL2	41691	42093	403	0	41994	6.5622e-10	PFB0030c	rifin
MAL2	41691	42093	403	0	42064	9.83192e-08	PFB0030c	rifin
MAL2	42669	42723	55	2.40336e-19	42693	0.0032457
MAL2	42669	42723	55	2.40336e-19	42702	8.04499e-05
MAL2	42847	42891	45	4.06082e-59	42868	2.32193e-09	PFB0030c	rifin
MAL2	42987	43023	37	5.38352e-28	43002	1.3526e-05
MAL2	43029	43067	39	3.44648e-29	43050	5.03861e-07
MAL2	43303	43331	29	2.77557e-13	43325	0.000148306
MAL2	43335	43367	33	7.19845e-24	43347	3.38986e-05
MAL2	43391	43419	29	1.0313e-38	43401	0.00301008
MAL2	43493	43565	73	6.33776e-88	43514	5.06905e-09
MAL2	43493	43565	73	6.33776e-88	43544	0.000222061
MAL2	43773	43867	95	1.25293e-55	43792	2.1887e-07
MAL2	43773	43867	95	1.25293e-55	43825	0.00263745
MAL2	43773	43867	95	1.25293e-55	43854	6.50826e-05
MAL2	43939	43973	35	1.47871e-26	43962	2.12362e-05
MAL2	43994	44022	29	1.84403e-24	44005	0.00245749
MAL2	44053	44087	35	1.89394e-29	44066	2.44726e-06
MAL2	44237	44285	49	3.10146e-24	44250	1.16141e-05
MAL2	44237	44285	49	3.10146e-24	44279	0.00359523
MAL2	44399	44433	35	2.83115e-37	44410	1.34598e-05
MAL2	44477	44569	93	0	44506	1.33747e-08
MAL2	44477	44569	93	0	44543	2.91183e-09
MAL2	44588	44671	84	4.93926e-76	44607	1.15773e-06
MAL2	44588	44671	84	4.93926e-76	44628	5.66594e-07
MAL2	44588	44671	84	4.93926e-76	44647	0.0384716
MAL2	44709	44745	37	5.7072e-33	44725	2.65493e-05
MAL2	44781	44843	63	2.28606e-152	44803	9.43683e-08
MAL2	44781	44843	63	2.28606e-152	44823	1.1696e-07
MAL2	44945	45003	59	1.1404e-26	44967	1.0628e-05
MAL2	44945	45003	59	1.1404e-26	44979	0.00468818
MAL2	45227	45287	61	6.40833e-261	45252	3.94788e-09	PFB0035c	rifin
MAL2	45321	45349	29	2.41284e-10	45343	0.00145266	PFB0035c	rifin
MAL2	45373	45403	31	1.85087e-32	45382	2.23537e-05	PFB0035c	rifin
MAL2	45407	45511	105	0	45478	1.57421e-07	PFB0035c	rifin
MAL2	45513	45833	321	0	45538	1.0563e-08	PFB0035c	rifin
MAL2	45513	45833	321	0	45580	2.31333e-08	PFB0035c	rifin
MAL2	45513	45833	321	0	45718	2.99096e-08	PFB0035c	rifin
MAL2	45513	45833	321	0	45777	4.6636e-07	PFB0035c	rifin
MAL2	45513	45833	321	0	45807	2.54471e-07	PFB0035c	rifin
MAL2	45839	45917	79	0	45866	6.77649e-09	PFB0035c	rifin
MAL2	45839	45917	79	0	45896	1.52169e-09	PFB0035c	rifin
MAL2	46045	46089	45	6.4883e-50	46066	6.18841e-08	PFB0035c	rifin
MAL2	46121	46153	33	2.35375e-17	46130	0.000351007	PFB0035c	rifin
MAL2	46187	46251	65	7.81719e-72	46208	1.5486e-08	PFB0035c	rifin
MAL2	46187	46251	65	7.81719e-72	46232	9.5668e-11	PFB0035c	rifin
MAL2	46261	46341	81	9.68936e-224	46298	7.13494e-09	PFB0035c	rifin
MAL2	46261	46341	81	9.68936e-224	46318	9.34583e-10	PFB0035c	rifin
MAL2	46413	46457	45	1.69596e-29	46436	9.24375e-05
MAL2	46473	46523	51	1.25512e-130	46474	0.00310374
MAL2	46473	46523	51	1.25512e-130	46500	2.58623e-08
MAL2	46529	46593	65	1.254e-76	46551	4.15772e-07
MAL2	46529	46593	65	1.254e-76	46571	2.22033e-08
MAL2	46729	46766	38	4.616e-42	46750	1.82651e-07	PFB0035c	rifin
MAL2	46979	47048	70	5.17546e-39	46986	1.55529e-05
MAL2	46979	47048	70	5.17546e-39	47028	1.8661e-09
MAL2	47170	47247	78	0	47195	3.00623e-08
MAL2	47397	47443	47	1.52022e-80	47418	5.04399e-09
MAL2	47517	47549	33	4.98545e-33	47536	6.12531e-07
MAL2	47589	47665	77	6.32589e-115	47618	3.83011e-08
MAL2	47589	47665	77	6.32589e-115	47645	1.24675e-05
MAL2	47758	47791	34	6.53662e-26	47779	5.96903e-05
MAL2	47897	47931	35	1.49987e-43	47910	1.05155e-06
MAL2	47941	47969	29	9.33138e-14	47954	0.000837972
MAL2	48034	48060	27	3.62708e-09	48056	0.00238142
MAL2	48210	48293	84	1.91234e-104	48232	2.04191e-06
MAL2	48210	48293	84	1.91234e-104	48263	1.97749e-08
MAL2	48305	48357	53	1.48848e-58	48326	2.12207e-09
MAL2	48417	48455	39	5.11894e-52	48439	2.07668e-06
MAL2	48621	48683	63	2.99721e-34	48643	0.00128162
MAL2	48621	48683	63	2.99721e-34	48671	2.02239e-05
MAL2	48693	48749	57	5.86836e-79	48711	0.000309801
MAL2	48693	48749	57	5.86836e-79	48725	0.0120693
MAL2	48841	48961	121	1.5624e-141	48897	2.00056e-09	PFB0040c	rifin
MAL2	48841	48961	121	1.5624e-141	48941	5.60801e-06	PFB0040c	rifin
MAL2	49019	49299	281	0	49040	1.24096e-08	PFB0040c	rifin
MAL2	49019	49299	281	0	49070	1.09087e-08	PFB0040c	rifin
MAL2	49019	49299	281	0	49104	1.834e-08	PFB0040c	rifin
MAL2	49019	49299	281	0	49146	5.22748e-09	PFB0040c	rifin
MAL2	49019	49299	281	0	49176	1.66252e-07	PFB0040c	rifin
MAL2	49019	49299	281	0	49244	1.22837e-09	PFB0040c	rifin
MAL2	49019	49299	281	0	49277	0.000128713	PFB0040c	rifin
MAL2	49301	49467	167	5.29167e-151	49342	6.98391e-08	PFB0040c	rifin
MAL2	49301	49467	167	5.29167e-151	49380	0.00156076	PFB0040c	rifin
MAL2	49301	49467	167	5.29167e-151	49404	3.02694e-06	PFB0040c	rifin
MAL2	49301	49467	167	5.29167e-151	49445	1.58695e-06	PFB0040c	rifin
MAL2	49563	49605	43	3.50314e-31	49583	4.36251e-08	PFB0040c	rifin
MAL2	49671	49717	47	1.96998e-251	49693	9.16067e-07	PFB0040c	rifin
MAL2	49741	49775	35	6.39988e-22	49754	3.2294e-06	PFB0040c	rifin
MAL2	49823	49869	47	2.37019e-85	49847	5.11975e-09	PFB0040c	rifin
MAL2	51941	51973	33	4.21474e-23	51962	1.3724e-05	PFB0045c	erythrocyte membrane protein 1 (PfEMP1); truncated
MAL2	52351	52391	41	1.20616e-42	52374	6.38441e-07	PFB0045c	erythrocyte membrane protein 1 (PfEMP1); truncated
MAL2	52889	52921	33	3.46078e-33	52911	1.10073e-05	PFB0045c	erythrocyte membrane protein 1 (PfEMP1); truncated
MAL2	54353	54649	297	0	54391	1.9654e-07	PFB0050c	stevor isoform gam beta
MAL2	54353	54649	297	0	54420	1.75994e-08	PFB0050c	stevor isoform gam beta
MAL2	54353	54649	297	0	54462	1.75758e-07	PFB0050c	stevor isoform gam beta
MAL2	54353	54649	297	0	54538	5.3308e-08	PFB0050c	stevor isoform gam beta
MAL2	54353	54649	297	0	54578	3.25332e-09	PFB0050c	stevor isoform gam beta
MAL2	54353	54649	297	0	54625	4.70029e-08	PFB0050c	stevor isoform gam beta
MAL2	54685	54719	35	1.48677e-22	54706	5.2617e-05	PFB0050c	stevor isoform gam beta
MAL2	54735	54771	37	3.93159e-41	54754	1.89288e-08	PFB0050c	stevor isoform gam beta
MAL2	54801	54861	61	4.0537e-26	54820	7.96528e-07	PFB0050c	stevor isoform gam beta
MAL2	54919	54957	39	7.69759e-23	54937	1.00897e-05	PFB0050c	stevor isoform gam beta
MAL2	56021	56057	37	1.64971e-74	56040	1.67563e-05
MAL2	56799	56831	33	2.3378e-15	56820	2.41474e-05
MAL2	57033	57077	45	8.18761e-99	57056	2.14776e-06
MAL2	57137	57174	38	4.2324e-38	57159	5.58535e-06
MAL2	57257	57299	43	4.60081e-198	57277	1.41678e-06
MAL2	57433	57641	209	0	57460	6.36047e-08	PFB0055c	rifin
MAL2	57433	57641	209	0	57502	1.88317e-08	PFB0055c	rifin
MAL2	57433	57641	209	0	57567	1.57786e-08	PFB0055c	rifin
MAL2	57433	57641	209	0	57618	3.69712e-08	PFB0055c	rifin
MAL2	57649	57721	73	1.76964e-57	57672	1.90014e-10	PFB0055c	rifin
MAL2	57649	57721	73	1.76964e-57	57704	4.84273e-07	PFB0055c	rifin
MAL2	57845	57885	41	2.22578e-27	57866	1.88491e-09	PFB0055c	rifin
MAL2	58161	58213	53	1.59249e-131	58189	2.02001e-09	PFB0055c	rifin
MAL2	58215	58247	33	2.33879e-15	58236	0.000106401	PFB0055c	rifin
MAL2	58531	58571	41	1.45491e-16	58550	3.15633e-05
MAL2	58885	58915	31	3.96003e-24	58897	0.000526008
MAL2	59238	59331	94	5.33572e-218	59260	2.51958e-07
MAL2	59238	59331	94	5.33572e-218	59302	2.7552e-08
MAL2	59425	59465	41	4.03193e-68	59447	1.16932e-07
MAL2	59615	59651	37	6.10488e-20	59630	7.46586e-06
MAL2	60079	60129	51	2.31876e-39	60094	9.42521e-08	PFB0056c	hypothetical protein
MAL2	60079	60129	51	2.31876e-39	60120	3.4159e-05	PFB0056c	hypothetical protein
MAL2	60223	60265	43	3.47836e-68	60242	1.63037e-09	PFB0056c	hypothetical protein
MAL2	60359	60393	35	6.10207e-27	60367	9.72309e-06
MAL2	60667	60701	35	1.52424e-48	60680	9.79414e-06
MAL2	60843	60887	45	5.63132e-59	60865	3.03747e-08
MAL2	61027	61067	41	2.86426e-12	61048	7.95982e-06
MAL2	61191	61233	43	6.28514e-64	61212	1.68603e-08
MAL2	61287	61345	59	1.23101e-153	61307	1.35235e-06
MAL2	61424	61496	73	1.40507e-67	61451	1.06044e-06
MAL2	61424	61496	73	1.40507e-67	61476	2.38734e-08
MAL2	61543	61579	37	9.87341e-89	61561	1.60929e-05
MAL2	61985	62047	63	7.59599e-137	61997	1.27728e-06
MAL2	61985	62047	63	7.59599e-137	62022	1.17725e-09
MAL2	62101	62129	29	1.85749e-09	62108	0.000230218
MAL2	62171	62211	41	7.17252e-63	62193	6.16863e-09
MAL2	62321	62349	29	4.06711e-14	62329	0.00795205
MAL2	62483	62517	35	9.86444e-85	62505	5.89867e-05
MAL2	62659	62721	63	3.54889e-209	62684	2.26349e-09
MAL2	62769	62817	49	1.20045e-113	62795	1.38969e-08
MAL2	62959	63002	44	2.56416e-123	62981	1.3601e-07
MAL2	63173	63213	41	2.43767e-45	63192	2.41383e-07	PFB0060w	rifin
MAL2	63319	63567	249	0	63328	0.000199929	PFB0060w	rifin
MAL2	63319	63567	249	0	63368	2.42975e-09	PFB0060w	rifin
MAL2	63319	63567	249	0	63396	1.98234e-08	PFB0060w	rifin
MAL2	63319	63567	249	0	63424	1.62369e-08	PFB0060w	rifin
MAL2	63319	63567	249	0	63449	4.23321e-10	PFB0060w	rifin
MAL2	63319	63567	249	0	63473	2.1804e-09	PFB0060w	rifin
MAL2	63319	63567	249	0	63510	4.49415e-09	PFB0060w	rifin
MAL2	63319	63567	249	0	63546	7.36157e-09	PFB0060w	rifin
MAL2	63575	63603	29	1.50032e-27	63585	0.00255636	PFB0060w	rifin
MAL2	63629	64303	675	0	63654	6.41519e-08	PFB0060w	rifin
MAL2	63629	64303	675	0	63679	6.07744e-08	PFB0060w	rifin
MAL2	63629	64303	675	0	63743	2.66695e-08	PFB0060w	rifin
MAL2	63629	64303	675	0	63760	1.83819e-08	PFB0060w	rifin
MAL2	63629	64303	675	0	63823	7.63472e-09	PFB0060w	rifin
MAL2	63629	64303	675	0	63900	1.80876e-08	PFB0060w	rifin
MAL2	63629	64303	675	0	63946	2.21506e-07	PFB0060w	rifin
MAL2	63629	64303	675	0	64006	2.10991e-08	PFB0060w	rifin
MAL2	63629	64303	675	0	64042	1.288e-08	PFB0060w	rifin
MAL2	63629	64303	675	0	64080	1.27343e-07	PFB0060w	rifin
MAL2	63629	64303	675	0	64141	2.578e-09	PFB0060w	rifin
MAL2	63629	64303	675	0	64211	1.90395e-08	PFB0060w	rifin
MAL2	63629	64303	675	0	64264	1.01586e-09	PFB0060w	rifin
MAL2	63629	64303	675	0	64298	0.000358517	PFB0060w	rifin
MAL2	64367	64419	53	1.08761e-139	64398	3.87171e-09	PFB0060w	rifin
MAL2	64425	64461	37	2.00778e-40	64446	1.76121e-06
MAL2	64469	64497	29	2.84903e-12	64475	0.00300801
MAL2	64543	64573	31	8.52906e-10	64564	0.0040787
MAL2	64601	64667	67	1.06727e-133	64642	5.37848e-08
MAL2	64705	64741	37	1.62629e-32	64726	2.5922e-07
MAL2	64799	64835	37	7.80994e-82	64813	2.70261e-06
MAL2	64913	64995	83	1.46699e-162	64923	0.00105843
MAL2	64913	64995	83	1.46699e-162	64937	4.34018e-05
MAL2	64913	64995	83	1.46699e-162	64973	6.71514e-08
MAL2	64999	65087	89	1.11471e-191	65017	7.60124e-06
MAL2	64999	65087	89	1.11471e-191	65053	3.18494e-05
MAL2	64999	65087	89	1.11471e-191	65069	0.000109248
MAL2	64999	65087	89	1.11471e-191	65084	0.000602553
MAL2	65101	65159	59	9.55934e-207	65130	1.17592e-08
MAL2	65229	65257	29	3.23923e-11	65247	0.00017704
MAL2	65394	65433	40	1.47328e-32	65412	7.41101e-07
MAL2	65472	65514	43	1.43521e-60	65493	5.68731e-09
MAL2	65621	65693	73	0	65664	1.15437e-07
MAL2	65749	65777	29	4.59452e-10	65756	0.00446962
MAL2	65855	65901	47	2.64553e-69	65879	4.64824e-09
MAL2	65939	65979	41	2.04867e-38	65961	2.36796e-06
MAL2	65981	66033	53	1.13636e-43	66010	1.54045e-07
MAL2	66059	66153	95	3.80852e-99	66073	9.55603e-05
MAL2	66059	66153	95	3.80852e-99	66102	6.82387e-09
MAL2	66059	66153	95	3.80852e-99	66134	3.02458e-07
MAL2	66176	66217	42	5.91106e-79	66195	9.10161e-08
MAL2	66359	66401	43	1.56021e-90	66377	2.69614e-06
MAL2	66707	66785	79	6.35519e-50	66713	0.000361974	PFB0065w	stevor; putative
MAL2	66707	66785	79	6.35519e-50	66764	7.0376e-10	PFB0065w	stevor; putative
MAL2	66929	66973	45	4.23573e-86	66950	3.28693e-10	PFB0065w	stevor; putative
MAL2	66975	67063	89	6.48951e-144	67004	2.97884e-09	PFB0065w	stevor; putative
MAL2	66975	67063	89	6.48951e-144	67036	5.78959e-07	PFB0065w	stevor; putative
MAL2	67073	67113	41	3.09641e-64	67094	2.90866e-08	PFB0065w	stevor; putative
MAL2	67183	67475	293	0	67210	4.29015e-10	PFB0065w	stevor; putative
MAL2	67183	67475	293	0	67246	1.50891e-09	PFB0065w	stevor; putative
MAL2	67183	67475	293	0	67278	1.6326e-08	PFB0065w	stevor; putative
MAL2	67183	67475	293	0	67316	4.32599e-08	PFB0065w	stevor; putative
MAL2	67183	67475	293	0	67342	2.08606e-08	PFB0065w	stevor; putative
MAL2	67183	67475	293	0	67391	3.89514e-10	PFB0065w	stevor; putative
MAL2	67183	67475	293	0	67412	5.54252e-09	PFB0065w	stevor; putative
MAL2	67183	67475	293	0	67437	2.42885e-08	PFB0065w	stevor; putative
MAL2	67557	67639	83	1.12046e-176	67577	5.48011e-08
MAL2	67557	67639	83	1.12046e-176	67601	0.0431652
MAL2	67557	67639	83	1.12046e-176	67619	1.19704e-06
MAL2	67647	67741	95	1.51727e-127	67659	6.29474e-05
MAL2	67647	67741	95	1.51727e-127	67702	1.68287e-09
MAL2	67746	67772	27	3.26412e-11	67751	0.0121977
MAL2	67813	67877	65	0	67848	2.88733e-07
MAL2	68111	68144	34	3.13126e-29	68130	6.53111e-05
MAL2	68183	68221	39	1.95609e-48	68201	5.13288e-06
MAL2	68421	68541	121	2.35607e-90	68439	0.0118476
MAL2	68421	68541	121	2.35607e-90	68443	0.0299735
MAL2	68421	68541	121	2.35607e-90	68445	0.0326968
MAL2	68421	68541	121	2.35607e-90	68464	0.00371992
MAL2	68421	68541	121	2.35607e-90	68492	0.000608568
MAL2	68421	68541	121	2.35607e-90	68524	1.71833e-06
MAL2	68555	68603	49	1.5236e-83	68579	3.69771e-09
MAL2	68611	68639	29	6.90895e-21	68619	0.00310737
MAL2	68668	68709	42	1.6968e-54	68690	8.52132e-08
MAL2	69019	69055	37	4.60609e-35	69041	3.50011e-06
MAL2	69081	69167	87	4.8402e-153	69123	6.51179e-10	PFB0070w	hypothetical protein
MAL2	69081	69167	87	4.8402e-153	69149	3.55176e-05	PFB0070w	hypothetical protein
MAL2	69351	69603	253	0	69379	1.59261e-08	PFB0070w	hypothetical protein
MAL2	69351	69603	253	0	69428	1.51646e-07	PFB0070w	hypothetical protein
MAL2	69351	69603	253	0	69453	2.65515e-08	PFB0070w	hypothetical protein
MAL2	69351	69603	253	0	69484	1.6645e-07	PFB0070w	hypothetical protein
MAL2	69351	69603	253	0	69553	7.97343e-08	PFB0070w	hypothetical protein
MAL2	69351	69603	253	0	69581	1.80611e-08	PFB0070w	hypothetical protein
MAL2	69639	69765	127	0	69665	1.81353e-07	PFB0070w	hypothetical protein
MAL2	69639	69765	127	0	69736	4.56586e-08	PFB0070w	hypothetical protein
MAL2	69787	69839	53	1.01092e-92	69795	0.00163338
MAL2	69787	69839	53	1.01092e-92	69816	3.68112e-05
MAL2	69893	69979	87	1.77852e-181	69918	1.69179e-07
MAL2	69893	69979	87	1.77852e-181	69964	7.90765e-07
MAL2	69991	70021	31	7.31606e-23	70013	0.000616163
MAL2	70055	70139	85	8.78746e-122	70079	4.07428e-10
MAL2	70055	70139	85	8.78746e-122	70118	5.48928e-07
MAL2	70141	70177	37	1.5398e-54	70156	1.70845e-05
MAL2	70184	70289	106	3.81216e-138	70204	7.13546e-05
MAL2	70184	70289	106	3.81216e-138	70235	7.42481e-07
MAL2	70184	70289	106	3.81216e-138	70267	3.75216e-08
MAL2	70329	70357	29	6.71416e-11	70339	5.47031e-05
MAL2	70367	70411	45	1.274e-103	70387	1.91907e-09
MAL2	70535	70609	75	9.61727e-291	70557	2.99893e-07
MAL2	70687	70801	115	0	70712	2.44301e-07
MAL2	70687	70801	115	0	70741	2.1881e-07
MAL2	70687	70801	115	0	70777	1.80436e-07
MAL2	70811	70839	29	5.63644e-27	70831	0.00271483
MAL2	70879	70921	43	6.07117e-52	70896	8.08463e-08
MAL2	70879	70921	43	6.07117e-52	70919	0.0249894
MAL2	71005	71067	63	0	71038	4.8536e-08
MAL2	71075	71133	59	0	71102	1.22477e-08
MAL2	71189	71217	29	6.62312e-25	71195	0.00222574
MAL2	71299	71363	65	6.41728e-221	71326	2.96824e-09
MAL2	71393	71445	53	6.80774e-64	71420	5.51222e-08
MAL2	71457	71647	191	0	71481	0.000312424
MAL2	71457	71647	191	0	71511	1.41452e-08
MAL2	71457	71647	191	0	71563	1.1261e-07
MAL2	71457	71647	191	0	71589	0.00199314
MAL2	71457	71647	191	0	71618	5.9185e-08
MAL2	71658	71917	260	0	71677	8.51383e-08
MAL2	71658	71917	260	0	71718	1.44181e-09
MAL2	71658	71917	260	0	71763	1.89492e-09
MAL2	71658	71917	260	0	71794	2.91647e-09
MAL2	71658	71917	260	0	71855	5.35457e-09
MAL2	71658	71917	260	0	71892	4.31747e-06
MAL2	71927	72021	95	2.15921e-120	71936	2.63723e-05
MAL2	71927	72021	95	2.15921e-120	71959	4.65887e-05
MAL2	71927	72021	95	2.15921e-120	71984	9.4597e-10
MAL2	72037	72083	47	3.69452e-101	72057	3.55682e-06
MAL2	72129	72253	125	6.89014e-153	72148	0.00126247
MAL2	72129	72253	125	6.89014e-153	72164	7.9727e-05
MAL2	72129	72253	125	6.89014e-153	72207	3.36825e-09
MAL2	72129	72253	125	6.89014e-153	72242	1.77311e-06
MAL2	72259	72313	55	9.57822e-167	72288	1.11434e-07
MAL2	72511	72571	61	1.85497e-120	72550	2.53302e-08
MAL2	72714	72740	27	4.80335e-10	72719	0.00933128
MAL2	72770	72806	37	3.8267e-23	72786	1.17053e-05
MAL2	72830	72869	40	7.62058e-68	72846	2.28319e-10
MAL2	72875	72911	37	3.31759e-29	72896	1.94283e-06
MAL2	72922	72975	54	9.03761e-211	72952	1.75174e-07
MAL2	73031	73093	63	2.44701e-68	73053	1.82349e-07
MAL2	73207	73245	39	1.43217e-60	73228	3.0021e-09
MAL2	73247	73307	61	5.30363e-113	73284	1.15596e-07
MAL2	73399	73435	37	4.02723e-40	73421	2.33197e-06
MAL2	73483	73635	153	0	73511	1.09747e-07	PFB0075c	hypothetical protein
MAL2	73483	73635	153	0	73564	4.10016e-08	PFB0075c	hypothetical protein
MAL2	73483	73635	153	0	73607	1.29511e-07	PFB0075c	hypothetical protein
MAL2	73655	73971	317	0	73732	1.94526e-09	PFB0075c	hypothetical protein
MAL2	73655	73971	317	0	73794	3.60196e-08	PFB0075c	hypothetical protein
MAL2	73655	73971	317	0	73832	6.23828e-08	PFB0075c	hypothetical protein
MAL2	73655	73971	317	0	73871	7.1972e-07	PFB0075c	hypothetical protein
MAL2	73655	73971	317	0	73908	9.76049e-08	PFB0075c	hypothetical protein
MAL2	73655	73971	317	0	73942	2.8597e-09	PFB0075c	hypothetical protein
MAL2	73973	74085	113	0	73996	3.2554e-09	PFB0075c	hypothetical protein
MAL2	73973	74085	113	0	74022	2.85329e-09	PFB0075c	hypothetical protein
MAL2	73973	74085	113	0	74058	6.97361e-09	PFB0075c	hypothetical protein
MAL2	74308	74444	137	0	74332	5.90976e-09	PFB0075c	hypothetical protein
MAL2	74308	74444	137	0	74417	3.04568e-08	PFB0075c	hypothetical protein
MAL2	74491	74549	59	1.14312e-205	74520	2.38212e-09
MAL2	74604	74638	35	1.13394e-125	74621	2.2287e-05
MAL2	74867	74903	37	4.2402e-22	74888	1.13226e-05
MAL2	74917	74967	51	1.11545e-80	74946	3.69178e-07
MAL2	74971	75041	71	1.80793e-289	75000	7.55826e-09
MAL2	75055	75103	49	1.36129e-73	75079	1.10601e-05
MAL2	75141	75187	47	1.45112e-51	75149	0.00104844
MAL2	75141	75187	47	1.45112e-51	75166	7.33142e-08
MAL2	75241	75279	39	1.08464e-20	75261	9.63521e-06
MAL2	75300	75401	102	9.73223e-164	75323	2.23412e-09
MAL2	75300	75401	102	9.73223e-164	75377	1.5728e-09
MAL2	75621	75665	45	0	75643	2.98376e-06
MAL2	75683	75724	42	8.89539e-163	75704	9.66265e-07
MAL2	75869	75927	59	4.42682e-124	75907	5.94373e-06
MAL2	76075	76116	42	2.00531e-110	76095	6.8581e-07
MAL2	76121	76161	41	2.35094e-48	76140	1.22251e-08
MAL2	76237	76297	61	1.14366e-116	76258	1.12491e-07
MAL2	76237	76297	61	1.14366e-116	76283	0.000157944
MAL2	76361	76441	81	5.99955e-108	76384	6.89264e-07
MAL2	76361	76441	81	5.99955e-108	76425	4.96456e-06
MAL2	76456	76505	50	5.01378e-35	76471	7.57045e-05
MAL2	76850	76925	76	3.92637e-158	76870	6.1525e-08
MAL2	76850	76925	76	3.92637e-158	76905	6.26205e-06
MAL2	76947	76996	50	2.31843e-141	76971	1.2086e-08
MAL2	77003	77073	71	4.13335e-93	77044	5.95778e-07
MAL2	77149	77251	103	5.1101e-202	77174	1.09749e-08	PFB0080c	hypothetical protein
MAL2	77149	77251	103	5.1101e-202	77228	2.60433e-09	PFB0080c	hypothetical protein
MAL2	77258	77616	359	0	77295	1.7964e-09	PFB0080c	hypothetical protein
MAL2	77258	77616	359	0	77334	4.13978e-08	PFB0080c	hypothetical protein
MAL2	77258	77616	359	0	77376	5.4986e-08	PFB0080c	hypothetical protein
MAL2	77258	77616	359	0	77421	9.14405e-07	PFB0080c	hypothetical protein
MAL2	77258	77616	359	0	77466	4.39612e-09	PFB0080c	hypothetical protein
MAL2	77258	77616	359	0	77538	2.30235e-10	PFB0080c	hypothetical protein
MAL2	77258	77616	359	0	77582	3.97295e-09	PFB0080c	hypothetical protein
MAL2	77639	78048	410	0	77660	1.85206e-08	PFB0080c	hypothetical protein
MAL2	77639	78048	410	0	77698	3.84229e-09	PFB0080c	hypothetical protein
MAL2	77639	78048	410	0	77762	6.30387e-08	PFB0080c	hypothetical protein
MAL2	77639	78048	410	0	77812	7.42132e-08	PFB0080c	hypothetical protein
MAL2	77639	78048	410	0	77843	6.07984e-08	PFB0080c	hypothetical protein
MAL2	77639	78048	410	0	77895	7.77743e-08	PFB0080c	hypothetical protein
MAL2	77639	78048	410	0	77928	8.63722e-08	PFB0080c	hypothetical protein
MAL2	77639	78048	410	0	77967	4.79799e-06	PFB0080c	hypothetical protein
MAL2	77639	78048	410	0	78008	7.29192e-08	PFB0080c	hypothetical protein
MAL2	78075	78397	323	0	78112	6.42447e-09	PFB0080c	hypothetical protein
MAL2	78075	78397	323	0	78144	2.88899e-08	PFB0080c	hypothetical protein
MAL2	78075	78397	323	0	78194	1.29412e-09	PFB0080c	hypothetical protein
MAL2	78075	78397	323	0	78220	8.22863e-09	PFB0080c	hypothetical protein
MAL2	78075	78397	323	0	78257	4.9066e-07	PFB0080c	hypothetical protein
MAL2	78075	78397	323	0	78314	3.01551e-09	PFB0080c	hypothetical protein
MAL2	78075	78397	323	0	78339	2.4131e-07	PFB0080c	hypothetical protein
MAL2	78075	78397	323	0	78368	3.73584e-09	PFB0080c	hypothetical protein
MAL2	78398	78515	118	0	78420	6.52375e-09	PFB0080c	hypothetical protein
MAL2	78398	78515	118	0	78460	2.37442e-08	PFB0080c	hypothetical protein
MAL2	78398	78515	118	0	78488	3.59159e-08	PFB0080c	hypothetical protein
MAL2	78588	78753	166	0	78606	1.18401e-07	PFB0080c	hypothetical protein
MAL2	78588	78753	166	0	78634	4.06285e-09	PFB0080c	hypothetical protein
MAL2	78588	78753	166	0	78665	0.000848006	PFB0080c	hypothetical protein
MAL2	78588	78753	166	0	78688	5.56269e-09	PFB0080c	hypothetical protein
MAL2	78588	78753	166	0	78722	1.18688e-08	PFB0080c	hypothetical protein
MAL2	78769	78811	43	4.6362e-41	78790	1.18714e-07	PFB0080c	hypothetical protein
MAL2	79181	79211	31	2.31802e-11	79192	0.000490345
MAL2	79307	79351	45	1.20151e-63	79329	2.74942e-06
MAL2	79371	79415	45	2.34948e-85	79393	1.96911e-07
MAL2	79436	79481	46	3.49727e-29	79459	1.59456e-05
MAL2	79661	79697	37	5.5955e-49	79683	1.4821e-05
MAL2	79731	79835	105	2.05241e-256	79767	4.58706e-08
MAL2	79731	79835	105	2.05241e-256	79808	1.07722e-09
MAL2	79939	80001	63	2.94894e-81	79956	5.76895e-07
MAL2	79939	80001	63	2.94894e-81	79980	5.04735e-08
MAL2	80057	80118	62	1.52057e-159	80078	0.00137754
MAL2	80057	80118	62	1.52057e-159	80100	1.26072e-06
MAL2	80239	80295	57	2.63569e-95	80245	0.000220281
MAL2	80239	80295	57	2.63569e-95	80266	4.60904e-10
MAL2	80543	80589	47	1.96929e-115	80566	1.46053e-08
MAL2	80638	80693	56	8.26581e-113	80659	8.8829e-08
MAL2	80638	80693	56	8.26581e-113	80673	1.53491e-06
MAL2	80741	80779	39	6.54574e-105	80762	1.29715e-07
MAL2	81170	81205	36	1.71674e-23	81188	9.72026e-07
MAL2	81283	81327	45	2.86371e-74	81303	8.45024e-09	PFB0085c	hypothetical protein
MAL2	81331	81541	211	0	81362	4.99071e-09	PFB0085c	hypothetical protein
MAL2	81331	81541	211	0	81395	2.68693e-09	PFB0085c	hypothetical protein
MAL2	81331	81541	211	0	81422	4.05142e-08	PFB0085c	hypothetical protein
MAL2	81331	81541	211	0	81453	2.15087e-08	PFB0085c	hypothetical protein
MAL2	81331	81541	211	0	81486	4.73673e-08	PFB0085c	hypothetical protein
MAL2	81331	81541	211	0	81514	4.82489e-09	PFB0085c	hypothetical protein
MAL2	81550	81621	72	1.15434e-297	81575	2.08121e-08	PFB0085c	hypothetical protein
MAL2	81550	81621	72	1.15434e-297	81599	3.57811e-08	PFB0085c	hypothetical protein
MAL2	81659	82257	599	0	81698	1.58145e-09	PFB0085c	hypothetical protein
MAL2	81659	82257	599	0	81737	5.13904e-09	PFB0085c	hypothetical protein
MAL2	81659	82257	599	0	81778	6.41944e-10	PFB0085c	hypothetical protein
MAL2	81659	82257	599	0	81812	2.58614e-08	PFB0085c	hypothetical protein
MAL2	81659	82257	599	0	81903	4.13591e-08	PFB0085c	hypothetical protein
MAL2	81659	82257	599	0	81930	7.39009e-09	PFB0085c	hypothetical protein
MAL2	81659	82257	599	0	81972	4.43246e-05	PFB0085c	hypothetical protein
MAL2	81659	82257	599	0	82011	2.5907e-08	PFB0085c	hypothetical protein
MAL2	81659	82257	599	0	82032	3.1256e-09	PFB0085c	hypothetical protein
MAL2	81659	82257	599	0	82108	1.29272e-07	PFB0085c	hypothetical protein
MAL2	81659	82257	599	0	82208	2.30666e-09	PFB0085c	hypothetical protein
MAL2	81659	82257	599	0	82231	1.17588e-08	PFB0085c	hypothetical protein
MAL2	82259	82429	171	0	82290	3.46802e-09	PFB0085c	hypothetical protein
MAL2	82259	82429	171	0	82318	5.77987e-09	PFB0085c	hypothetical protein
MAL2	82259	82429	171	0	82370	1.08399e-09	PFB0085c	hypothetical protein
MAL2	82259	82429	171	0	82400	2.45822e-09	PFB0085c	hypothetical protein
MAL2	82431	83152	722	0	82460	1.07657e-08	PFB0085c	hypothetical protein
MAL2	82431	83152	722	0	82499	1.05141e-08	PFB0085c	hypothetical protein
MAL2	82431	83152	722	0	82525	6.65832e-07	PFB0085c	hypothetical protein
MAL2	82431	83152	722	0	82551	0.0299424	PFB0085c	hypothetical protein
MAL2	82431	83152	722	0	82553	0.0113019	PFB0085c	hypothetical protein
MAL2	82431	83152	722	0	82578	4.99597e-09	PFB0085c	hypothetical protein
MAL2	82431	83152	722	0	82610	1.58236e-08	PFB0085c	hypothetical protein
MAL2	82431	83152	722	0	82642	2.18258e-08	PFB0085c	hypothetical protein
MAL2	82431	83152	722	0	82680	1.29484e-08	PFB0085c	hypothetical protein
MAL2	82431	83152	722	0	82706	1.05865e-07	PFB0085c	hypothetical protein
MAL2	82431	83152	722	0	82736	3.86157e-07	PFB0085c	hypothetical protein
MAL2	82431	83152	722	0	82770	4.71717e-08	PFB0085c	hypothetical protein
MAL2	82431	83152	722	0	82824	2.06009e-09	PFB0085c	hypothetical protein
MAL2	82431	83152	722	0	82856	1.73345e-08	PFB0085c	hypothetical protein
MAL2	82431	83152	722	0	82886	2.23342e-08	PFB0085c	hypothetical protein
MAL2	82431	83152	722	0	82918	3.39918e-10	PFB0085c	hypothetical protein
MAL2	82431	83152	722	0	82950	1.0512e-06	PFB0085c	hypothetical protein
MAL2	82431	83152	722	0	82991	5.94635e-08	PFB0085c	hypothetical protein
MAL2	82431	83152	722	0	83036	4.308e-09	PFB0085c	hypothetical protein
MAL2	82431	83152	722	0	83076	2.40511e-10	PFB0085c	hypothetical protein
MAL2	82431	83152	722	0	83126	5.82435e-10	PFB0085c	hypothetical protein
MAL2	83159	83187	29	2.19389e-10	83182	0.000513531	PFB0085c	hypothetical protein
MAL2	83219	83431	213	0	83232	2.93947e-07	PFB0085c	hypothetical protein
MAL2	83219	83431	213	0	83260	1.26065e-09	PFB0085c	hypothetical protein
MAL2	83219	83431	213	0	83288	1.14842e-09	PFB0085c	hypothetical protein
MAL2	83219	83431	213	0	83316	8.82198e-09	PFB0085c	hypothetical protein
MAL2	83219	83431	213	0	83349	2.29574e-08	PFB0085c	hypothetical protein
MAL2	83219	83431	213	0	83420	6.69541e-06	PFB0085c	hypothetical protein
MAL2	83447	83905	459	0	83472	1.07822e-07	PFB0085c	hypothetical protein
MAL2	83447	83905	459	0	83510	5.90005e-09	PFB0085c	hypothetical protein
MAL2	83447	83905	459	0	83551	3.24753e-07	PFB0085c	hypothetical protein
MAL2	83447	83905	459	0	83596	2.70806e-06	PFB0085c	hypothetical protein
MAL2	83447	83905	459	0	83624	4.03296e-09	PFB0085c	hypothetical protein
MAL2	83447	83905	459	0	83661	1.01941e-08	PFB0085c	hypothetical protein
MAL2	83447	83905	459	0	83693	0.00221162	PFB0085c	hypothetical protein
MAL2	83447	83905	459	0	83726	1.02706e-07	PFB0085c	hypothetical protein
MAL2	83447	83905	459	0	83780	4.61706e-09	PFB0085c	hypothetical protein
MAL2	83447	83905	459	0	83832	2.49676e-08	PFB0085c	hypothetical protein
MAL2	83447	83905	459	0	83870	3.78455e-09	PFB0085c	hypothetical protein
MAL2	84009	84047	39	4.65483e-141	84029	7.31307e-06
MAL2	84059	84175	117	3.14913e-279	84083	1.8779e-07	PFB0085c	hypothetical protein
MAL2	84059	84175	117	3.14913e-279	84116	7.33781e-08	PFB0085c	hypothetical protein
MAL2	84059	84175	117	3.14913e-279	84168	0.000253621	PFB0085c	hypothetical protein
MAL2	84183	84217	35	3.99934e-33	84202	1.05896e-06
MAL2	84236	84275	40	1.35731e-27	84237	0.0324174
MAL2	84236	84275	40	1.35731e-27	84254	4.94517e-06
MAL2	84384	84425	42	3.22319e-194	84405	1.19289e-06
MAL2	84465	84509	45	2.00825e-20	84486	0.000138201
MAL2	84465	84509	45	2.00825e-20	84503	0.000948159
MAL2	84527	84567	41	2.00017e-163	84548	3.752e-06
MAL2	84758	84788	31	3.98084e-16	84767	0.000107549
MAL2	84807	84843	37	1.17003e-26	84825	6.14698e-05
MAL2	85005	85061	57	9.15049e-46	85027	0.000159138
MAL2	85005	85061	57	9.15049e-46	85044	3.00693e-06
MAL2	85179	85215	37	3.08469e-44	85194	1.20791e-05
MAL2	85275	85305	31	2.21838e-30	85287	0.00199257
MAL2	85387	85441	55	6.02026e-130	85413	8.62027e-09
MAL2	85449	85483	35	2.72189e-54	85471	2.61305e-06
MAL2	85693	85791	99	0	85716	1.2828e-07
MAL2	85693	85791	99	0	85767	5.20356e-09
MAL2	85851	85911	61	3.51294e-75	85875	0.0421561
MAL2	85851	85911	61	3.51294e-75	85877	0.0217881
MAL2	85851	85911	61	3.51294e-75	85891	9.86182e-06
MAL2	85913	85957	45	6.57165e-52	85935	2.63668e-08
MAL2	85995	86086	92	2.95897e-215	86033	6.21022e-08
MAL2	85995	86086	92	2.95897e-215	86066	4.79215e-05
MAL2	86137	86171	35	2.58747e-22	86159	1.74668e-06
MAL2	86177	86213	37	1.8045e-32	86194	7.3069e-06
MAL2	86296	86363	68	7.54731e-171	86318	8.26446e-08
MAL2	86515	86546	32	1.75224e-29	86524	0.00382793
MAL2	86602	86665	64	3.40869e-176	86611	7.75025e-05
MAL2	86602	86665	64	3.40869e-176	86640	2.53596e-08
MAL2	86813	87413	601	0	86851	5.62936e-09	PFB0090c	hypothetical protein; conserved
MAL2	86813	87413	601	0	86884	4.07528e-08	PFB0090c	hypothetical protein; conserved
MAL2	86813	87413	601	0	86923	1.78255e-05	PFB0090c	hypothetical protein; conserved
MAL2	86813	87413	601	0	86966	6.86746e-10	PFB0090c	hypothetical protein; conserved
MAL2	86813	87413	601	0	86994	3.12596e-09	PFB0090c	hypothetical protein; conserved
MAL2	86813	87413	601	0	87021	5.86008e-09	PFB0090c	hypothetical protein; conserved
MAL2	86813	87413	601	0	87070	5.03653e-09	PFB0090c	hypothetical protein; conserved
MAL2	86813	87413	601	0	87120	1.33135e-09	PFB0090c	hypothetical protein; conserved
MAL2	86813	87413	601	0	87152	5.0038e-08	PFB0090c	hypothetical protein; conserved
MAL2	86813	87413	601	0	87180	3.0793e-09	PFB0090c	hypothetical protein; conserved
MAL2	86813	87413	601	0	87203	5.29025e-08	PFB0090c	hypothetical protein; conserved
MAL2	86813	87413	601	0	87265	6.76982e-07	PFB0090c	hypothetical protein; conserved
MAL2	86813	87413	601	0	87286	2.40374e-09	PFB0090c	hypothetical protein; conserved
MAL2	86813	87413	601	0	87327	1.91914e-08	PFB0090c	hypothetical protein; conserved
MAL2	87535	87572	38	1.37744e-99	87557	6.88283e-07
MAL2	87595	87633	39	2.26456e-29	87614	5.37131e-06
MAL2	87656	87797	142	0	87694	7.60863e-09	PFB0090c	hypothetical protein; conserved
MAL2	87656	87797	142	0	87720	2.65601e-08	PFB0090c	hypothetical protein; conserved
MAL2	87656	87797	142	0	87768	1.70954e-08	PFB0090c	hypothetical protein; conserved
MAL2	87804	88123	320	0	87870	5.37253e-08	PFB0090c	hypothetical protein; conserved
MAL2	87804	88123	320	0	87906	8.63518e-09	PFB0090c	hypothetical protein; conserved
MAL2	87804	88123	320	0	87952	3.55507e-08	PFB0090c	hypothetical protein; conserved
MAL2	87804	88123	320	0	88030	7.01906e-08	PFB0090c	hypothetical protein; conserved
MAL2	87804	88123	320	0	88072	7.26511e-08	PFB0090c	hypothetical protein; conserved
MAL2	88369	88571	203	0	88400	1.5249e-08	PFB0090c	hypothetical protein; conserved
MAL2	88369	88571	203	0	88484	8.5757e-10	PFB0090c	hypothetical protein; conserved
MAL2	88369	88571	203	0	88516	4.49687e-09	PFB0090c	hypothetical protein; conserved
MAL2	88369	88571	203	0	88548	0.00805057	PFB0090c	hypothetical protein; conserved
MAL2	88603	88637	35	2.61434e-49	88620	5.48059e-07	PFB0090c	hypothetical protein; conserved
MAL2	88663	88721	59	2.91924e-154	88685	1.40539e-07
MAL2	88749	88803	55	7.55451e-61	88771	6.08094e-09
MAL2	88749	88803	55	7.55451e-61	88803	0.0127519
MAL2	88808	88869	62	0	88842	3.51441e-08
MAL2	89007	89046	40	1.70981e-64	89027	8.99706e-07
MAL2	89065	89098	34	1.18015e-20	89077	1.3148e-05
MAL2	89243	89277	35	4.3776e-15	89258	0.000223254
MAL2	89303	89331	29	3.62128e-17	89322	0.000138515
MAL2	89404	89434	31	2.06655e-33	89414	2.36641e-05
MAL2	89497	89529	33	1.11849e-17	89507	0.000118077
MAL2	89609	89661	53	2.69777e-276	89635	5.25849e-08
MAL2	89668	89719	52	6.88517e-79	89692	1.84925e-08
MAL2	89668	89719	52	6.88517e-79	89713	0.00147509
MAL2	89727	89813	87	6.21226e-298	89754	5.7845e-09
MAL2	89727	89813	87	6.21226e-298	89795	1.39607e-06
MAL2	90049	90085	37	6.18366e-39	90063	2.29973e-06
MAL2	90189	90219	31	3.26886e-18	90199	1.8746e-05
MAL2	90221	90257	37	6.78217e-40	90243	3.88842e-06
MAL2	90295	90351	57	1.03227e-186	90325	5.64589e-09
MAL2	90385	90439	55	5.61787e-100	90418	0.000125275
MAL2	90514	90557	44	5.5063e-136	90537	3.23313e-07
MAL2	90661	90797	137	0	90696	1.60494e-06
MAL2	90661	90797	137	0	90739	1.24349e-07
MAL2	90661	90797	137	0	90781	9.63953e-08
MAL2	90828	90887	60	1.18312e-50	90855	4.1744e-08
MAL2	90955	91119	165	1.02454e-299	90971	4.81603e-06
MAL2	90955	91119	165	1.02454e-299	90995	3.93515e-09
MAL2	90955	91119	165	1.02454e-299	91032	2.49461e-07
MAL2	90955	91119	165	1.02454e-299	91078	2.82203e-09
MAL2	91154	91213	60	9.22797e-281	91177	2.01313e-08
MAL2	91229	91265	37	2.88606e-53	91243	1.45012e-05
MAL2	91323	91567	245	0	91336	1.86341e-07	PFB0095c	erythrocyte membrane protein 3
MAL2	91323	91567	245	0	91360	1.70004e-09	PFB0095c	erythrocyte membrane protein 3
MAL2	91323	91567	245	0	91385	4.08957e-09	PFB0095c	erythrocyte membrane protein 3
MAL2	91323	91567	245	0	91411	4.95398e-09	PFB0095c	erythrocyte membrane protein 3
MAL2	91323	91567	245	0	91455	1.17491e-08	PFB0095c	erythrocyte membrane protein 3
MAL2	91323	91567	245	0	91491	7.76837e-09	PFB0095c	erythrocyte membrane protein 3
MAL2	91323	91567	245	0	91520	7.33417e-10	PFB0095c	erythrocyte membrane protein 3
MAL2	91323	91567	245	0	91547	6.60388e-05	PFB0095c	erythrocyte membrane protein 3
MAL2	93642	93699	58	3.18137e-233	93679	3.08437e-05	PFB0095c	erythrocyte membrane protein 3
MAL2	93729	93777	49	0	93755	3.37356e-06	PFB0095c	erythrocyte membrane protein 3
MAL2	94091	94127	37	3.67064e-136	94107	5.44189e-05	PFB0095c	erythrocyte membrane protein 3
MAL2	94211	94257	47	6.68117e-289	94231	1.4405e-06	PFB0095c	erythrocyte membrane protein 3
MAL2	94385	94433	49	0	94409	2.32412e-06	PFB0095c	erythrocyte membrane protein 3
MAL2	94653	94919	267	0	94709	2.88792e-08	PFB0095c	erythrocyte membrane protein 3
MAL2	94653	94919	267	0	94756	1.90394e-08	PFB0095c	erythrocyte membrane protein 3
MAL2	94653	94919	267	0	94803	4.59631e-08	PFB0095c	erythrocyte membrane protein 3
MAL2	94653	94919	267	0	94830	3.85803e-09	PFB0095c	erythrocyte membrane protein 3
MAL2	94653	94919	267	0	94854	1.95934e-06	PFB0095c	erythrocyte membrane protein 3
MAL2	94653	94919	267	0	94880	6.10936e-08	PFB0095c	erythrocyte membrane protein 3
MAL2	94653	94919	267	0	94908	3.2924e-06	PFB0095c	erythrocyte membrane protein 3
MAL2	95075	95143	69	8.07506e-131	95092	5.72595e-07	PFB0095c	erythrocyte membrane protein 3
MAL2	95417	95499	83	3.197e-189	95435	4.01346e-07	PFB0095c	erythrocyte membrane protein 3
MAL2	95417	95499	83	3.197e-189	95480	6.0586e-07	PFB0095c	erythrocyte membrane protein 3
MAL2	95737	95783	47	1.91336e-293	95761	1.5777e-06	PFB0095c	erythrocyte membrane protein 3
MAL2	96263	96291	29	9.64965e-74	96273	0.00520027	PFB0095c	erythrocyte membrane protein 3
MAL2	96294	96375	82	0	96316	1.47e-06	PFB0095c	erythrocyte membrane protein 3
MAL2	96294	96375	82	0	96351	9.36238e-07	PFB0095c	erythrocyte membrane protein 3
MAL2	96411	96489	79	0	96437	9.9038e-07	PFB0095c	erythrocyte membrane protein 3
MAL2	96498	96529	32	1.63183e-148	96511	0.000598222	PFB0095c	erythrocyte membrane protein 3
MAL2	96633	96709	77	0	96683	9.65944e-08	PFB0095c	erythrocyte membrane protein 3
MAL2	96819	98093	1275	0	96870	7.00549e-08	PFB0095c	erythrocyte membrane protein 3
MAL2	96819	98093	1275	0	96963	5.22282e-08	PFB0095c	erythrocyte membrane protein 3
MAL2	96819	98093	1275	0	97004	2.76205e-08	PFB0095c	erythrocyte membrane protein 3
MAL2	96819	98093	1275	0	97042	2.49335e-08	PFB0095c	erythrocyte membrane protein 3
MAL2	96819	98093	1275	0	97079	3.11918e-08	PFB0095c	erythrocyte membrane protein 3
MAL2	96819	98093	1275	0	97125	1.28869e-08	PFB0095c	erythrocyte membrane protein 3
MAL2	96819	98093	1275	0	97143	6.26697e-09	PFB0095c	erythrocyte membrane protein 3
MAL2	96819	98093	1275	0	97170	2.31992e-09	PFB0095c	erythrocyte membrane protein 3
MAL2	96819	98093	1275	0	97278	1.3286e-08	PFB0095c	erythrocyte membrane protein 3
MAL2	96819	98093	1275	0	97310	2.68539e-08	PFB0095c	erythrocyte membrane protein 3
MAL2	96819	98093	1275	0	97352	7.18065e-08	PFB0095c	erythrocyte membrane protein 3
MAL2	96819	98093	1275	0	97412	1.62079e-09	PFB0095c	erythrocyte membrane protein 3
MAL2	96819	98093	1275	0	97443	1.37194e-07	PFB0095c	erythrocyte membrane protein 3
MAL2	96819	98093	1275	0	97475	9.67227e-09	PFB0095c	erythrocyte membrane protein 3
MAL2	96819	98093	1275	0	97501	5.42819e-08	PFB0095c	erythrocyte membrane protein 3
MAL2	96819	98093	1275	0	97527	7.4443e-09	PFB0095c	erythrocyte membrane protein 3
MAL2	96819	98093	1275	0	97564	1.86624e-09	PFB0095c	erythrocyte membrane protein 3
MAL2	96819	98093	1275	0	97630	2.95088e-08	PFB0095c	erythrocyte membrane protein 3
MAL2	96819	98093	1275	0	97688	3.14725e-09	PFB0095c	erythrocyte membrane protein 3
MAL2	96819	98093	1275	0	97718	5.59584e-09	PFB0095c	erythrocyte membrane protein 3
MAL2	96819	98093	1275	0	97755	3.40283e-09	PFB0095c	erythrocyte membrane protein 3
MAL2	96819	98093	1275	0	97829	2.32719e-08	PFB0095c	erythrocyte membrane protein 3
MAL2	96819	98093	1275	0	97858	1.09678e-08	PFB0095c	erythrocyte membrane protein 3
MAL2	96819	98093	1275	0	97910	1.94111e-08	PFB0095c	erythrocyte membrane protein 3
MAL2	96819	98093	1275	0	97953	4.61752e-09	PFB0095c	erythrocyte membrane protein 3
MAL2	96819	98093	1275	0	97992	6.07996e-09	PFB0095c	erythrocyte membrane protein 3
MAL2	96819	98093	1275	0	98028	1.48958e-09	PFB0095c	erythrocyte membrane protein 3
MAL2	96819	98093	1275	0	98074	3.4857e-10	PFB0095c	erythrocyte membrane protein 3
MAL2	98110	98151	42	7.56531e-80	98131	2.06813e-09	PFB0095c	erythrocyte membrane protein 3
MAL2	98160	98323	164	0	98199	1.18457e-08	PFB0095c	erythrocyte membrane protein 3
MAL2	98160	98323	164	0	98228	2.6069e-09	PFB0095c	erythrocyte membrane protein 3
MAL2	98160	98323	164	0	98267	2.23074e-09	PFB0095c	erythrocyte membrane protein 3
MAL2	98160	98323	164	0	98300	8.055e-09	PFB0095c	erythrocyte membrane protein 3
MAL2	98326	98542	217	0	98367	4.40711e-08	PFB0095c	erythrocyte membrane protein 3
MAL2	98326	98542	217	0	98461	2.68019e-08	PFB0095c	erythrocyte membrane protein 3
MAL2	98326	98542	217	0	98501	1.55353e-07	PFB0095c	erythrocyte membrane protein 3
MAL2	98326	98542	217	0	98520	5.42801e-07	PFB0095c	erythrocyte membrane protein 3
MAL2	98710	98769	60	1.83981e-101	98737	2.55462e-07	PFB0095c	erythrocyte membrane protein 3
MAL2	98791	98893	103	1.81827e-255	98815	2.69937e-08	PFB0095c	erythrocyte membrane protein 3
MAL2	98791	98893	103	1.81827e-255	98836	1.63066e-08	PFB0095c	erythrocyte membrane protein 3
MAL2	98791	98893	103	1.81827e-255	98881	2.44347e-06	PFB0095c	erythrocyte membrane protein 3
MAL2	99055	99090	36	5.75626e-22	99077	0.00018376
MAL2	99209	99241	33	1.27301e-14	99232	0.000403422
MAL2	99289	99352	64	3.46049e-88	99315	2.36491e-07
MAL2	99289	99352	64	3.46049e-88	99331	4.03941e-08
MAL2	99635	99681	47	1.10634e-37	99667	2.3722e-06
MAL2	99854	99884	31	2.08101e-13	0	0
MAL2	99947	99983	37	1.62245e-30	99964	1.3507e-06
MAL2	99989	100035	47	1.81542e-112	100012	6.08269e-09
MAL2	100037	100119	83	4.37423e-210	100059	7.67163e-08
MAL2	100037	100119	83	4.37423e-210	100098	4.73948e-06
MAL2	100255	100309	55	2.64558e-147	100284	8.7672e-08
MAL2	100397	100469	73	0	100425	1.90239e-07
MAL2	100509	100551	43	1.61727e-99	100531	3.75563e-07
MAL2	100611	100643	33	1.17546e-24	100628	2.76654e-06
MAL2	100985	101031	47	3.03831e-178	101008	4.07769e-08
MAL2	101035	101103	69	4.99308e-51	101062	7.21001e-08
MAL2	101035	101103	69	4.99308e-51	101094	0.000203964
MAL2	101163	101260	98	1.42301e-194	101197	1.26361e-08
MAL2	101163	101260	98	1.42301e-194	101239	3.44895e-08
MAL2	101269	101305	37	8.64261e-36	101282	4.11513e-06
MAL2	101481	101537	57	2.09751e-181	101506	5.2382e-08
MAL2	101551	101595	45	4.60281e-156	101574	2.10873e-07
MAL2	101647	101727	81	0	101647	0.014343
MAL2	101647	101727	81	0	101699	3.41774e-08
MAL2	101789	101863	75	1.32005e-66	101812	1.89014e-08
MAL2	101789	101863	75	1.32005e-66	101844	4.24041e-06
MAL2	101879	101941	63	7.19845e-87	101900	1.97002e-07
MAL2	101983	102049	67	1.44132e-188	102001	2.35527e-06
MAL2	101983	102049	67	1.44132e-188	102029	2.32843e-06
MAL2	102075	102113	39	1.43985e-39	102093	3.12457e-07
MAL2	102196	102249	54	3.92208e-91	102226	5.27786e-08
MAL2	102263	102293	31	2.3539e-14	102271	0.000348829
MAL2	102470	102515	46	4.61259e-119	102491	3.5664e-08
MAL2	102683	102710	28	5.34538e-23	102693	0.00102585
MAL2	102781	102824	44	1.24331e-34	102804	1.6072e-06
MAL2	102907	102947	41	8.63969e-106	102929	9.15807e-07
MAL2	102953	103001	49	8.14775e-99	102957	0.000777954
MAL2	102953	103001	49	8.14775e-99	102980	3.31963e-08
MAL2	103075	103132	58	1.08698e-83	103095	1.15299e-08
MAL2	103175	103221	47	2.05035e-66	103199	1.49909e-07
MAL2	103243	103305	63	1.06243e-47	103260	1.15619e-06
MAL2	103243	103305	63	1.06243e-47	103285	0.000963868
MAL2	103243	103305	63	1.06243e-47	103294	0.00637251
MAL2	103315	103629	315	0	103334	1.12997e-05	PFB0100c	knob associated histidine-rich protein
MAL2	103315	103629	315	0	103349	0.0490636	PFB0100c	knob associated histidine-rich protein
MAL2	103315	103629	315	0	103386	2.96069e-08	PFB0100c	knob associated histidine-rich protein
MAL2	103315	103629	315	0	103428	7.10791e-09	PFB0100c	knob associated histidine-rich protein
MAL2	103315	103629	315	0	103461	6.71799e-09	PFB0100c	knob associated histidine-rich protein
MAL2	103315	103629	315	0	103488	4.23222e-09	PFB0100c	knob associated histidine-rich protein
MAL2	103315	103629	315	0	103517	3.10422e-08	PFB0100c	knob associated histidine-rich protein
MAL2	103315	103629	315	0	103601	5.68419e-08	PFB0100c	knob associated histidine-rich protein
MAL2	103695	103970	276	0	103728	1.99662e-07	PFB0100c	knob associated histidine-rich protein
MAL2	103695	103970	276	0	103863	1.12585e-08	PFB0100c	knob associated histidine-rich protein
MAL2	103695	103970	276	0	103891	1.31331e-09	PFB0100c	knob associated histidine-rich protein
MAL2	103695	103970	276	0	103934	7.13976e-09	PFB0100c	knob associated histidine-rich protein
MAL2	103975	104067	93	7.03149e-234	103995	2.16254e-09	PFB0100c	knob associated histidine-rich protein
MAL2	103975	104067	93	7.03149e-234	104031	3.74927e-08	PFB0100c	knob associated histidine-rich protein
MAL2	104089	104149	61	2.00336e-137	104115	1.03591e-09	PFB0100c	knob associated histidine-rich protein
MAL2	104173	105141	969	0	104195	1.15477e-08	PFB0100c	knob associated histidine-rich protein
MAL2	104173	105141	969	0	104258	1.24201e-08	PFB0100c	knob associated histidine-rich protein
MAL2	104173	105141	969	0	104285	1.07766e-08	PFB0100c	knob associated histidine-rich protein
MAL2	104173	105141	969	0	104372	3.30686e-09	PFB0100c	knob associated histidine-rich protein
MAL2	104173	105141	969	0	104412	2.11438e-08	PFB0100c	knob associated histidine-rich protein
MAL2	104173	105141	969	0	104438	5.79281e-09	PFB0100c	knob associated histidine-rich protein
MAL2	104173	105141	969	0	104468	1.10816e-08	PFB0100c	knob associated histidine-rich protein
MAL2	104173	105141	969	0	104572	9.93382e-08	PFB0100c	knob associated histidine-rich protein
MAL2	104173	105141	969	0	104635	2.12936e-08	PFB0100c	knob associated histidine-rich protein
MAL2	104173	105141	969	0	104662	1.15489e-08	PFB0100c	knob associated histidine-rich protein
MAL2	104173	105141	969	0	104714	6.83699e-09	PFB0100c	knob associated histidine-rich protein
MAL2	104173	105141	969	0	104750	5.24259e-08	PFB0100c	knob associated histidine-rich protein
MAL2	104173	105141	969	0	104804	8.19991e-08	PFB0100c	knob associated histidine-rich protein
MAL2	104173	105141	969	0	104838	1.66567e-09	PFB0100c	knob associated histidine-rich protein
MAL2	104173	105141	969	0	104867	3.03197e-09	PFB0100c	knob associated histidine-rich protein
MAL2	104173	105141	969	0	104896	3.11577e-08	PFB0100c	knob associated histidine-rich protein
MAL2	104173	105141	969	0	105054	5.9903e-09	PFB0100c	knob associated histidine-rich protein
MAL2	104173	105141	969	0	105084	3.39786e-09	PFB0100c	knob associated histidine-rich protein
MAL2	104173	105141	969	0	105118	3.5226e-11	PFB0100c	knob associated histidine-rich protein
MAL2	105153	105251	99	0	105178	4.95669e-08	PFB0100c	knob associated histidine-rich protein
MAL2	105465	105499	35	1.7332e-29	105477	5.70705e-05
MAL2	105599	105631	33	1.2107e-31	105619	1.08058e-05
MAL2	106210	106247	38	2.02409e-26	106231	2.92658e-06
MAL2	109049	109093	45	6.98006e-56	109072	2.39971e-09
[truncated: 21,771 more rows]

## Sheet: 3D7-vs-HB3_PVAL_1e-08
Sheet 2: HB3 polymorphisms relative to 3D7.
Column A gives the chromosome, columns B and C give the start and end of polymorphic probes by z-test. Column F gives the base pair prediction by F-test.
Chromosome	Start_of_Range_Containing_Polymorphism	End_of_Range_Containing_Polymorphism	Length_of_Range_Containing_Polymorphism	z-test_p-value	SNP_Base_Pair_Position_Prediction	F-test_p-value	Gene ID	Gene Annotation
MAL1	1701	1739	39	2.63873e-32	1724	3.0252e-07
MAL1	2155	2209	55	3.22223e-86	2190	6.83551e-08
MAL1	2273	2308	36	3.36762e-25	2286	1.97291e-05
MAL1	2349	2391	43	1.8828e-68	2367	2.92987e-07
MAL1	2495	2537	43	9.66505e-68	2516	2.4458e-08
MAL1	2713	2759	47	3.05158e-44	2735	1.00962e-09
MAL1	2935	2983	49	1.93388e-74	2960	1.95694e-11
MAL1	3035	3069	35	3.97754e-16	0	0
MAL1	3209	3237	29	2.00816e-15	3232	0.000212022
MAL1	3347	3389	43	7.58237e-86	3370	1.36019e-10
MAL1	3671	3709	39	1.91796e-24	3688	4.8734e-07
MAL1	3727	3773	47	5.06589e-103	3750	8.5337e-10
MAL1	4071	4103	33	1.23476e-24	4081	1.19437e-05
MAL1	4247	4297	51	7.00895e-141	4272	9.94733e-11
MAL1	4305	4353	49	5.52624e-54	4330	4.44701e-07
MAL1	4721	4753	33	8.02837e-33	4740	7.22948e-07
MAL1	4887	4949	63	7.80902e-69	4907	1.55397e-05
MAL1	4887	4949	63	7.80902e-69	4930	5.45637e-08
MAL1	5233	5285	53	4.37264e-33	5258	0.000171902
MAL1	5295	5336	42	1.59845e-24	5315	9.168e-06
MAL1	5387	5415	29	2.60509e-09	0	0
MAL1	5597	5647	51	3.97827e-59	5620	4.20548e-07
MAL1	5683	5719	37	2.73673e-46	5704	3.51992e-09
MAL1	5737	5765	29	3.7484e-09	5742	0.00050757
MAL1	5943	6002	60	1.88736e-61	5962	9.03432e-09
MAL1	5943	6002	60	1.88736e-61	5992	1.15154e-05
MAL1	6489	6527	39	2.97302e-28	6506	4.45121e-08
MAL1	6535	6585	51	1.3864e-66	6558	2.36111e-05
MAL1	6601	6631	31	5.02576e-15	6614	0.0120834
MAL1	6601	6631	31	5.02576e-15	6623	0.0100583
MAL1	6807	6845	39	6.42379e-87	6826	2.82744e-08
MAL1	6975	7007	33	3.52379e-21	6988	0.0314243
MAL1	7214	7257	44	1.5134e-84	7235	5.14076e-10
MAL1	7281	7315	35	2.99022e-34	7300	7.86998e-08
MAL1	7399	7455	57	7.02791e-229	7425	1.91829e-09
MAL1	7491	7523	33	3.2761e-25	0	0
MAL1	8193	8233	41	4.96995e-103	8214	2.36601e-08
MAL1	8241	8281	41	2.88213e-12	8259	0.000125853
MAL1	8287	8317	31	1.00187e-13	8295	0.000182703
MAL1	8399	8430	32	3.46025e-13	0	0
MAL1	8649	8721	73	5.48614e-115	8678	1.0282e-09
MAL1	8833	8897	65	2.25982e-33	8876	8.02258e-09
MAL1	8927	8997	71	2.78823e-156	8945	2.4008e-07
MAL1	8927	8997	71	2.78823e-156	8971	1.49316e-08
MAL1	9111	9159	49	1.24214e-57	9134	2.62758e-10
MAL1	9169	9201	33	7.15212e-14	0	0
MAL1	9697	9761	65	9.77741e-105	9720	1.43407e-11
MAL1	9697	9761	65	9.77741e-105	9748	8.88133e-07
MAL1	10253	10289	37	3.73865e-28	10266	1.30485e-07
MAL1	10893	10931	39	8.53465e-34	10914	1.15148e-07
MAL1	13427	13461	35	1.91471e-20	13446	4.79431e-05
MAL1	14253	14285	33	1.09504e-16	0	0
MAL1	17689	17717	29	7.43367e-09	17694	0.000237298
MAL1	18097	18135	39	8.33087e-41	18116	8.24844e-08
MAL1	20975	21015	41	6.96321e-37	20995	2.3835e-09
MAL1	23015	23047	33	8.4261e-14	0	0
MAL1	24265	24317	53	1.32186e-24	24280	0.00317232
MAL1	24825	24865	41	2.50701e-20	24843	2.0132e-05
MAL1	25413	25449	37	1.2823e-63	25432	1.97718e-08
MAL1	26097	26137	41	4.53742e-39	26116	2.69039e-08
MAL1	26303	26371	69	1.15056e-69	26324	4.06755e-08
MAL1	26303	26371	69	1.15056e-69	26352	1.30898e-08
MAL1	27896	27924	29	1.35295e-11	27905	0.000549568
MAL1	28239	28303	65	1.20207e-36	28280	6.37946e-07
MAL1	28713	28769	57	3.22192e-161	28740	5.01086e-10
MAL1	29607	29643	37	9.21632e-38	29621	5.02236e-06
MAL1	29651	29679	29	2.11694e-09	29656	0.002178
MAL1	29699	29803	105	1.41472e-96	29726	2.8487e-06	PFA0005w	erythrocyte membrane protein 1 (PfEMP1)
MAL1	29699	29803	105	1.41472e-96	29778	5.47957e-11	PFA0005w	erythrocyte membrane protein 1 (PfEMP1)
MAL1	29805	30073	269	0	29842	1.16476e-07	PFA0005w	erythrocyte membrane protein 1 (PfEMP1)
MAL1	29805	30073	269	0	29871	0.00810735	PFA0005w	erythrocyte membrane protein 1 (PfEMP1)
MAL1	29805	30073	269	0	29916	2.33365e-08	PFA0005w	erythrocyte membrane protein 1 (PfEMP1)
MAL1	29805	30073	269	0	29980	7.8284e-10	PFA0005w	erythrocyte membrane protein 1 (PfEMP1)
MAL1	29805	30073	269	0	30009	2.76445e-08	PFA0005w	erythrocyte membrane protein 1 (PfEMP1)
MAL1	29805	30073	269	0	30051	0.0185702	PFA0005w	erythrocyte membrane protein 1 (PfEMP1)
MAL1	30085	30163	79	7.44109e-32	30108	1.33078e-06	PFA0005w	erythrocyte membrane protein 1 (PfEMP1)
MAL1	30085	30163	79	7.44109e-32	30154	1.74108e-05	PFA0005w	erythrocyte membrane protein 1 (PfEMP1)
MAL1	30259	30405	147	0	30282	8.44747e-11	PFA0005w	erythrocyte membrane protein 1 (PfEMP1)
MAL1	30259	30405	147	0	30341	1.76297e-07	PFA0005w	erythrocyte membrane protein 1 (PfEMP1)
MAL1	30259	30405	147	0	30370	1.82677e-08	PFA0005w	erythrocyte membrane protein 1 (PfEMP1)
MAL1	30421	30509	89	0	30464	3.14539e-08	PFA0005w	erythrocyte membrane protein 1 (PfEMP1)
MAL1	30605	30681	77	1.72247e-238	30628	8.5582e-10	PFA0005w	erythrocyte membrane protein 1 (PfEMP1)
MAL1	30751	30939	189	0	30788	4.88893e-09	PFA0005w	erythrocyte membrane protein 1 (PfEMP1)
MAL1	30751	30939	189	0	30812	2.12601e-08	PFA0005w	erythrocyte membrane protein 1 (PfEMP1)
MAL1	30751	30939	189	0	30842	1.70432e-08	PFA0005w	erythrocyte membrane protein 1 (PfEMP1)
MAL1	30751	30939	189	0	30884	1.65676e-07	PFA0005w	erythrocyte membrane protein 1 (PfEMP1)
MAL1	30751	30939	189	0	30915	0.042583	PFA0005w	erythrocyte membrane protein 1 (PfEMP1)
MAL1	30962	31035	74	1.60837e-148	30977	2.34234e-06	PFA0005w	erythrocyte membrane protein 1 (PfEMP1)
MAL1	30962	31035	74	1.60837e-148	31006	2.91339e-08	PFA0005w	erythrocyte membrane protein 1 (PfEMP1)
MAL1	31053	31100	48	8.80512e-108	31075	3.01349e-08	PFA0005w	erythrocyte membrane protein 1 (PfEMP1)
MAL1	31125	31155	31	4.90183e-22	31146	6.32379e-06	PFA0005w	erythrocyte membrane protein 1 (PfEMP1)
MAL1	31173	31365	193	0	31202	1.78472e-10	PFA0005w	erythrocyte membrane protein 1 (PfEMP1)
MAL1	31173	31365	193	0	31240	6.17156e-09	PFA0005w	erythrocyte membrane protein 1 (PfEMP1)
MAL1	31173	31365	193	0	31302	3.40103e-09	PFA0005w	erythrocyte membrane protein 1 (PfEMP1)
MAL1	31173	31365	193	0	31339	2.9822e-08	PFA0005w	erythrocyte membrane protein 1 (PfEMP1)
MAL1	31369	31491	123	6.0964e-197	31390	2.64308e-06	PFA0005w	erythrocyte membrane protein 1 (PfEMP1)
MAL1	31369	31491	123	6.0964e-197	31422	1.3081e-09	PFA0005w	erythrocyte membrane protein 1 (PfEMP1)
MAL1	31369	31491	123	6.0964e-197	31444	3.59584e-09	PFA0005w	erythrocyte membrane protein 1 (PfEMP1)
MAL1	31369	31491	123	6.0964e-197	31465	0.0470727	PFA0005w	erythrocyte membrane protein 1 (PfEMP1)
MAL1	31369	31491	123	6.0964e-197	31467	0.0348776	PFA0005w	erythrocyte membrane protein 1 (PfEMP1)
MAL1	31502	31557	56	4.94263e-138	31537	1.80272e-08	PFA0005w	erythrocyte membrane protein 1 (PfEMP1)
MAL1	31563	31681	119	0	31581	4.78454e-06	PFA0005w	erythrocyte membrane protein 1 (PfEMP1)
MAL1	31563	31681	119	0	31642	4.64752e-09	PFA0005w	erythrocyte membrane protein 1 (PfEMP1)
MAL1	31684	31817	134	0	31705	1.2777e-06	PFA0005w	erythrocyte membrane protein 1 (PfEMP1)
MAL1	31684	31817	134	0	31762	1.84436e-08	PFA0005w	erythrocyte membrane protein 1 (PfEMP1)
MAL1	31684	31817	134	0	31785	2.03681e-08	PFA0005w	erythrocyte membrane protein 1 (PfEMP1)
MAL1	31857	32137	281	0	31932	3.89474e-08	PFA0005w	erythrocyte membrane protein 1 (PfEMP1)
MAL1	31857	32137	281	0	31974	3.06596e-08	PFA0005w	erythrocyte membrane protein 1 (PfEMP1)
MAL1	31857	32137	281	0	32046	1.67258e-10	PFA0005w	erythrocyte membrane protein 1 (PfEMP1)
MAL1	31857	32137	281	0	32082	3.00132e-10	PFA0005w	erythrocyte membrane protein 1 (PfEMP1)
MAL1	31857	32137	281	0	32114	4.32708e-10	PFA0005w	erythrocyte membrane protein 1 (PfEMP1)
MAL1	32157	32389	233	0	32174	1.63068e-10	PFA0005w	erythrocyte membrane protein 1 (PfEMP1)
MAL1	32157	32389	233	0	32218	2.07312e-10	PFA0005w	erythrocyte membrane protein 1 (PfEMP1)
MAL1	32157	32389	233	0	32264	1.48347e-09	PFA0005w	erythrocyte membrane protein 1 (PfEMP1)
MAL1	32157	32389	233	0	32330	8.91842e-10	PFA0005w	erythrocyte membrane protein 1 (PfEMP1)
MAL1	32157	32389	233	0	32362	1.57297e-10	PFA0005w	erythrocyte membrane protein 1 (PfEMP1)
MAL1	32391	32433	43	7.82231e-31	32412	2.07377e-09	PFA0005w	erythrocyte membrane protein 1 (PfEMP1)
MAL1	32511	32701	191	0	32531	5.73928e-09	PFA0005w	erythrocyte membrane protein 1 (PfEMP1)
MAL1	32511	32701	191	0	32556	1.7445e-10	PFA0005w	erythrocyte membrane protein 1 (PfEMP1)
MAL1	32511	32701	191	0	32600	5.80119e-08	PFA0005w	erythrocyte membrane protein 1 (PfEMP1)
MAL1	32511	32701	191	0	32644	1.12203e-08	PFA0005w	erythrocyte membrane protein 1 (PfEMP1)
MAL1	32511	32701	191	0	32671	1.32371e-08	PFA0005w	erythrocyte membrane protein 1 (PfEMP1)
MAL1	32751	32931	181	0	32774	2.75049e-08	PFA0005w	erythrocyte membrane protein 1 (PfEMP1)
MAL1	32751	32931	181	0	32832	4.7836e-09	PFA0005w	erythrocyte membrane protein 1 (PfEMP1)
MAL1	32751	32931	181	0	32866	6.04104e-10	PFA0005w	erythrocyte membrane protein 1 (PfEMP1)
MAL1	32751	32931	181	0	32902	8.77135e-08	PFA0005w	erythrocyte membrane protein 1 (PfEMP1)
MAL1	32941	33283	343	0	33021	6.29341e-08	PFA0005w	erythrocyte membrane protein 1 (PfEMP1)
MAL1	32941	33283	343	0	33060	5.46506e-10	PFA0005w	erythrocyte membrane protein 1 (PfEMP1)
MAL1	32941	33283	343	0	33089	4.57784e-08	PFA0005w	erythrocyte membrane protein 1 (PfEMP1)
MAL1	32941	33283	343	0	33116	4.80369e-10	PFA0005w	erythrocyte membrane protein 1 (PfEMP1)
MAL1	32941	33283	343	0	33262	8.1233e-10	PFA0005w	erythrocyte membrane protein 1 (PfEMP1)
MAL1	33353	33449	97	3.06948e-268	33375	0.000204958	PFA0005w	erythrocyte membrane protein 1 (PfEMP1)
MAL1	33353	33449	97	3.06948e-268	33423	6.32468e-09	PFA0005w	erythrocyte membrane protein 1 (PfEMP1)
MAL1	33451	33497	47	1.69464e-113	33474	2.96526e-09	PFA0005w	erythrocyte membrane protein 1 (PfEMP1)
MAL1	33560	33765	206	1.80973e-294	33579	3.69298e-05	PFA0005w	erythrocyte membrane protein 1 (PfEMP1)
MAL1	33560	33765	206	1.80973e-294	33636	2.89839e-09	PFA0005w	erythrocyte membrane protein 1 (PfEMP1)
MAL1	33560	33765	206	1.80973e-294	33676	3.35927e-10	PFA0005w	erythrocyte membrane protein 1 (PfEMP1)
MAL1	33560	33765	206	1.80973e-294	33706	1.55862e-07	PFA0005w	erythrocyte membrane protein 1 (PfEMP1)
MAL1	33775	34096	322	0	33802	6.81292e-08	PFA0005w	erythrocyte membrane protein 1 (PfEMP1)
MAL1	33775	34096	322	0	33829	1.26619e-06	PFA0005w	erythrocyte membrane protein 1 (PfEMP1)
MAL1	33775	34096	322	0	33893	2.71197e-08	PFA0005w	erythrocyte membrane protein 1 (PfEMP1)
MAL1	33775	34096	322	0	33938	5.27897e-09	PFA0005w	erythrocyte membrane protein 1 (PfEMP1)
MAL1	33775	34096	322	0	33964	6.987e-06	PFA0005w	erythrocyte membrane protein 1 (PfEMP1)
MAL1	33775	34096	322	0	33998	5.02351e-09	PFA0005w	erythrocyte membrane protein 1 (PfEMP1)
MAL1	33775	34096	322	0	34029	0.02572	PFA0005w	erythrocyte membrane protein 1 (PfEMP1)
MAL1	33775	34096	322	0	34053	2.74569e-09	PFA0005w	erythrocyte membrane protein 1 (PfEMP1)
MAL1	33775	34096	322	0	34076	4.46596e-07	PFA0005w	erythrocyte membrane protein 1 (PfEMP1)
MAL1	34189	34231	43	4.83969e-139	34211	4.20329e-07	PFA0005w	erythrocyte membrane protein 1 (PfEMP1)
MAL1	34269	34593	325	0	34314	5.71692e-09	PFA0005w	erythrocyte membrane protein 1 (PfEMP1)
MAL1	34269	34593	325	0	34339	2.23205e-09	PFA0005w	erythrocyte membrane protein 1 (PfEMP1)
MAL1	34269	34593	325	0	34360	2.22037e-10	PFA0005w	erythrocyte membrane protein 1 (PfEMP1)
MAL1	34269	34593	325	0	34390	2.41824e-07	PFA0005w	erythrocyte membrane protein 1 (PfEMP1)
MAL1	34269	34593	325	0	34413	0.0113697	PFA0005w	erythrocyte membrane protein 1 (PfEMP1)
MAL1	34269	34593	325	0	34450	1.91658e-07	PFA0005w	erythrocyte membrane protein 1 (PfEMP1)
MAL1	34269	34593	325	0	34518	2.34731e-07	PFA0005w	erythrocyte membrane protein 1 (PfEMP1)
MAL1	34269	34593	325	0	34558	1.05562e-08	PFA0005w	erythrocyte membrane protein 1 (PfEMP1)
MAL1	34597	34625	29	4.95433e-15	34616	0.000126944	PFA0005w	erythrocyte membrane protein 1 (PfEMP1)
MAL1	34659	34867	209	9.97951e-296	34693	3.27451e-07	PFA0005w	erythrocyte membrane protein 1 (PfEMP1)
MAL1	34659	34867	209	9.97951e-296	34725	2.80554e-07	PFA0005w	erythrocyte membrane protein 1 (PfEMP1)
MAL1	34659	34867	209	9.97951e-296	34750	1.19709e-09	PFA0005w	erythrocyte membrane protein 1 (PfEMP1)
MAL1	34659	34867	209	9.97951e-296	34790	1.17859e-10	PFA0005w	erythrocyte membrane protein 1 (PfEMP1)
MAL1	34659	34867	209	9.97951e-296	34847	7.41086e-09	PFA0005w	erythrocyte membrane protein 1 (PfEMP1)
MAL1	34871	34916	46	1.06486e-61	34890	8.90268e-09	PFA0005w	erythrocyte membrane protein 1 (PfEMP1)
MAL1	34957	34997	41	5.80901e-41	34976	4.19888e-07	PFA0005w	erythrocyte membrane protein 1 (PfEMP1)
MAL1	36143	36203	61	2.50486e-147	36168	7.17627e-10	PFA0005w	erythrocyte membrane protein 1 (PfEMP1)
MAL1	36379	36413	35	8.72454e-31	36394	2.37069e-06	PFA0005w	erythrocyte membrane protein 1 (PfEMP1)
MAL1	36581	36611	31	2.15351e-18	36592	0.000927911	PFA0005w	erythrocyte membrane protein 1 (PfEMP1)
MAL1	36675	36711	37	1.98168e-36	36690	1.24799e-05	PFA0005w	erythrocyte membrane protein 1 (PfEMP1)
MAL1	37089	37121	33	8.07458e-34	37110	0.00014693	PFA0005w	erythrocyte membrane protein 1 (PfEMP1)
MAL1	37247	37293	47	3.83328e-143	37269	2.68875e-08	PFA0005w	erythrocyte membrane protein 1 (PfEMP1)
MAL1	37317	37345	29	3.86681e-10	0	0	PFA0005w	erythrocyte membrane protein 1 (PfEMP1)
MAL1	39277	39569	293	0	39288	2.10064e-05	PFA0010c	RIFIN
MAL1	39277	39569	293	0	39322	1.2814e-08	PFA0010c	RIFIN
MAL1	39277	39569	293	0	39380	8.28903e-08	PFA0010c	RIFIN
MAL1	39277	39569	293	0	39419	3.93335e-07	PFA0010c	RIFIN
MAL1	39277	39569	293	0	39470	3.14626e-09	PFA0010c	RIFIN
MAL1	39277	39569	293	0	39545	7.86744e-08	PFA0010c	RIFIN
MAL1	39584	39641	58	0	39616	4.23817e-08	PFA0010c	RIFIN
MAL1	39731	39759	29	1.0595e-11	0	0	PFA0010c	RIFIN
MAL1	39777	39811	35	3.88064e-25	39790	1.00326e-05	PFA0010c	RIFIN
MAL1	40021	40055	35	4.40245e-88	40037	9.89868e-05	PFA0010c	RIFIN
MAL1	42799	42847	49	1.9535e-48	42823	4.69461e-07	PFA0015c	var-like protein
MAL1	42903	42933	31	1.29859e-11	42926	0.0342226	PFA0015c	var-like protein
MAL1	42947	42989	43	3.23819e-107	42968	6.10398e-11	PFA0015c	var-like protein
MAL1	43059	43105	47	3.59552e-112	43084	4.98892e-10	PFA0015c	var-like protein
MAL1	43479	43515	37	2.9268e-22	43498	1.96502e-06	PFA0015c	var-like protein
MAL1	43555	43609	55	8.89639e-131	43582	5.98183e-08	PFA0015c	var-like protein
MAL1	43619	43855	237	0	43642	8.19507e-09	PFA0015c	var-like protein
MAL1	43619	43855	237	0	43660	5.58814e-09	PFA0015c	var-like protein
MAL1	43619	43855	237	0	43686	6.46112e-11	PFA0015c	var-like protein
MAL1	43619	43855	237	0	43730	1.43054e-08	PFA0015c	var-like protein
MAL1	43619	43855	237	0	43768	6.29352e-09	PFA0015c	var-like protein
MAL1	43619	43855	237	0	43815	4.51274e-08	PFA0015c	var-like protein
MAL1	43929	43959	31	1.25956e-12	43950	0.000243121
MAL1	44237	44285	49	1.43679e-113	44271	1.24419e-06	PFA0015c	var-like protein
MAL1	45177	45221	45	2.35233e-282	45199	1.12534e-06	PFA0015c	var-like protein
MAL1	45833	45971	139	0	45855	2.31982e-08	PFA0015c	var-like protein
MAL1	45833	45971	139	0	45888	6.18386e-10	PFA0015c	var-like protein
MAL1	45833	45971	139	0	45909	5.38053e-09	PFA0015c	var-like protein
MAL1	45833	45971	139	0	45942	3.3967e-09	PFA0015c	var-like protein
MAL1	46027	46163	137	0	46053	2.25005e-07	PFA0015c	var-like protein
MAL1	46027	46163	137	0	46100	1.39983e-08	PFA0015c	var-like protein
MAL1	46027	46163	137	0	46140	5.93599e-11	PFA0015c	var-like protein
MAL1	46181	46237	57	3.1622e-137	46210	1.27561e-09	PFA0015c	var-like protein
MAL1	46251	46385	135	0	46270	4.97289e-09	PFA0015c	var-like protein
MAL1	46251	46385	135	0	46294	1.48656e-09	PFA0015c	var-like protein
MAL1	46251	46385	135	0	46327	0.0148408	PFA0015c	var-like protein
MAL1	46251	46385	135	0	46356	1.60958e-09	PFA0015c	var-like protein
MAL1	46397	46481	85	7.3976e-247	46422	4.70169e-11	PFA0015c	var-like protein
MAL1	46397	46481	85	7.3976e-247	46456	2.47006e-09	PFA0015c	var-like protein
MAL1	46495	46861	367	0	46602	1.25351e-08	PFA0015c	var-like protein
MAL1	46495	46861	367	0	46656	2.61974e-09	PFA0015c	var-like protein
MAL1	46495	46861	367	0	46688	8.88151e-09	PFA0015c	var-like protein
MAL1	46495	46861	367	0	46722	5.72224e-09	PFA0015c	var-like protein
MAL1	46495	46861	367	0	46764	1.32041e-09	PFA0015c	var-like protein
MAL1	46495	46861	367	0	46792	3.14016e-08	PFA0015c	var-like protein
MAL1	46495	46861	367	0	46841	2.35482e-08	PFA0015c	var-like protein
MAL1	46869	46932	64	3.74388e-59	46890	1.48262e-09
MAL1	46869	46932	64	3.74388e-59	46917	6.14372e-05
MAL1	47003	47041	39	3.78495e-50	47025	3.72898e-06
MAL1	47209	47259	51	7.87363e-263	47235	4.58916e-08
MAL1	47323	47363	41	7.20721e-56	47344	7.75122e-08
MAL1	47414	47455	42	8.13275e-95	47432	5.1839e-08
MAL1	47459	47491	33	4.0376e-16	47480	0.00267374
MAL1	47493	47581	89	2.09482e-81	47525	1.61703e-05
MAL1	47493	47581	89	2.09482e-81	47565	6.28049e-06
MAL1	47599	47631	33	1.82748e-45	47611	0.000168114
MAL1	47735	47771	37	3.00684e-49	47750	3.67197e-07
MAL1	47967	48001	35	1.30587e-46	47988	3.24659e-06
MAL1	48013	48065	53	9.80409e-67	48036	7.05243e-09
MAL1	48071	48105	35	1.20085e-26	48086	2.35308e-06
MAL1	48121	48185	65	3.0814e-173	48146	3.81289e-10
MAL1	48200	48317	118	2.99658e-124	48220	0.00108649
MAL1	48200	48317	118	2.99658e-124	48254	1.95072e-09
MAL1	48200	48317	118	2.99658e-124	48302	6.17158e-07
MAL1	48341	48429	89	8.74662e-126	48352	0.0174751
MAL1	48341	48429	89	8.74662e-126	48399	5.25886e-10
MAL1	48439	48485	47	1.55754e-41	48462	1.71644e-08
MAL1	50799	50843	45	2.71796e-85	50821	2.48892e-10	PFA0020w	RIFIN
MAL1	51140	51343	204	0	51167	5.35118e-10	PFA0020w	RIFIN
MAL1	51140	51343	204	0	51220	1.53645e-09	PFA0020w	RIFIN
MAL1	51140	51343	204	0	51254	1.67195e-07	PFA0020w	RIFIN
MAL1	51140	51343	204	0	51284	3.01695e-05	PFA0020w	RIFIN
MAL1	51140	51343	204	0	51314	6.9476e-09	PFA0020w	RIFIN
MAL1	51351	51405	55	3.14726e-210	51374	2.04982e-07	PFA0020w	RIFIN
MAL1	51439	51701	263	0	51523	4.97989e-08	PFA0020w	RIFIN
MAL1	51439	51701	263	0	51566	1.81476e-08	PFA0020w	RIFIN
MAL1	51439	51701	263	0	51673	3.51058e-08	PFA0020w	RIFIN
MAL1	51789	51823	35	1.83466e-58	51810	1.86368e-05	PFA0020w	RIFIN
MAL1	53434	53479	46	4.26789e-59	53455	1.4012e-08	PFA0025c	erythrocyte membrane protein 1 (PfEMP1) pseudogene
MAL1	53661	53691	31	3.43738e-18	53680	1.06062e-05
MAL1	54145	54191	47	2.8609e-217	54165	6.00534e-07	PFA0030c	RIFIN
MAL1	54221	54275	55	0	54251	2.35369e-07	PFA0030c	RIFIN
MAL1	54295	54341	47	4.75075e-281	54317	6.2806e-07	PFA0030c	RIFIN
MAL1	54393	54423	31	3.59039e-28	54412	3.90538e-07	PFA0030c	RIFIN
MAL1	54569	54607	39	9.48882e-106	54588	1.51942e-06	PFA0030c	RIFIN
MAL1	54613	54645	33	4.42826e-49	54625	0.000140246	PFA0030c	RIFIN
MAL1	54873	54927	55	1.0415e-183	54896	1.75126e-08	PFA0030c	RIFIN
MAL1	57011	57051	41	1.02309e-24	57030	1.36181e-06	PFA0035c	hypothetical protein
MAL1	57259	57291	33	3.5262e-26	57282	8.16971e-06
MAL1	57303	57335	33	1.2719e-19	57312	2.38522e-05
MAL1	57379	57411	33	1.20806e-13	57401	0.00135703
MAL1	57507	57541	35	6.65649e-20	57530	3.97051e-05
MAL1	57995	58039	45	1.26008e-45	58016	1.77374e-09
MAL1	58091	58125	35	7.93194e-26	58102	3.08464e-05
MAL1	58141	58180	40	1.5865e-25	58158	4.09462e-06
MAL1	59047	59079	33	2.30473e-14	59056	0.00118169
MAL1	59131	59175	45	2.09661e-09	59155	0.000874517
MAL1	59301	59347	47	3.89113e-125	59325	4.66444e-08
MAL1	59519	59563	45	1.15906e-25	59540	7.36581e-09
MAL1	60019	60051	33	2.79231e-19	60029	0.000129002	PFA0040w	RIFIN
MAL1	60237	60318	82	1.76711e-152	60291	4.16339e-10	PFA0040w	RIFIN
MAL1	60353	60471	119	5.97142e-182	60376	2.71807e-08	PFA0040w	RIFIN
MAL1	60353	60471	119	5.97142e-182	60420	6.43985e-11	PFA0040w	RIFIN
MAL1	60353	60471	119	5.97142e-182	60454	6.61702e-07	PFA0040w	RIFIN
MAL1	60529	60585	57	6.60249e-128	60559	1.12161e-09	PFA0040w	RIFIN
MAL1	60661	61097	437	0	60688	7.72986e-10	PFA0040w	RIFIN
MAL1	60661	61097	437	0	60732	2.81538e-08	PFA0040w	RIFIN
MAL1	60661	61097	437	0	60784	5.17094e-08	PFA0040w	RIFIN
MAL1	60661	61097	437	0	60814	5.24099e-09	PFA0040w	RIFIN
MAL1	60661	61097	437	0	60858	2.07772e-08	PFA0040w	RIFIN
MAL1	60661	61097	437	0	60906	1.05405e-08	PFA0040w	RIFIN
MAL1	60661	61097	437	0	60934	7.94386e-09	PFA0040w	RIFIN
MAL1	60661	61097	437	0	60957	2.1303e-08	PFA0040w	RIFIN
MAL1	60661	61097	437	0	60979	1.44573e-08	PFA0040w	RIFIN
MAL1	60661	61097	437	0	61018	3.90087e-09	PFA0040w	RIFIN
MAL1	60661	61097	437	0	61043	7.5832e-09	PFA0040w	RIFIN
MAL1	60661	61097	437	0	61072	1.43731e-09	PFA0040w	RIFIN
MAL1	61111	61149	39	1.24294e-36	61128	7.74691e-09	PFA0040w	RIFIN
MAL1	61239	61317	79	3.54064e-153	61274	1.40111e-09
MAL1	61388	61420	33	1.60938e-23	61400	0.000172718
MAL1	61437	61479	43	8.39369e-91	61458	1.54864e-07
MAL1	61514	61545	32	2.2343e-50	61530	7.72275e-07
MAL1	61677	61725	49	6.19597e-204	61702	5.94227e-08
MAL1	61787	61819	33	6.87845e-23	61798	5.61871e-05
MAL1	62321	62437	117	3.75724e-187	62337	0.00067666	PFA0045c	RIFIN
MAL1	62321	62437	117	3.75724e-187	62386	1.40298e-09	PFA0045c	RIFIN
MAL1	62321	62437	117	3.75724e-187	62415	6.68683e-06	PFA0045c	RIFIN
MAL1	62559	62709	151	0	62590	3.77215e-10	PFA0045c	RIFIN
MAL1	62559	62709	151	0	62614	1.20177e-09	PFA0045c	RIFIN
MAL1	62559	62709	151	0	62638	6.659e-09	PFA0045c	RIFIN
MAL1	62559	62709	151	0	62690	8.79743e-08	PFA0045c	RIFIN
MAL1	62751	62781	31	2.13468e-19	62772	2.05119e-05	PFA0045c	RIFIN
MAL1	62809	62985	177	0	62829	1.9229e-08	PFA0045c	RIFIN
MAL1	62809	62985	177	0	62858	7.73261e-09	PFA0045c	RIFIN
MAL1	62809	62985	177	0	62887	1.35678e-08	PFA0045c	RIFIN
MAL1	62809	62985	177	0	62923	2.71262e-09	PFA0045c	RIFIN
MAL1	62809	62985	177	0	62952	3.94129e-09	PFA0045c	RIFIN
MAL1	63235	63283	49	3.78637e-148	63258	1.09236e-10	PFA0045c	RIFIN
MAL1	63387	63423	37	1.78032e-32	63406	1.21325e-09	PFA0045c	RIFIN
MAL1	63541	63593	53	2.51741e-209	63570	2.5053e-09	PFA0045c	RIFIN
MAL1	63625	63667	43	3.35854e-09	63644	3.65597e-05	PFA0045c	RIFIN
MAL1	63757	63831	75	4.00226e-80	63776	2.4476e-07
MAL1	63757	63831	75	4.00226e-80	63808	1.24983e-08
MAL1	63879	63919	41	2.9127e-23	63900	0.000181687
MAL1	63925	63961	37	7.62597e-44	63943	0.000110081
MAL1	63997	64025	29	9.75516e-13	64003	0.000443999
MAL1	64039	64073	35	4.69496e-28	64054	2.97928e-07
MAL1	64087	64135	49	1.03455e-114	64109	7.62248e-08
MAL1	64247	64351	105	1.51176e-170	64257	0.00107456
MAL1	64247	64351	105	1.51176e-170	64294	7.96501e-09
MAL1	64247	64351	105	1.51176e-170	64330	1.89229e-07
MAL1	64489	64571	83	0	64534	2.31371e-08
MAL1	64579	64615	37	5.94636e-57	64597	4.19902e-05
MAL1	64649	64679	31	1.77743e-13	64671	0.000254384
MAL1	64737	64769	33	3.36047e-27	64750	0.001039
MAL1	64983	65081	99	2.39927e-188	65020	3.14634e-09
MAL1	64983	65081	99	2.39927e-188	65058	1.67362e-07
MAL1	65145	65203	59	6.59398e-42	65164	5.19788e-05
MAL1	65145	65203	59	6.59398e-42	65180	0.000402116
MAL1	65325	65471	147	0	65348	1.65164e-09
MAL1	65325	65471	147	0	65377	1.93278e-07
MAL1	65325	65471	147	0	65400	2.86305e-09
MAL1	65325	65471	147	0	65448	1.3681e-05
MAL1	65325	65471	147	0	65460	8.89752e-05
MAL1	65545	65577	33	2.59717e-20	65566	1.09502e-05
MAL1	65743	65815	73	9.76866e-82	65768	1.08288e-07
MAL1	65983	66047	65	2.62864e-216	66018	3.92501e-09
MAL1	66157	66413	257	0	66174	4.32154e-07	PFA0050c	RIFIN
MAL1	66157	66413	257	0	66216	2.7128e-09	PFA0050c	RIFIN
MAL1	66157	66413	257	0	66262	8.40596e-10	PFA0050c	RIFIN
MAL1	66157	66413	257	0	66298	3.79461e-08	PFA0050c	RIFIN
MAL1	66157	66413	257	0	66342	1.12731e-08	PFA0050c	RIFIN
MAL1	66157	66413	257	0	66391	6.21065e-08	PFA0050c	RIFIN
MAL1	66467	66543	77	1.52268e-156	66490	7.10848e-11	PFA0050c	RIFIN
MAL1	66467	66543	77	1.52268e-156	66519	3.17656e-08	PFA0050c	RIFIN
MAL1	66559	66679	121	6.45338e-128	66580	0.00301633	PFA0050c	RIFIN
MAL1	66559	66679	121	6.45338e-128	66585	0.0295444	PFA0050c	RIFIN
MAL1	66559	66679	121	6.45338e-128	66632	1.56685e-09	PFA0050c	RIFIN
MAL1	66559	66679	121	6.45338e-128	66665	0.0224487	PFA0050c	RIFIN
MAL1	66903	66941	39	1.94452e-37	66924	3.98139e-08	PFA0050c	RIFIN
MAL1	66947	66979	33	2.64665e-16	66970	0.000109512	PFA0050c	RIFIN
MAL1	67003	67043	41	1.12575e-28	67024	1.08988e-07	PFA0050c	RIFIN
MAL1	67143	67179	37	3.83233e-31	67165	8.58873e-07	PFA0050c	RIFIN
MAL1	67205	67235	31	7.02028e-10	67214	0.000792569	PFA0050c	RIFIN
MAL1	67205	67235	31	7.02028e-10	67227	0.000962281	PFA0050c	RIFIN
MAL1	74937	74973	37	1.17969e-94	74958	3.30773e-07
MAL1	75407	75492	86	0	75436	5.92182e-09	PFA0065w	hypothetical protein; conserved in P. falciparum
MAL1	75407	75492	86	0	75465	4.49873e-09	PFA0065w	hypothetical protein; conserved in P. falciparum
MAL1	81347	81377	31	1.7258e-11	81357	0.000765381
MAL1	81929	81963	35	3.42641e-19	81942	0.000319139
MAL1	82091	82127	37	1.33805e-22	82104	1.13549e-05	PFA0080c	RIFIN
MAL1	82151	82243	93	0	82172	2.21633e-11	PFA0080c	RIFIN
MAL1	82151	82243	93	0	82192	1.59164e-06	PFA0080c	RIFIN
MAL1	82151	82243	93	0	82222	1.37631e-07	PFA0080c	RIFIN
MAL1	82245	82527	283	0	82270	2.00147e-09	PFA0080c	RIFIN
MAL1	82245	82527	283	0	82310	3.71749e-09	PFA0080c	RIFIN
MAL1	82245	82527	283	0	82342	2.04143e-10	PFA0080c	RIFIN
MAL1	82245	82527	283	0	82382	1.24924e-09	PFA0080c	RIFIN
MAL1	82245	82527	283	0	82411	2.68827e-09	PFA0080c	RIFIN
MAL1	82245	82527	283	0	82487	1.65625e-06	PFA0080c	RIFIN
MAL1	82543	82683	141	3.84354e-243	82584	2.06377e-08	PFA0080c	RIFIN
MAL1	82543	82683	141	3.84354e-243	82616	1.11154e-09	PFA0080c	RIFIN
MAL1	82543	82683	141	3.84354e-243	82640	2.77302e-10	PFA0080c	RIFIN
MAL1	82543	82683	141	3.84354e-243	82678	0.000963197	PFA0080c	RIFIN
MAL1	82727	82815	89	6.39808e-258	82750	1.50301e-08	PFA0080c	RIFIN
MAL1	82727	82815	89	6.39808e-258	82773	5.14133e-09	PFA0080c	RIFIN
MAL1	82727	82815	89	6.39808e-258	82791	6.94216e-09	PFA0080c	RIFIN
MAL1	83781	83821	41	8.51044e-50	83804	4.44669e-07
MAL1	84761	84797	37	1.66624e-65	84777	8.43386e-07
MAL1	85049	85081	33	7.60921e-15	85064	0.00622251	PFA0085c	erythrocyte membrane protein 1 (PfEMP1) pseudogene
MAL1	86165	86203	39	3.24715e-30	86184	1.66307e-07	PFA0085c	erythrocyte membrane protein 1 (PfEMP1) pseudogene
MAL1	87381	87421	41	6.01745e-53	87400	1.84549e-07
MAL1	87575	87805	231	0	87600	5.92165e-08	PFA0090c	STEVOR
MAL1	87575	87805	231	0	87625	1.0517e-07	PFA0090c	STEVOR
MAL1	87575	87805	231	0	87662	2.18127e-09	PFA0090c	STEVOR
MAL1	87575	87805	231	0	87692	1.82474e-09	PFA0090c	STEVOR
MAL1	88931	88965	35	4.68284e-140	88947	0.000137931
MAL1	89581	89619	39	4.8506e-09	89597	0.00367179
MAL1	89581	89619	39	4.8506e-09	89617	0.00396559
MAL1	89775	89815	41	1.63549e-54	89795	1.14965e-07
MAL1	89845	89873	29	6.31075e-11	89854	0.000594694
MAL1	90167	90211	45	9.46858e-196	90190	3.4518e-07
MAL1	90413	90447	35	2.92438e-42	90425	3.94679e-05
MAL1	90457	90487	31	2.42205e-24	90474	0.000401001	PFA0095c	RIFIN
MAL1	90495	90522	28	7.18233e-09	90516	0.000271392	PFA0095c	RIFIN
MAL1	90655	90801	147	0	90689	3.12247e-08	PFA0095c	RIFIN
MAL1	90655	90801	147	0	90736	1.08192e-08	PFA0095c	RIFIN
MAL1	90655	90801	147	0	90773	4.76414e-08	PFA0095c	RIFIN
MAL1	90803	91123	321	0	90832	6.88338e-09	PFA0095c	RIFIN
MAL1	90803	91123	321	0	90865	6.5856e-08	PFA0095c	RIFIN
MAL1	90803	91123	321	0	90890	3.80607e-08	PFA0095c	RIFIN
MAL1	90803	91123	321	0	90973	9.9195e-10	PFA0095c	RIFIN
MAL1	90803	91123	321	0	90998	2.72487e-09	PFA0095c	RIFIN
MAL1	90803	91123	321	0	91025	7.00478e-09	PFA0095c	RIFIN
MAL1	90803	91123	321	0	91053	1.86255e-08	PFA0095c	RIFIN
MAL1	90803	91123	321	0	91080	6.0289e-09	PFA0095c	RIFIN
MAL1	91159	91211	53	1.59774e-175	91186	2.85962e-09	PFA0095c	RIFIN
MAL1	91303	91333	31	5.19693e-38	91322	0.000286728	PFA0095c	RIFIN
MAL1	91369	91419	51	2.80166e-103	91394	2.43243e-09	PFA0095c	RIFIN
MAL1	95433	95461	29	2.84206e-09	0	0	PFA0105w	STEVOR
MAL1	95732	95771	40	1.24524e-42	95752	3.25327e-09	PFA0105w	STEVOR
MAL1	95833	96013	181	0	95855	6.37765e-07	PFA0105w	STEVOR
MAL1	95833	96013	181	0	95870	5.57443e-09	PFA0105w	STEVOR
MAL1	95833	96013	181	0	95914	6.59177e-09	PFA0105w	STEVOR
MAL1	95833	96013	181	0	95948	1.74477e-10	PFA0105w	STEVOR
MAL1	95833	96013	181	0	95992	3.29963e-09	PFA0105w	STEVOR
MAL1	99077	99109	33	2.64138e-25	99098	2.37183e-06	PFA0110w	ring-infected erythrocyte surface antigen precursor
MAL1	101477	101527	51	7.06032e-35	101504	2.9163e-07	PFA0110w	ring-infected erythrocyte surface antigen precursor
MAL1	103407	103447	41	6.01616e-112	103427	9.6491e-07
MAL1	107965	108005	41	6.0716e-39	107985	1.83324e-08
MAL1	108035	108069	35	3.80271e-16	108052	0.000150734
MAL1	114687	114728	42	6.03117e-35	114708	1.09178e-09	PFA0125c	Ebl-1 like protein; putative
MAL1	115787	115815	29	2.17711e-11	0	0	PFA0125c	Ebl-1 like protein; putative
MAL1	120447	120479	33	2.29045e-11	0	0	PFA0130c	Serine/Threonine protein kinase; putative
MAL1	120959	120983	25	7.8064e-09	0	0	PFA0130c	Serine/Threonine protein kinase; putative
MAL1	124933	124958	26	3.67181e-09	0	0
MAL1	130555	130597	43	7.54273e-42	130574	1.4481e-10	PFA0145c	aspartyl-tRNA synthetase
MAL1	133715	133743	29	1.17103e-09	133724	7.18938e-05
MAL1	135017	135045	29	7.26271e-10	0	0	PFA0155c	hypothetical protein
MAL1	136635	136681	47	1.00886e-119	136660	2.2471e-10	PFA0155c	hypothetical protein
MAL1	137467	137523	57	1.08236e-84	137490	1.66126e-09	PFA0155c	hypothetical protein
MAL1	139175	139223	49	2.91894e-116	139200	4.25056e-11	PFA0155c	hypothetical protein
MAL1	139401	139459	59	9.92813e-96	139424	1.07617e-09	PFA0155c	hypothetical protein
MAL1	145769	145815	47	1.25345e-20	145792	3.57976e-07	PFA0165c	hypothetical protein
MAL1	148703	148743	41	2.58837e-35	148724	1.69324e-10	PFA0170c	hypothetical protein; conserved
MAL1	149087	149119	33	1.76592e-11	0	0	PFA0170c	hypothetical protein; conserved
MAL1	149131	149175	45	8.19597e-36	149153	7.05337e-06	PFA0170c	hypothetical protein; conserved
MAL1	156091	156133	43	6.3538e-62	156112	2.33142e-10	PFA0175w	hypothetical protein
MAL1	156183	156236	54	3.50886e-175	156209	7.55436e-10	PFA0175w	hypothetical protein
MAL1	156739	156770	32	7.522e-14	156762	3.53793e-05	PFA0175w	hypothetical protein
MAL1	159353	159387	35	1.64568e-22	159366	0.00165732	PFA0175w	hypothetical protein
MAL1	159775	159815	41	2.85829e-17	159796	1.1798e-07	PFA0175w	hypothetical protein
MAL1	160296	160322	27	7.66546e-12	160316	0.00215871	PFA0175w	hypothetical protein
MAL1	160769	160813	45	1.11769e-57	160792	6.72719e-12
MAL1	161372	161398	27	6.96701e-09	0	0	PFA0180w	hypothetical protein
MAL1	162087	162123	37	3.70402e-20	162104	0.00130195	PFA0180w	hypothetical protein
MAL1	163183	163241	59	1.85743e-61	163207	0.0442851	PFA0180w	hypothetical protein
MAL1	163183	163241	59	1.85743e-61	163220	1.06115e-07	PFA0180w	hypothetical protein
MAL1	166999	167027	29	1.3825e-09	0	0	PFA0185w	hypothetical protein
MAL1	167529	167569	41	1.16859e-42	167548	1.43952e-08	PFA0185w	hypothetical protein
MAL1	168181	168209	29	2.51766e-09	168186	0.00457026
MAL1	170605	170633	29	1.25045e-09	170610	0.00149571
MAL1	178935	178983	49	8.13267e-87	178960	2.34912e-11	PFA0205w	hypothetical protein
MAL1	179489	179521	33	1.97235e-24	179502	1.85589e-08	PFA0205w	hypothetical protein
MAL1	179559	179603	45	6.79405e-79	179582	1.68668e-11	PFA0205w	hypothetical protein
MAL1	180199	180227	29	1.50522e-17	180205	0.000205348	PFA0205w	hypothetical protein
MAL1	180285	180327	43	1.77494e-118	180306	3.1211e-07	PFA0205w	hypothetical protein
MAL1	180371	180423	53	8.55963e-86	180394	2.66585e-10	PFA0205w	hypothetical protein
MAL1	180489	180569	81	0	180508	2.37574e-08	PFA0205w	hypothetical protein
MAL1	180489	180569	81	0	180544	3.51266e-08	PFA0205w	hypothetical protein
MAL1	186055	186083	29	1.9467e-09	0	0
MAL1	186903	186935	33	3.59681e-24	186912	4.24072e-05
MAL1	190835	190871	37	1.77474e-28	190854	3.3674e-08	PFA0215w	hypothetical protein
MAL1	192325	192363	39	6.38675e-26	192346	1.91296e-05	PFA0215w	hypothetical protein
MAL1	197205	197245	41	3.37969e-86	197224	2.13009e-08	PFA0215w	hypothetical protein
MAL1	205064	205091	28	4.06846e-13	0	0	PFA0230c	hypthetical protein
MAL1	205287	205327	41	1.09512e-51	205306	2.26872e-08	PFA0230c	hypthetical protein
MAL1	205328	205355	28	5.71232e-09	0	0	PFA0230c	hypthetical protein
MAL1	206207	206247	41	4.08412e-48	206226	2.87211e-09
MAL1	207953	207997	45	1.32963e-42	207976	7.15902e-10	PFA0235w	hypthetical protein
MAL1	210577	210601	25	2.89405e-09	0	0
MAL1	226263	226295	33	2.14877e-14	226274	0.0186575
MAL1	227143	227177	35	5.93613e-42	227156	1.71944e-05
MAL1	227425	227463	39	1.7812e-35	227444	7.81088e-10	PFA0265c	hypothetical protein
MAL1	233783	233811	29	9.73164e-11	0	0	PFA0275c	hypothetical protein
MAL1	234025	234075	51	5.75524e-87	234048	1.20859e-10	PFA0275c	hypothetical protein
MAL1	236358	236386	29	4.80338e-13	0	0
MAL1	240763	240791	29	5.66191e-09	0	0	PFA0280w	asparagine-rich antigen Pfa35-2
MAL1	242067	242097	31	1.15627e-33	242078	4.57277e-05	PFA0280w	asparagine-rich antigen Pfa35-2
MAL1	244149	244189	41	7.37207e-46	244166	5.2232e-11	PFA0280w	asparagine-rich antigen Pfa35-2
MAL1	247141	247169	29	7.49709e-10	247164	0.000486615	PFA0280w	asparagine-rich antigen Pfa35-2
MAL1	247915	247943	29	4.69953e-09	0	0	PFA0280w	asparagine-rich antigen Pfa35-2
MAL1	249101	249157	57	5.66589e-52	249135	1.47703e-07
MAL1	250057	250086	30	9.89464e-12	0	0	PFA0285c	hypothetical protein
MAL1	256856	256881	26	3.70686e-09	0	0	PFA0295c	hypothetical protein
MAL1	258744	258775	32	9.34693e-14	258757	8.07401e-05	PFA0295c	hypothetical protein
MAL1	263901	263935	35	3.18565e-20	263924	1.89675e-06	PFA0305c	hypothetical protein
MAL1	264969	264996	28	2.9101e-09	264976	0.00106917
MAL1	266702	266734	33	1.71432e-10	266719	0.000812137	PFA0310c	calcium-transporting ATPase
MAL1	266863	266919	57	3.40274e-40	266882	4.90066e-08	PFA0310c	calcium-transporting ATPase
MAL1	267993	268029	37	2.00125e-32	268012	1.94475e-07	PFA0310c	calcium-transporting ATPase
MAL1	269347	269391	45	5.38327e-62	269368	8.04884e-11	PFA0310c	calcium-transporting ATPase
MAL1	271387	271419	33	2.97989e-19	271406	1.17769e-05
MAL1	274741	274787	47	1.93848e-74	274762	1.65052e-09	PFA0320w	hypothetical protein
MAL1	277035	277083	49	3.98413e-91	277060	3.48207e-10	PFA0320w	hypothetical protein
MAL1	282187	282241	55	1.10606e-140	282214	8.16956e-09	PFA0330w	pfAARP2 protein
MAL1	282669	282701	33	1.86655e-21	282680	0.000532045	PFA0330w	pfAARP2 protein
MAL1	283335	283381	47	3.22811e-38	283358	1.0362e-08	PFA0330w	pfAARP2 protein
MAL1	288645	288675	31	6.37861e-13	288664	0.000232639
MAL1	307359	307407	49	1.52674e-09	307384	0.000150347	PFA0375c	patched family protein; putative
MAL1	308307	308351	45	2.16534e-66	308328	2.69677e-11	PFA0375c	patched family protein; putative
MAL1	308420	308448	29	1.04829e-10	0	0	PFA0375c	patched family protein; putative
MAL1	309558	309587	30	6.26437e-11	0	0	PFA0375c	patched family protein; putative
MAL1	310047	310079	33	9.93868e-13	0	0	PFA0375c	patched family protein; putative
MAL1	315039	315081	43	3.98969e-62	315062	9.00393e-10
MAL1	315305	315350	46	2.1857e-82	315329	1.55024e-10
MAL1	315525	315565	41	3.53444e-37	315547	4.08831e-07
MAL1	315692	315718	27	4.07523e-10	0	0
MAL1	316017	316045	29	1.22016e-09	316038	7.13219e-05	PFA0380w	serine/threonine protein kinase; putative
MAL1	326433	326483	51	3.83594e-30	326456	3.71e-07	PFA0390w	DNA repair exonuclease; putative
MAL1	329141	329179	39	2.88436e-111	329159	6.03632e-06
MAL1	340640	340677	38	4.04811e-43	340656	1.04324e-07	PFA0410w	hypothetical protein
MAL1	346877	346905	29	2.3286e-10	0	0	PFA0415c	hypothetical protein
MAL1	348320	348354	35	4.74513e-18	348341	0.00514262
MAL1	350381	350427	47	9.24002e-152	350402	5.16031e-10	PFA0420w	hypothetical protein
MAL1	350729	350781	53	6.33194e-30	350754	2.24615e-07	PFA0420w	hypothetical protein
MAL1	362199	362227	29	1.16344e-13	362205	0.0001286
MAL1	363000	363030	31	2.05149e-15	363009	0.0126181
MAL1	370225	370265	41	3.00097e-49	370245	2.67175e-10
MAL1	375633	375673	41	2.6629e-26	375654	2.20367e-08	PFA0460c	tubulin-specific chaperone a; putative
MAL1	376903	376937	35	1.17317e-59	376924	7.9494e-07
MAL1	379195	379227	33	4.94228e-14	0	0	PFA0470c	cold-shock protein; putative
MAL1	381545	381583	39	2.47412e-46	381566	3.3426e-09
MAL1	384867	384902	36	1.16611e-44	384889	1.00463e-06	PFA0485w	hypothetical protein
MAL1	388847	388901	55	2.11205e-168	388874	1.44403e-10	PFA0485w	hypothetical protein
MAL1	396905	396935	31	1.61182e-25	396925	8.80134e-06
MAL1	400011	400059	49	3.00034e-15	400034	2.53589e-06	PFA0510w	hypothetical protein
MAL1	401769	401797	29	2.13643e-13	401791	0.00128433	PFA0510w	hypothetical protein
MAL1	408851	408891	41	2.74527e-64	408872	9.24625e-09	PFA0515w	phosphatidylinositol-4-phosphate 5-kinase; putative
MAL1	409565	409605	41	9.59726e-18	409582	0.018292	PFA0515w	phosphatidylinositol-4-phosphate 5-kinase; putative
MAL1	412435	412481	47	3.7805e-25	412458	5.04853e-06	PFA0515w	phosphatidylinositol-4-phosphate 5-kinase; putative
MAL1	425263	425295	33	1.28807e-13	0	0	PFA0535c	kinesin; putative
MAL1	426915	426953	39	5.20731e-33	426932	1.70975e-08	PFA0535c	kinesin; putative
MAL1	427673	427700	28	4.67598e-09	427674	0.00979596	PFA0535c	kinesin; putative
MAL1	435455	435483	29	5.09078e-09	0	0	PFA0545c	replication factor c protein; putative
MAL1	435535	435563	29	9.27096e-09	0	0	PFA0545c	replication factor c protein; putative
MAL1	436041	436065	25	9.15296e-10	436060	0.0212346	PFA0545c	replication factor c protein; putative
MAL1	442495	442539	45	1.20975e-102	442518	2.84602e-09	PFA0555c	UMP-CMP kinase; putative
MAL1	471791	471833	43	5.25466e-50	471813	1.26341e-05
MAL1	476539	476569	31	1.28008e-24	476550	0.000891111	MAL1_18s	18s rRNA A-type
MAL1	476877	476913	37	3.24638e-78	476895	0.00038942	MAL1_18s	18s rRNA A-type
MAL1	477017	477049	33	8.17611e-25	477026	0.0003778	MAL1_18s|MAL1_ITS1|	18s rRNA A-type|ITS1 A-type|
MAL1	477427	477505	79	8.42797e-218	477450	5.21835e-09	MAL1_ITS1|MAL1_5.8s|	ITS1 A-type|5.8s rRNA|
MAL1	477427	477505	79	8.42797e-218	477478	1.07554e-09	MAL1_ITS1|MAL1_5.8s|	ITS1 A-type|5.8s rRNA|
MAL1	477509	477553	45	5.48298e-47	477532	1.43727e-09	MAL1_5.8s|MAL1_ITS2|	5.8s rRNA|ITS2 A-type|
MAL1	478415	478473	59	2.94671e-78	478434	1.10953e-08	MAL1_ITS2|MAL1_28s|	ITS2 A-type|28s rRNA (A-type)|
MAL1	478415	478473	59	2.94671e-78	478465	0.000170566	MAL1_ITS2|MAL1_28s|	ITS2 A-type|28s rRNA (A-type)|
MAL1	478491	478529	39	1.2202e-72	478510	1.08361e-06	MAL1_28s	28s rRNA (A-type)
MAL1	478655	478697	43	3.17571e-89	478676	3.6583e-10	MAL1_28s	28s rRNA (A-type)
MAL1	478725	478833	109	8.7603e-302	478746	1.88106e-08	MAL1_28s	28s rRNA (A-type)
MAL1	478725	478833	109	8.7603e-302	478801	1.05904e-07	MAL1_28s	28s rRNA (A-type)
MAL1	479141	479181	41	6.0205e-89	479164	4.16381e-07	MAL1_28s	28s rRNA (A-type)
MAL1	479399	479445	47	8.14946e-158	479415	3.52066e-06	MAL1_28s	28s rRNA (A-type)
MAL1	479573	479615	43	4.14609e-39	479593	0.000273968	MAL1_28s	28s rRNA (A-type)
MAL1	479751	479797	47	2.94663e-209	479767	9.55376e-06	MAL1_28s	28s rRNA (A-type)
MAL1	479905	479949	45	7.90089e-103	479925	3.12729e-07	MAL1_28s	28s rRNA (A-type)
MAL1	480211	480257	47	8.68871e-18	480234	2.89085e-05	MAL1_28s	28s rRNA (A-type)
MAL1	480273	480317	45	2.13423e-28	480296	8.56604e-07	MAL1_28s	28s rRNA (A-type)
MAL1	480342	480411	70	1.306e-84	480358	1.16594e-06	MAL1_28s	28s rRNA (A-type)
MAL1	480489	480521	33	1.79807e-25	0	0	MAL1_28s	28s rRNA (A-type)
MAL1	480633	480667	35	1.39819e-44	480648	2.93281e-07	MAL1_28s	28s rRNA (A-type)
MAL1	480927	480955	29	2.76856e-12	480935	0.000278028	MAL1_28s	28s rRNA (A-type)
MAL1	480987	481029	43	1.3571e-71	481005	1.42099e-06	MAL1_28s	28s rRNA (A-type)
MAL1	481037	481095	59	1.29487e-67	481056	0.000648347	MAL1_28s	28s rRNA (A-type)
MAL1	481037	481095	59	1.29487e-67	481087	5.57633e-05	MAL1_28s	28s rRNA (A-type)
MAL1	481251	481336	86	8.28568e-127	481271	8.86204e-06	MAL1_28s	28s rRNA (A-type)
MAL1	481251	481336	86	8.28568e-127	481299	4.95919e-08	MAL1_28s	28s rRNA (A-type)
MAL1	481251	481336	86	8.28568e-127	481315	2.7496e-07	MAL1_28s	28s rRNA (A-type)
MAL1	481663	481693	31	5.86334e-34	481682	1.27476e-05	MAL1_28s	28s rRNA (A-type)
MAL1	481705	481749	45	1.18843e-15	481743	0.00084512	MAL1_28s	28s rRNA (A-type)
MAL1	481935	481965	31	4.55725e-21	481943	0.00277705	MAL1_28s	28s rRNA (A-type)
MAL1	482041	482085	45	1.43193e-100	482071	2.34485e-05	MAL1_28s	28s rRNA (A-type)
MAL1	482099	482145	47	1.02361e-64	482122	1.46742e-07	MAL1_28s	28s rRNA (A-type)
MAL1	482449	482517	69	9.98505e-45	482468	0.0072151	MAL1_28s	28s rRNA (A-type)
MAL1	482449	482517	69	9.98505e-45	482494	6.87813e-07	MAL1_28s	28s rRNA (A-type)
MAL1	488045	488095	51	8.72747e-35	488070	5.78271e-07	PFA0615w	hypothetical protein
MAL1	488436	488463	28	7.27483e-09	0	0
MAL1	489375	489403	29	5.20844e-09	0	0	PFA0620c	glutamic acid-rich protein (garp)
MAL1	489741	489773	33	8.19492e-18	489758	0.000966434	PFA0620c	glutamic acid-rich protein (garp)
MAL1	489831	489863	33	4.59283e-15	489852	1.62093e-05	PFA0620c	glutamic acid-rich protein (garp)
MAL1	490609	490646	38	1.76453e-11	490629	0.0185087	PFA0620c	glutamic acid-rich protein (garp)
MAL1	494381	494409	29	3.45226e-11	494390	0.000258002
MAL1	495109	495145	37	5.75069e-39	495130	3.51998e-07
MAL1	496805	496845	41	1.14552e-132	496827	1.93584e-07	PFA0625w	SURFIN; surface-associated interspersed gene
MAL1	497119	497243	125	0	497146	4.2291e-10	PFA0625w	SURFIN; surface-associated interspersed gene
MAL1	497119	497243	125	0	497188	1.38042e-10	PFA0625w	SURFIN; surface-associated interspersed gene
MAL1	497119	497243	125	0	497220	1.16697e-11	PFA0625w	SURFIN; surface-associated interspersed gene
MAL1	497261	497294	34	1.035e-19	497276	0.00329633	PFA0625w	SURFIN; surface-associated interspersed gene
MAL1	497741	497781	41	8.42646e-58	497766	1.04926e-07	PFA0625w	SURFIN; surface-associated interspersed gene
MAL1	498741	498789	49	3.71787e-69	498763	4.20316e-08	PFA0625w	SURFIN; surface-associated interspersed gene
MAL1	499023	499053	31	2.13238e-13	499032	0.000875749	PFA0625w	SURFIN; surface-associated interspersed gene
MAL1	499219	499255	37	3.11124e-27	499240	8.80068e-07	PFA0625w	SURFIN; surface-associated interspersed gene
MAL1	500835	500879	45	2.02333e-130	500859	1.2392e-07	PFA0625w	SURFIN; surface-associated interspersed gene
MAL1	502957	503003	47	4.85668e-124	502980	2.54074e-10	PFA0630c	hypothetical protein
MAL1	506449	506485	37	5.75244e-30	506466	4.35069e-09	PFA0635c	hypothetical protein
MAL1	506656	506699	44	5.69472e-47	506676	7.34347e-11	PFA0635c	hypothetical protein
MAL1	513755	513801	47	4.19423e-58	513778	4.0304e-09	PFA0650w	SURFIN; surface-associated interspersed gene
MAL1	513840	513868	29	7.10004e-26	513848	3.45587e-06	PFA0650w	SURFIN; surface-associated interspersed gene
MAL1	514063	514185	123	0	514090	3.93111e-10	PFA0650w	SURFIN; surface-associated interspersed gene
MAL1	514063	514185	123	0	514136	4.55174e-09	PFA0650w	SURFIN; surface-associated interspersed gene
MAL1	514613	514657	45	3.60969e-121	514638	9.53334e-10	PFA0650w	SURFIN; surface-associated interspersed gene
MAL1	514745	514791	47	6.66941e-108	514768	1.63031e-11	PFA0650w	SURFIN; surface-associated interspersed gene
MAL1	514797	514865	69	3.63696e-212	514818	1.13867e-08	PFA0650w	SURFIN; surface-associated interspersed gene
MAL1	514797	514865	69	3.63696e-212	514839	4.54235e-10	PFA0650w	SURFIN; surface-associated interspersed gene
MAL1	515727	515757	31	2.56577e-10	515750	7.15544e-05	PFA0650w	SURFIN; surface-associated interspersed gene
MAL1	516125	516153	29	1.32467e-09	0	0	PFA0650w	SURFIN; surface-associated interspersed gene
MAL1	516401	516429	29	1.97069e-09	516422	3.67327e-05	PFA0655w	SURFIN; surface-associated interspersed gene
MAL1	516455	516503	49	1.09647e-122	516480	8.91071e-09	PFA0655w	SURFIN; surface-associated interspersed gene
MAL1	517153	517211	59	4.5916e-123	517190	8.65078e-09	PFA0655w	SURFIN; surface-associated interspersed gene
MAL1	517555	517585	31	2.84705e-21	517566	2.86422e-05	PFA0655w	SURFIN; surface-associated interspersed gene
MAL1	518471	518517	47	5.21582e-93	518492	7.57527e-11	PFA0655w	SURFIN; surface-associated interspersed gene
MAL1	518699	518781	83	3.85613e-66	518722	4.20488e-09	PFA0655w	SURFIN; surface-associated interspersed gene
MAL1	518699	518781	83	3.85613e-66	518747	0.0181355	PFA0655w	SURFIN; surface-associated interspersed gene
MAL1	518699	518781	83	3.85613e-66	518758	1.42476e-05	PFA0655w	SURFIN; surface-associated interspersed gene
MAL1	518817	518847	31	2.80647e-15	0	0	PFA0655w	SURFIN; surface-associated interspersed gene
MAL1	524977	525013	37	5.70474e-48	524998	1.20399e-07
MAL1	525467	525499	33	1.91735e-25	525480	6.15713e-06
MAL1	526641	526689	49	1.17542e-119	526664	6.81415e-11
MAL1	529077	529123	47	9.99554e-62	529101	1.73904e-05	PFA0665w	hypothetical protein
MAL1	529746	529789	44	1.69001e-78	529768	2.55032e-08	PFA0665w	hypothetical protein
MAL1	530325	530365	41	1.13691e-19	530344	6.69773e-06	PFA0665w	hypothetical protein
MAL1	530445	530493	49	1.0268e-47	530470	5.33117e-10	PFA0665w	hypothetical protein
MAL1	530635	530679	45	6.43052e-51	530658	2.07545e-10	PFA0665w	hypothetical protein
MAL1	530759	530817	59	2.89504e-158	530780	1.4757e-09	PFA0665w	hypothetical protein
MAL1	530759	530817	59	2.89504e-158	530817	0.00597187	PFA0665w	hypothetical protein
MAL1	530983	531037	55	8.54034e-34	531006	1.32318e-06	PFA0665w	hypothetical protein
MAL1	531427	531457	31	4.37593e-13	531436	0.00208403	PFA0665w	hypothetical protein
MAL1	531491	531523	33	5.78345e-37	531510	6.99588e-07	PFA0665w	hypothetical protein
MAL1	532367	532425	59	2.62671e-58	532387	0.000154347	PFA0665w	hypothetical protein
MAL1	532367	532425	59	2.62671e-58	532397	0.0132319	PFA0665w	hypothetical protein
MAL1	532367	532425	59	2.62671e-58	532399	0.0267613	PFA0665w	hypothetical protein
MAL1	532367	532425	59	2.62671e-58	532405	0.000148517	PFA0665w	hypothetical protein
MAL1	532471	532547	77	4.43764e-111	532498	2.43351e-07	PFA0665w	hypothetical protein
MAL1	532471	532547	77	4.43764e-111	532526	1.56407e-07	PFA0665w	hypothetical protein
MAL1	532549	532605	57	3.06525e-50	532560	0.000256764	PFA0665w	hypothetical protein
MAL1	532549	532605	57	3.06525e-50	532586	2.06531e-07	PFA0665w	hypothetical protein
MAL1	533597	533637	41	1.40045e-35	533616	2.3788e-10	PFA0665w	hypothetical protein
MAL1	533641	533681	41	1.83788e-66	533660	9.62284e-09	PFA0665w	hypothetical protein
MAL1	533955	534005	51	1.05126e-83	533982	2.96646e-10	PFA0665w	hypothetical protein
MAL1	534021	534059	39	2.69644e-28	534043	0.000102473	PFA0665w	hypothetical protein
MAL1	534357	534401	45	3.03238e-115	534380	1.90985e-10	PFA0665w	hypothetical protein
MAL1	534469	534537	69	2.16977e-74	534490	6.29847e-07	PFA0665w	hypothetical protein
MAL1	534469	534537	69	2.16977e-74	534518	2.15831e-11	PFA0665w	hypothetical protein
MAL1	534689	534740	52	0	534714	4.56525e-08	PFA0665w	hypothetical protein
MAL1	535265	535297	33	1.40353e-12	0	0	PFA0665w	hypothetical protein
MAL1	535319	535363	45	1.23368e-40	535338	2.34778e-09	PFA0665w	hypothetical protein
MAL1	535489	535517	29	4.39178e-16	535499	0.00362602	PFA0665w	hypothetical protein
MAL1	535671	535727	57	3.1132e-20	535686	1.6331e-05	PFA0665w	hypothetical protein
MAL1	535671	535727	57	3.1132e-20	535715	0.000403484	PFA0665w	hypothetical protein
MAL1	535785	535821	37	1.89904e-44	535802	1.99026e-07	PFA0665w	hypothetical protein
MAL1	535885	535927	43	2.06358e-40	535906	5.12119e-08	PFA0665w	hypothetical protein
MAL1	535945	535975	31	1.77638e-16	535954	3.12172e-05	PFA0665w	hypothetical protein
MAL1	536909	536957	49	8.54887e-88	536930	4.85855e-11	PFA0665w	hypothetical protein
MAL1	537807	537855	49	4.67823e-182	537828	2.19018e-09	PFA0665w	hypothetical protein
MAL1	539127	539175	49	1.67588e-42	539150	4.5153e-08	PFA0670c	hypothetical protein
MAL1	541533	541575	43	2.64876e-21	541556	6.3852e-05
MAL1	544028	544072	45	1.05222e-63	544051	5.5408e-10
MAL1	545087	545127	41	3.45025e-61	545106	1.41405e-07	PFA0675w	P. falciparum RESA-like protein with DnaJ domain
MAL1	546635	546675	41	2.00162e-38	546653	4.9066e-07	PFA0675w	P. falciparum RESA-like protein with DnaJ domain
MAL1	549429	549509	81	0	549454	9.89681e-09	PFA0680c	hypothetical protein; conserved in P. falciparum
MAL1	549429	549509	81	0	549484	3.52656e-09	PFA0680c	hypothetical protein; conserved in P. falciparum
MAL1	551739	551781	43	2.32959e-71	551760	2.31855e-11
MAL1	553084	553114	31	2.08946e-11	0	0	PFA0685c	hypothetical protein; conserved in P. falciparum
MAL1	556175	556204	30	9.2764e-13	556196	0.0275525	PFA0695c	erythrocyte membrane protein 1 (PfEMP1)-like; pseudogene
MAL1	557017	557055	39	3.87153e-30	557034	3.80444e-09
MAL1	560485	560523	39	1.86287e-55	560502	3.84218e-08
MAL1	562587	562651	65	4.77536e-122	562612	1.92433e-09	PFA0705c	STEVOR pseudogene putative
MAL1	562933	562977	45	1.0262e-113	562956	3.93468e-11	PFA0705c	STEVOR pseudogene putative
MAL1	565735	565775	41	4.68485e-24	565754	1.27118e-06	PFA0710c	RIFIN
MAL1	569353	569403	51	6.55073e-23	569380	5.56876e-07
MAL1	571233	571275	43	6.26448e-74	571254	9.92699e-10	PFA0715c	hypothetical protein
MAL1	571307	571341	35	1.19229e-25	571328	9.73554e-07	PFA0715c	hypothetical protein
MAL1	579455	579504	50	1.40893e-115	579480	1.11246e-10	PFA0725w	SURFIN; surface-associated interspersed gene
MAL1	579517	579561	45	1.54981e-35	579539	4.07613e-06	PFA0725w	SURFIN; surface-associated interspersed gene
MAL1	580171	580207	37	4.95179e-31	580190	8.82236e-07	PFA0725w	SURFIN; surface-associated interspersed gene
MAL1	581025	581053	29	2.25314e-17	581035	0.00299898	PFA0725w	SURFIN; surface-associated interspersed gene
MAL1	594089	594163	75	0	594110	9.82356e-08	PFA0740w	RIFIN
MAL1	594089	594163	75	0	594134	3.37932e-10	PFA0740w	RIFIN
MAL1	594203	594240	38	2.71501e-34	594223	2.60987e-06	PFA0740w	RIFIN
MAL1	594269	594355	87	6.0899e-24	594288	1.86956e-09	PFA0740w	RIFIN
MAL1	594269	594355	87	6.0899e-24	594332	6.27899e-06	PFA0740w	RIFIN
MAL1	594411	594717	307	0	594435	5.43312e-08	PFA0740w	RIFIN
MAL1	594411	594717	307	0	594476	1.37524e-07	PFA0740w	RIFIN
MAL1	594411	594717	307	0	594511	1.18115e-07	PFA0740w	RIFIN
MAL1	594411	594717	307	0	594587	2.01945e-08	PFA0740w	RIFIN
MAL1	594411	594717	307	0	594616	1.24084e-08	PFA0740w	RIFIN
MAL1	594411	594717	307	0	594675	1.59013e-08	PFA0740w	RIFIN
MAL1	594411	594717	307	0	594698	0.000887859	PFA0740w	RIFIN
MAL1	594791	594833	43	1.05837e-28	594815	1.03629e-05	PFA0740w	RIFIN
MAL1	594865	594897	33	2.57824e-30	594887	0.000149031	PFA0740w	RIFIN
MAL1	594901	594937	37	1.04691e-26	594918	3.2908e-06	PFA0740w	RIFIN
MAL1	595041	595149	109	0	595078	2.23765e-09
MAL1	595041	595149	109	0	595112	1.01482e-07
MAL1	595041	595149	109	0	595148	0.00903736
MAL1	595179	595211	33	2.17041e-32	595201	0.000166259
MAL1	595221	595265	45	3.71933e-116	595245	1.09799e-07
MAL1	595303	595341	39	5.73435e-27	595326	6.15544e-06
MAL1	595363	595405	43	1.13024e-45	595385	3.93855e-06
MAL1	595416	595473	58	3.48549e-57	595456	3.46136e-09
MAL1	595477	595567	91	8.59327e-222	595511	8.9587e-10
MAL1	595477	595567	91	8.59327e-222	595543	2.52433e-09
MAL1	595573	595605	33	3.36449e-14	595592	9.11337e-05
MAL1	595606	595637	32	6.60969e-29	595622	6.21245e-07
MAL1	595653	595717	65	2.73994e-29	595674	7.98609e-05
MAL1	595653	595717	65	2.73994e-29	595702	9.26602e-06
MAL1	595851	595881	31	3.53723e-17	595860	0.00258804
MAL1	596027	596063	37	6.74562e-59	596043	1.10426e-05
MAL1	596081	596145	65	0	596108	3.97822e-08
MAL1	596219	596247	29	1.25813e-09	596240	0.000227564
MAL1	596311	596385	75	1.11955e-123	596347	7.42515e-08
MAL1	596389	596417	29	2.27014e-10	596412	0.00121894
MAL1	596556	596582	27	7.38358e-13	596564	0.00121269
MAL1	596556	596582	27	7.38358e-13	596574	0.00287176
MAL1	596869	596905	37	2.13514e-26	596892	4.40489e-06	PFA0745w	RIFIN
MAL1	597493	597529	37	4.59814e-30	597512	5.5471e-09	PFA0745w	RIFIN
MAL1	597539	597577	39	1.21969e-30	597562	7.75303e-07	PFA0745w	RIFIN
MAL1	597589	597769	181	0	597618	2.08637e-09	PFA0745w	RIFIN
MAL1	597589	597769	181	0	597644	4.29218e-10	PFA0745w	RIFIN
MAL1	597589	597769	181	0	597670	2.38953e-09	PFA0745w	RIFIN
MAL1	597589	597769	181	0	597696	7.35729e-09	PFA0745w	RIFIN
MAL1	597589	597769	181	0	597723	1.03351e-08	PFA0745w	RIFIN
MAL1	597589	597769	181	0	597746	7.42812e-09	PFA0745w	RIFIN
MAL1	598567	598645	79	1.08182e-132	598581	0.00125633
MAL1	598567	598645	79	1.08182e-132	598621	3.85885e-09
MAL1	598807	598857	51	3.5866e-179	598832	4.50358e-09
MAL1	598981	599011	31	6.82977e-32	598991	0.000608964
MAL1	599073	599109	37	1.8917e-36	599088	2.99361e-07
MAL1	599187	599277	91	5.48063e-162	599210	5.94586e-05
MAL1	599187	599277	91	5.48063e-162	599243	1.88621e-09
MAL1	599187	599277	91	5.48063e-162	599267	5.26698e-05
MAL1	599429	599467	39	1.30344e-25	599446	0.000101699
MAL1	599617	599709	93	6.87087e-205	599674	5.47784e-10
MAL1	599711	599743	33	2.8271e-25	599734	1.07107e-05
MAL1	599809	599861	53	1.2102e-57	599836	1.04858e-06
MAL1	600185	600229	45	2.62094e-21	600207	5.83129e-05	PFA0750w	STEVOR
MAL1	600299	600331	33	3.0423e-20	600320	0.000178583
MAL1	600375	600423	49	5.79583e-106	600397	1.23938e-08	PFA0750w	STEVOR
MAL1	600439	600471	33	5.17972e-14	600461	0.00025743	PFA0750w	STEVOR
MAL1	600501	600563	63	1.26839e-96	600541	1.67929e-08	PFA0750w	STEVOR
MAL1	600574	600617	44	9.33364e-39	600594	1.52714e-08	PFA0750w	STEVOR
MAL1	600653	601115	463	0	600678	1.401e-09	PFA0750w	STEVOR
MAL1	600653	601115	463	0	600706	7.11102e-06	PFA0750w	STEVOR
MAL1	600653	601115	463	0	600764	9.23331e-09	PFA0750w	STEVOR
MAL1	600653	601115	463	0	600858	1.04164e-08	PFA0750w	STEVOR
MAL1	600653	601115	463	0	600908	8.14583e-09	PFA0750w	STEVOR
MAL1	600653	601115	463	0	600934	7.83565e-09	PFA0750w	STEVOR
MAL1	600653	601115	463	0	600966	1.26774e-09	PFA0750w	STEVOR
MAL1	600653	601115	463	0	600996	1.372e-09	PFA0750w	STEVOR
MAL1	600653	601115	463	0	601026	3.32477e-10	PFA0750w	STEVOR
MAL1	600653	601115	463	0	601060	6.87975e-10	PFA0750w	STEVOR
MAL1	600653	601115	463	0	601094	1.37674e-06	PFA0750w	STEVOR
MAL1	601169	601229	61	1.54647e-67	601190	1.74478e-06	PFA0750w	STEVOR
MAL1	601393	601441	49	3.38418e-67	601417	1.18114e-08
MAL1	601547	601591	45	9.41047e-61	601571	3.13929e-08
MAL1	601647	601689	43	4.70094e-94	601666	2.48166e-08
MAL1	601721	601817	97	2.10943e-60	601742	6.38534e-07
MAL1	601721	601817	97	2.10943e-60	601767	1.05724e-05
MAL1	601721	601817	97	2.10943e-60	601804	7.42654e-06
MAL1	601875	601905	31	4.00211e-12	601875	0.0493121
MAL1	601875	601905	31	4.00211e-12	601899	0.000742945
MAL1	602061	602151	91	5.62002e-60	602083	4.14988e-06
MAL1	602061	602151	91	5.62002e-60	602100	5.22621e-08
MAL1	602061	602151	91	5.62002e-60	602134	7.15184e-06
MAL1	602226	602271	46	2.533e-39	602251	1.74068e-06
MAL1	602335	602375	41	9.18183e-18	0	0
MAL1	602397	602547	151	0	602415	5.04937e-06	PFA0755w	erythrocyte membrane protein 1 (PfEMP1) pseudogene
MAL1	602397	602547	151	0	602438	8.25352e-09	PFA0755w	erythrocyte membrane protein 1 (PfEMP1) pseudogene
MAL1	602397	602547	151	0	602464	8.62811e-09	PFA0755w	erythrocyte membrane protein 1 (PfEMP1) pseudogene
MAL1	602397	602547	151	0	602498	3.28416e-09	PFA0755w	erythrocyte membrane protein 1 (PfEMP1) pseudogene
MAL1	602397	602547	151	0	602524	8.81227e-10	PFA0755w	erythrocyte membrane protein 1 (PfEMP1) pseudogene
MAL1	602569	602619	51	1.90884e-26	602585	0.00438638	PFA0755w	erythrocyte membrane protein 1 (PfEMP1) pseudogene
MAL1	602569	602619	51	1.90884e-26	602597	0.00850054	PFA0755w	erythrocyte membrane protein 1 (PfEMP1) pseudogene
MAL1	602569	602619	51	1.90884e-26	602609	0.0136887	PFA0755w	erythrocyte membrane protein 1 (PfEMP1) pseudogene
MAL1	602703	602795	93	5.95789e-90	602727	1.81372e-09	PFA0755w	erythrocyte membrane protein 1 (PfEMP1) pseudogene
MAL1	602703	602795	93	5.95789e-90	602772	7.22659e-06	PFA0755w	erythrocyte membrane protein 1 (PfEMP1) pseudogene
MAL1	603211	603247	37	5.47186e-28	603230	1.8504e-07
MAL1	603547	603589	43	3.21493e-120	603568	6.23595e-09
MAL1	606351	606379	29	1.26739e-12	606353	0.000879224	PFA0760w	RIFIN
MAL1	606351	606379	29	1.26739e-12	606356	7.12841e-05	PFA0760w	RIFIN
MAL1	606451	606489	39	2.77718e-82	606468	3.9759e-06	PFA0760w	RIFIN
MAL1	606583	607133	551	0	606608	1.36457e-09	PFA0760w	RIFIN
MAL1	606583	607133	551	0	606631	2.13339e-09	PFA0760w	RIFIN
MAL1	606583	607133	551	0	606656	2.14131e-08	PFA0760w	RIFIN
MAL1	606583	607133	551	0	606698	3.27761e-06	PFA0760w	RIFIN
MAL1	606583	607133	551	0	606759	4.50557e-08	PFA0760w	RIFIN
MAL1	606583	607133	551	0	606814	1.72235e-09	PFA0760w	RIFIN
MAL1	606583	607133	551	0	606882	6.9009e-09	PFA0760w	RIFIN
MAL1	606583	607133	551	0	606910	3.47298e-09	PFA0760w	RIFIN
MAL1	606583	607133	551	0	606948	1.03795e-08	PFA0760w	RIFIN
MAL1	606583	607133	551	0	607002	1.60253e-08	PFA0760w	RIFIN
MAL1	606583	607133	551	0	607074	1.03284e-08	PFA0760w	RIFIN
MAL1	606583	607133	551	0	607113	1.05567e-06	PFA0760w	RIFIN
MAL1	609207	609247	41	6.82873e-34	609228	9.08923e-08	PFA0765c	erythrocyte membrane protein 1 (PfEMP1)
MAL1	609467	609495	29	3.79763e-18	609473	0.000196114	PFA0765c	erythrocyte membrane protein 1 (PfEMP1)
MAL1	609615	609647	33	1.44836e-13	609625	0.000369565	PFA0765c	erythrocyte membrane protein 1 (PfEMP1)
MAL1	611235	611263	29	1.13417e-09	0	0
MAL1	611331	611367	37	3.95095e-23	611350	3.24966e-07	PFA0765c	erythrocyte membrane protein 1 (PfEMP1)
MAL1	611387	611991	605	0	611395	0.000491479	PFA0765c	erythrocyte membrane protein 1 (PfEMP1)
MAL1	611387	611991	605	0	611438	1.4694e-10	PFA0765c	erythrocyte membrane protein 1 (PfEMP1)
MAL1	611387	611991	605	0	611468	9.39446e-10	PFA0765c	erythrocyte membrane protein 1 (PfEMP1)
MAL1	611387	611991	605	0	611518	2.52213e-09	PFA0765c	erythrocyte membrane protein 1 (PfEMP1)
MAL1	611387	611991	605	0	611588	8.74509e-09	PFA0765c	erythrocyte membrane protein 1 (PfEMP1)
MAL1	611387	611991	605	0	611628	3.56585e-09	PFA0765c	erythrocyte membrane protein 1 (PfEMP1)
MAL1	611387	611991	605	0	611658	3.88099e-09	PFA0765c	erythrocyte membrane protein 1 (PfEMP1)
MAL1	611387	611991	605	0	611673	1.20766e-09	PFA0765c	erythrocyte membrane protein 1 (PfEMP1)
MAL1	611387	611991	605	0	611701	0.0183224	PFA0765c	erythrocyte membrane protein 1 (PfEMP1)
MAL1	611387	611991	605	0	611731	3.47093e-09	PFA0765c	erythrocyte membrane protein 1 (PfEMP1)
MAL1	611387	611991	605	0	611751	6.04224e-09	PFA0765c	erythrocyte membrane protein 1 (PfEMP1)
MAL1	611387	611991	605	0	611778	1.02507e-08	PFA0765c	erythrocyte membrane protein 1 (PfEMP1)
MAL1	611387	611991	605	0	611806	3.69868e-08	PFA0765c	erythrocyte membrane protein 1 (PfEMP1)
MAL1	611387	611991	605	0	611862	9.01061e-09	PFA0765c	erythrocyte membrane protein 1 (PfEMP1)
MAL1	611387	611991	605	0	611900	2.47345e-09	PFA0765c	erythrocyte membrane protein 1 (PfEMP1)
MAL1	611387	611991	605	0	611951	4.64243e-09	PFA0765c	erythrocyte membrane protein 1 (PfEMP1)
MAL1	611993	612120	128	0	612028	1.02633e-09	PFA0765c	erythrocyte membrane protein 1 (PfEMP1)
MAL1	611993	612120	128	0	612055	3.17519e-09	PFA0765c	erythrocyte membrane protein 1 (PfEMP1)
MAL1	611993	612120	128	0	612099	7.34717e-06	PFA0765c	erythrocyte membrane protein 1 (PfEMP1)
MAL1	612143	612259	117	0	612168	1.98761e-09	PFA0765c	erythrocyte membrane protein 1 (PfEMP1)
MAL1	612143	612259	117	0	612212	4.18633e-09	PFA0765c	erythrocyte membrane protein 1 (PfEMP1)
MAL1	612143	612259	117	0	612231	5.7306e-09	PFA0765c	erythrocyte membrane protein 1 (PfEMP1)
MAL1	612271	612371	101	0	612294	6.14258e-08	PFA0765c	erythrocyte membrane protein 1 (PfEMP1)
MAL1	612271	612371	101	0	612344	2.08023e-08	PFA0765c	erythrocyte membrane protein 1 (PfEMP1)
MAL1	612381	612929	549	0	612404	1.1053e-08	PFA0765c	erythrocyte membrane protein 1 (PfEMP1)
MAL1	612381	612929	549	0	612422	5.31962e-09	PFA0765c	erythrocyte membrane protein 1 (PfEMP1)
MAL1	612381	612929	549	0	612456	5.47971e-09	PFA0765c	erythrocyte membrane protein 1 (PfEMP1)
MAL1	612381	612929	549	0	612514	5.62432e-10	PFA0765c	erythrocyte membrane protein 1 (PfEMP1)
MAL1	612381	612929	549	0	612565	5.26193e-09	PFA0765c	erythrocyte membrane protein 1 (PfEMP1)
MAL1	612381	612929	549	0	612591	3.37079e-10	PFA0765c	erythrocyte membrane protein 1 (PfEMP1)
MAL1	612381	612929	549	0	612656	1.68277e-09	PFA0765c	erythrocyte membrane protein 1 (PfEMP1)
MAL1	612381	612929	549	0	612694	1.85216e-11	PFA0765c	erythrocyte membrane protein 1 (PfEMP1)
MAL1	612381	612929	549	0	612722	7.19251e-09	PFA0765c	erythrocyte membrane protein 1 (PfEMP1)
MAL1	612381	612929	549	0	612749	0.0080906	PFA0765c	erythrocyte membrane protein 1 (PfEMP1)
MAL1	612381	612929	549	0	612826	8.49093e-09	PFA0765c	erythrocyte membrane protein 1 (PfEMP1)
MAL1	612381	612929	549	0	612900	3.96019e-08	PFA0765c	erythrocyte membrane protein 1 (PfEMP1)
MAL1	612943	613289	347	0	612958	5.78869e-08	PFA0765c	erythrocyte membrane protein 1 (PfEMP1)
MAL1	612943	613289	347	0	613002	1.61933e-05	PFA0765c	erythrocyte membrane protein 1 (PfEMP1)
MAL1	612943	613289	347	0	613019	2.17885e-06	PFA0765c	erythrocyte membrane protein 1 (PfEMP1)
MAL1	612943	613289	347	0	613037	1.39145e-07	PFA0765c	erythrocyte membrane protein 1 (PfEMP1)
MAL1	612943	613289	347	0	613082	1.3141e-08	PFA0765c	erythrocyte membrane protein 1 (PfEMP1)
MAL1	612943	613289	347	0	613118	4.2058e-09	PFA0765c	erythrocyte membrane protein 1 (PfEMP1)
MAL1	612943	613289	347	0	613172	1.33085e-08	PFA0765c	erythrocyte membrane protein 1 (PfEMP1)
MAL1	612943	613289	347	0	613245	1.41975e-09	PFA0765c	erythrocyte membrane protein 1 (PfEMP1)
MAL1	613307	613341	35	2.21542e-37	613323	7.30868e-07	PFA0765c	erythrocyte membrane protein 1 (PfEMP1)
MAL1	613381	613445	65	1.2362e-32	613430	9.3813e-08	PFA0765c	erythrocyte membrane protein 1 (PfEMP1)
MAL1	613483	613577	95	3.70283e-200	613506	7.15387e-10	PFA0765c	erythrocyte membrane protein 1 (PfEMP1)
MAL1	613483	613577	95	3.70283e-200	613531	7.25117e-09	PFA0765c	erythrocyte membrane protein 1 (PfEMP1)
MAL1	613483	613577	95	3.70283e-200	613562	0.00146362	PFA0765c	erythrocyte membrane protein 1 (PfEMP1)
MAL1	613631	613691	61	3.41004e-208	613656	1.78896e-09	PFA0765c	erythrocyte membrane protein 1 (PfEMP1)
MAL1	613695	613835	141	0	613748	6.92336e-10	PFA0765c	erythrocyte membrane protein 1 (PfEMP1)
MAL1	613695	613835	141	0	613787	1.05619e-09	PFA0765c	erythrocyte membrane protein 1 (PfEMP1)
MAL1	613853	613887	35	1.28099e-38	613874	2.81644e-07	PFA0765c	erythrocyte membrane protein 1 (PfEMP1)
MAL1	613897	614017	121	0	613936	1.30603e-08	PFA0765c	erythrocyte membrane protein 1 (PfEMP1)
MAL1	613897	614017	121	0	613967	9.07632e-10	PFA0765c	erythrocyte membrane protein 1 (PfEMP1)
MAL1	613897	614017	121	0	613994	1.58716e-10	PFA0765c	erythrocyte membrane protein 1 (PfEMP1)
MAL1	614033	614100	68	2.20135e-123	614060	2.13202e-10	PFA0765c	erythrocyte membrane protein 1 (PfEMP1)
MAL1	614131	614299	169	0	614158	1.1424e-09	PFA0765c	erythrocyte membrane protein 1 (PfEMP1)
MAL1	614131	614299	169	0	614190	3.52426e-09	PFA0765c	erythrocyte membrane protein 1 (PfEMP1)
MAL1	614131	614299	169	0	614246	5.51686e-09	PFA0765c	erythrocyte membrane protein 1 (PfEMP1)
MAL1	614131	614299	169	0	614278	5.04164e-08	PFA0765c	erythrocyte membrane protein 1 (PfEMP1)
MAL1	614307	614421	115	0	614317	2.88281e-05	PFA0765c	erythrocyte membrane protein 1 (PfEMP1)
MAL1	614307	614421	115	0	614344	3.03705e-10	PFA0765c	erythrocyte membrane protein 1 (PfEMP1)
MAL1	614307	614421	115	0	614390	6.40613e-09	PFA0765c	erythrocyte membrane protein 1 (PfEMP1)
MAL1	614463	614573	111	0	614501	6.69209e-08	PFA0765c	erythrocyte membrane protein 1 (PfEMP1)
MAL1	614617	614731	115	0	614663	3.08783e-07	PFA0765c	erythrocyte membrane protein 1 (PfEMP1)
MAL1	614617	614731	115	0	614701	9.2263e-08	PFA0765c	erythrocyte membrane protein 1 (PfEMP1)
MAL1	614737	615123	387	0	614775	8.77202e-09	PFA0765c	erythrocyte membrane protein 1 (PfEMP1)
MAL1	614737	615123	387	0	614844	6.51516e-10	PFA0765c	erythrocyte membrane protein 1 (PfEMP1)
MAL1	614737	615123	387	0	614882	2.58206e-08	PFA0765c	erythrocyte membrane protein 1 (PfEMP1)
MAL1	614737	615123	387	0	614940	3.91919e-10	PFA0765c	erythrocyte membrane protein 1 (PfEMP1)
MAL1	614737	615123	387	0	614967	8.02649e-08	PFA0765c	erythrocyte membrane protein 1 (PfEMP1)
MAL1	614737	615123	387	0	614993	1.6757e-07	PFA0765c	erythrocyte membrane protein 1 (PfEMP1)
MAL1	614737	615123	387	0	615039	2.2452e-09	PFA0765c	erythrocyte membrane protein 1 (PfEMP1)
MAL1	614737	615123	387	0	615068	5.17105e-10	PFA0765c	erythrocyte membrane protein 1 (PfEMP1)
MAL1	614737	615123	387	0	615100	4.64286e-10	PFA0765c	erythrocyte membrane protein 1 (PfEMP1)
MAL1	615163	615645	483	0	615186	3.00827e-09	PFA0765c	erythrocyte membrane protein 1 (PfEMP1)
MAL1	615163	615645	483	0	615234	8.71651e-10	PFA0765c	erythrocyte membrane protein 1 (PfEMP1)
MAL1	615163	615645	483	0	615264	2.17186e-06	PFA0765c	erythrocyte membrane protein 1 (PfEMP1)
MAL1	615163	615645	483	0	615297	1.76082e-08	PFA0765c	erythrocyte membrane protein 1 (PfEMP1)
MAL1	615163	615645	483	0	615354	5.16749e-09	PFA0765c	erythrocyte membrane protein 1 (PfEMP1)
MAL1	615163	615645	483	0	615382	6.47055e-10	PFA0765c	erythrocyte membrane protein 1 (PfEMP1)
MAL1	615163	615645	483	0	615414	8.80147e-10	PFA0765c	erythrocyte membrane protein 1 (PfEMP1)
MAL1	615163	615645	483	0	615438	1.59057e-07	PFA0765c	erythrocyte membrane protein 1 (PfEMP1)
MAL1	615163	615645	483	0	615463	7.46302e-08	PFA0765c	erythrocyte membrane protein 1 (PfEMP1)
MAL1	615163	615645	483	0	615516	5.19382e-09	PFA0765c	erythrocyte membrane protein 1 (PfEMP1)
MAL1	615163	615645	483	0	615554	2.64649e-09	PFA0765c	erythrocyte membrane protein 1 (PfEMP1)
MAL1	615163	615645	483	0	615600	8.18085e-11	PFA0765c	erythrocyte membrane protein 1 (PfEMP1)
MAL1	615163	615645	483	0	615625	6.14616e-08	PFA0765c	erythrocyte membrane protein 1 (PfEMP1)
MAL1	615655	615685	31	1.03128e-22	615663	0.000659507	PFA0765c	erythrocyte membrane protein 1 (PfEMP1)
MAL1	615697	615731	35	1.46857e-73	615716	4.90728e-05	PFA0765c	erythrocyte membrane protein 1 (PfEMP1)
MAL1	615757	616003	247	0	615792	6.26793e-09	PFA0765c	erythrocyte membrane protein 1 (PfEMP1)
MAL1	615757	616003	247	0	615826	2.1361e-10	PFA0765c	erythrocyte membrane protein 1 (PfEMP1)
MAL1	615757	616003	247	0	615858	7.40317e-10	PFA0765c	erythrocyte membrane protein 1 (PfEMP1)
MAL1	615757	616003	247	0	615910	4.31262e-09	PFA0765c	erythrocyte membrane protein 1 (PfEMP1)
MAL1	615757	616003	247	0	615944	3.7339e-09	PFA0765c	erythrocyte membrane protein 1 (PfEMP1)
MAL1	615757	616003	247	0	615988	3.08663e-08	PFA0765c	erythrocyte membrane protein 1 (PfEMP1)
MAL1	616015	616065	51	8.97943e-72	616040	3.58708e-09	PFA0765c	erythrocyte membrane protein 1 (PfEMP1)
MAL1	616081	616247	167	0	616092	1.77415e-06	PFA0765c	erythrocyte membrane protein 1 (PfEMP1)
MAL1	616081	616247	167	0	616140	1.81051e-07	PFA0765c	erythrocyte membrane protein 1 (PfEMP1)
MAL1	616081	616247	167	0	616169	5.26142e-05	PFA0765c	erythrocyte membrane protein 1 (PfEMP1)
MAL1	616081	616247	167	0	616196	6.17713e-10	PFA0765c	erythrocyte membrane protein 1 (PfEMP1)
MAL1	616081	616247	167	0	616218	2.67239e-09	PFA0765c	erythrocyte membrane protein 1 (PfEMP1)
MAL1	616328	616543	216	0	616350	7.88593e-09	PFA0765c	erythrocyte membrane protein 1 (PfEMP1)
MAL1	616328	616543	216	0	616384	2.69798e-10	PFA0765c	erythrocyte membrane protein 1 (PfEMP1)
MAL1	616328	616543	216	0	616412	2.30594e-09	PFA0765c	erythrocyte membrane protein 1 (PfEMP1)
MAL1	616328	616543	216	0	616442	2.40393e-09	PFA0765c	erythrocyte membrane protein 1 (PfEMP1)
MAL1	616328	616543	216	0	616502	1.47127e-09	PFA0765c	erythrocyte membrane protein 1 (PfEMP1)
MAL1	616328	616543	216	0	616532	1.80202e-05	PFA0765c	erythrocyte membrane protein 1 (PfEMP1)
MAL1	616555	616619	65	2.79401e-171	616580	4.13831e-09	PFA0765c	erythrocyte membrane protein 1 (PfEMP1)
MAL1	616651	616697	47	2.62215e-66	616673	6.59807e-11
MAL1	617473	617505	33	1.90015e-18	617496	1.4897e-05
MAL1	617663	617691	29	1.80457e-10	617686	0.00178473
MAL1	618373	618401	29	3.10312e-11	618380	0.000205797
MAL1	618997	619027	31	1.82433e-15	0	0
MAL1	619097	619129	33	7.9798e-38	619116	3.24131e-07
MAL1	619235	619289	55	4.15857e-15	619258	5.70463e-05
MAL1	619235	619289	55	4.15857e-15	619284	0.00107036
MAL1	619455	619483	29	2.48581e-14	619461	0.000908691
MAL1	619531	619563	33	5.58529e-16	619540	0.0264273
MAL1	619611	619649	39	1.87934e-57	619632	2.44359e-08
MAL1	619905	619941	37	1.33522e-29	619924	1.96719e-06
MAL1	621503	621531	29	1.44208e-11	0	0
MAL1	622115	622151	37	1.87157e-16	622137	6.88827e-05
MAL1	625429	625469	41	1.87146e-20	625448	4.17779e-06
MAL1	625913	625955	43	7.0506e-79	625934	2.51893e-10
MAL1	626611	626647	37	1.25223e-29	626628	2.68017e-06
MAL1	629285	629325	41	2.35692e-139	629307	1.97487e-07
MAL1	630099	630127	29	8.76523e-10	630121	0.000621186
MAL1	630241	630275	35	9.57636e-17	630256	1.54267e-05
MAL1	630603	630641	39	2.10635e-09	630617	0.00279047
MAL1	631177	631205	29	5.97132e-13	0	0
MAL1	634601	634631	31	5.63015e-20	0	0
MAL1	635431	635465	35	1.89653e-21	635453	7.89978e-07
MAL1	638551	638585	35	1.48591e-24	638571	0.000183889
MAL1	640688	640714	27	5.88718e-12	0	0
MAL1	642099	642134	36	3.6475e-12	0	0
MAL2	1959	1987	29	3.72166e-10	1964	0.000292347
MAL2	2173	2211	39	4.73925e-28	2190	7.52638e-07
MAL2	2656	2691	36	7.19193e-29	2677	3.3308e-06
MAL2	2805	2863	59	1.42221e-44	2805	0.00703807
MAL2	2805	2863	59	1.42221e-44	2829	0.0125558
MAL2	2805	2863	59	1.42221e-44	2843	1.86154e-06
MAL2	2951	3061	111	1.99371e-71	2970	0.000442977
MAL2	2951	3061	111	1.99371e-71	3038	1.17296e-08
MAL2	3259	3307	49	9.87911e-85	3284	2.13368e-11
MAL2	3327	3385	59	4.63458e-89	3346	2.7498e-08
MAL2	3469	3509	41	2.12623e-31	3490	9.55166e-10
MAL2	3675	3743	69	1.32247e-64	3694	8.02062e-08
MAL2	3675	3743	69	1.32247e-64	3722	2.39634e-10
MAL2	4157	4187	31	8.26987e-14	0	0
MAL2	4261	4325	65	4.16581e-29	4280	1.02737e-08
MAL2	4261	4325	65	4.16581e-29	4310	0.00796611
MAL2	4899	4949	51	1.55578e-23	4922	2.49362e-06
MAL2	5161	5189	29	3.29341e-12	5170	0.00170219
MAL2	5403	5435	33	2.33913e-17	0	0
MAL2	5707	5749	43	2.03337e-54	5729	4.67001e-09
MAL2	5991	6031	41	1.41564e-79	6009	1.83476e-08
MAL2	6265	6305	41	3.51091e-51	6286	1.26662e-08
MAL2	6451	6489	39	9.4177e-31	6466	1.72612e-07
MAL2	6513	6551	39	1.72083e-11	6532	1.65486e-05
MAL2	6885	6917	33	7.6852e-17	6903	2.09735e-05
MAL2	7395	7425	31	6.30211e-68	7407	0.000961472
MAL2	7615	7649	35	1.69297e-32	7630	3.1497e-06
MAL2	7915	7959	45	1.73767e-79	7937	1.46645e-08
MAL2	7981	8023	43	1.47386e-74	8004	2.84272e-08
MAL2	8091	8133	43	2.42764e-53	8111	2.75326e-09
MAL2	8153	8197	45	5.55551e-38	8174	1.67282e-08
MAL2	9333	9385	53	1.96057e-43	9360	9.47419e-08
MAL2	9489	9587	99	8.50675e-111	9524	2.78657e-06
MAL2	9489	9587	99	8.50675e-111	9565	8.37386e-07
MAL2	9595	9649	55	1.32988e-57	9618	5.19126e-07
MAL2	9697	9765	69	2.3877e-32	9722	4.68338e-06
MAL2	9697	9765	69	2.3877e-32	9739	0.00489763
MAL2	10401	10433	33	5.01789e-13	10426	0.000122516
MAL2	10401	10433	33	5.01789e-13	10431	0.0277526
MAL2	10509	10537	29	2.57397e-09	10528	1.17334e-05
MAL2	10991	11019	29	8.61575e-10	0	0
MAL2	12437	12467	31	7.36579e-13	12459	0.0393482
MAL2	16023	16057	35	6.91694e-29	16038	1.78897e-05
MAL2	16207	16235	29	9.07017e-09	0	0
MAL2	16549	16581	33	8.56324e-14	16568	0.00645612
MAL2	16977	17007	31	9.07247e-12	16998	0.0151681
MAL2	17439	17471	33	3.14182e-16	0	0
MAL2	17555	17587	33	5.96019e-12	17565	0.00149468
MAL2	17555	17587	33	5.96019e-12	17577	0.044666
MAL2	17635	17687	53	5.81183e-46	17656	7.82711e-09
MAL2	21781	21821	41	3.86471e-37	21800	1.46342e-07
MAL2	22177	22209	33	1.19464e-22	22188	1.08152e-05
MAL2	22515	22549	35	3.47148e-34	22536	8.13426e-07
MAL2	23019	23067	49	2.50762e-60	23038	4.91e-08
MAL2	23275	23307	33	1.95248e-14	23286	0.000176761
MAL2	23460	23491	32	4.49227e-23	23469	0.000341663
MAL2	24117	24149	33	1.02926e-24	24127	1.32659e-05
MAL2	24321	24365	45	4.92386e-202	24345	1.54061e-05
MAL2	25221	25287	67	0	25265	3.67617e-07	PFB0010w	erythrocyte membrane protein 1 (PfEMP1)
MAL2	25289	25405	117	7.35249e-279	25348	3.50411e-09	PFB0010w	erythrocyte membrane protein 1 (PfEMP1)
MAL2	25437	25521	85	1.47384e-137	25460	2.27046e-09	PFB0010w	erythrocyte membrane protein 1 (PfEMP1)
MAL2	25437	25521	85	1.47384e-137	25494	1.97298e-10	PFB0010w	erythrocyte membrane protein 1 (PfEMP1)
MAL2	25549	25577	29	4.63315e-09	25568	0.000904294	PFB0010w	erythrocyte membrane protein 1 (PfEMP1)
MAL2	25675	25777	103	0	25734	3.43995e-08	PFB0010w	erythrocyte membrane protein 1 (PfEMP1)
MAL2	25799	25841	43	2.48203e-52	25822	5.09303e-07	PFB0010w	erythrocyte membrane protein 1 (PfEMP1)
MAL2	25867	26155	289	0	25885	1.21488e-07	PFB0010w	erythrocyte membrane protein 1 (PfEMP1)
MAL2	25867	26155	289	0	25921	0.000123954	PFB0010w	erythrocyte membrane protein 1 (PfEMP1)
MAL2	25867	26155	289	0	25950	3.28728e-09	PFB0010w	erythrocyte membrane protein 1 (PfEMP1)
MAL2	25867	26155	289	0	26010	1.15011e-10	PFB0010w	erythrocyte membrane protein 1 (PfEMP1)
MAL2	25867	26155	289	0	26052	2.93465e-09	PFB0010w	erythrocyte membrane protein 1 (PfEMP1)
MAL2	25867	26155	289	0	26083	1.80718e-08	PFB0010w	erythrocyte membrane protein 1 (PfEMP1)
MAL2	25867	26155	289	0	26102	2.12304e-08	PFB0010w	erythrocyte membrane protein 1 (PfEMP1)
MAL2	25867	26155	289	0	26132	2.44646e-09	PFB0010w	erythrocyte membrane protein 1 (PfEMP1)
MAL2	26231	26305	75	5.90814e-212	26252	6.22291e-07	PFB0010w	erythrocyte membrane protein 1 (PfEMP1)
MAL2	26231	26305	75	5.90814e-212	26282	5.56757e-10	PFB0010w	erythrocyte membrane protein 1 (PfEMP1)
MAL2	26367	26401	35	5.51409e-18	26388	8.15401e-05	PFB0010w	erythrocyte membrane protein 1 (PfEMP1)
MAL2	26427	26489	63	9.99145e-51	26438	0.000277416	PFB0010w	erythrocyte membrane protein 1 (PfEMP1)
MAL2	26427	26489	63	9.99145e-51	26466	2.98274e-10	PFB0010w	erythrocyte membrane protein 1 (PfEMP1)
MAL2	26507	26574	68	4.48942e-302	26535	1.20646e-08	PFB0010w	erythrocyte membrane protein 1 (PfEMP1)
MAL2	26593	26637	45	2.26107e-100	26613	4.23394e-08	PFB0010w	erythrocyte membrane protein 1 (PfEMP1)
MAL2	26639	26799	161	0	26639	0.0280972	PFB0010w	erythrocyte membrane protein 1 (PfEMP1)
MAL2	26639	26799	161	0	26641	0.00740992	PFB0010w	erythrocyte membrane protein 1 (PfEMP1)
MAL2	26639	26799	161	0	26668	1.27523e-10	PFB0010w	erythrocyte membrane protein 1 (PfEMP1)
MAL2	26639	26799	161	0	26728	1.11409e-09	PFB0010w	erythrocyte membrane protein 1 (PfEMP1)
MAL2	26639	26799	161	0	26775	1.20803e-08	PFB0010w	erythrocyte membrane protein 1 (PfEMP1)
MAL2	26805	26845	41	8.06332e-44	26825	8.57811e-07	PFB0010w	erythrocyte membrane protein 1 (PfEMP1)
MAL2	26853	26903	51	1.14398e-165	26877	1.18e-08	PFB0010w	erythrocyte membrane protein 1 (PfEMP1)
MAL2	26913	26990	78	5.18201e-103	26915	0.0263356	PFB0010w	erythrocyte membrane protein 1 (PfEMP1)
MAL2	26913	26990	78	5.18201e-103	26920	5.93017e-05	PFB0010w	erythrocyte membrane protein 1 (PfEMP1)
MAL2	26913	26990	78	5.18201e-103	26951	2.95777e-09	PFB0010w	erythrocyte membrane protein 1 (PfEMP1)
MAL2	27025	27109	85	0	27045	9.45039e-08	PFB0010w	erythrocyte membrane protein 1 (PfEMP1)
MAL2	27025	27109	85	0	27060	3.78366e-09	PFB0010w	erythrocyte membrane protein 1 (PfEMP1)
MAL2	27025	27109	85	0	27086	1.63548e-08	PFB0010w	erythrocyte membrane protein 1 (PfEMP1)
MAL2	27156	27269	114	0	27189	3.41869e-07	PFB0010w	erythrocyte membrane protein 1 (PfEMP1)
MAL2	27156	27269	114	0	27216	1.64665e-08	PFB0010w	erythrocyte membrane protein 1 (PfEMP1)
MAL2	27156	27269	114	0	27242	2.06984e-09	PFB0010w	erythrocyte membrane protein 1 (PfEMP1)
MAL2	27275	27323	49	5.28058e-169	27301	2.95389e-08	PFB0010w	erythrocyte membrane protein 1 (PfEMP1)
MAL2	27341	27557	217	0	27361	8.56265e-08	PFB0010w	erythrocyte membrane protein 1 (PfEMP1)
MAL2	27341	27557	217	0	27399	1.63786e-09	PFB0010w	erythrocyte membrane protein 1 (PfEMP1)
MAL2	27341	27557	217	0	27428	5.61141e-10	PFB0010w	erythrocyte membrane protein 1 (PfEMP1)
MAL2	27341	27557	217	0	27454	2.25924e-09	PFB0010w	erythrocyte membrane protein 1 (PfEMP1)
MAL2	27341	27557	217	0	27478	6.34282e-09	PFB0010w	erythrocyte membrane protein 1 (PfEMP1)
MAL2	27341	27557	217	0	27530	1.95103e-09	PFB0010w	erythrocyte membrane protein 1 (PfEMP1)
MAL2	27563	27891	329	0	27585	3.96181e-09	PFB0010w	erythrocyte membrane protein 1 (PfEMP1)
MAL2	27563	27891	329	0	27634	9.12601e-09	PFB0010w	erythrocyte membrane protein 1 (PfEMP1)
MAL2	27563	27891	329	0	27674	3.88546e-10	PFB0010w	erythrocyte membrane protein 1 (PfEMP1)
MAL2	27563	27891	329	0	27710	1.03705e-09	PFB0010w	erythrocyte membrane protein 1 (PfEMP1)
MAL2	27563	27891	329	0	27735	1.35536e-08	PFB0010w	erythrocyte membrane protein 1 (PfEMP1)
MAL2	27563	27891	329	0	27836	3.80828e-10	PFB0010w	erythrocyte membrane protein 1 (PfEMP1)
MAL2	27563	27891	329	0	27864	7.55548e-10	PFB0010w	erythrocyte membrane protein 1 (PfEMP1)
MAL2	27909	27981	73	3.88132e-118	27928	7.45064e-09	PFB0010w	erythrocyte membrane protein 1 (PfEMP1)
MAL2	27909	27981	73	3.88132e-118	27954	5.69947e-09	PFB0010w	erythrocyte membrane protein 1 (PfEMP1)
MAL2	27983	28077	95	0	28054	8.28664e-09	PFB0010w	erythrocyte membrane protein 1 (PfEMP1)
MAL2	28093	28245	153	0	28120	3.0034e-08	PFB0010w	erythrocyte membrane protein 1 (PfEMP1)
MAL2	28093	28245	153	0	28204	9.04188e-09	PFB0010w	erythrocyte membrane protein 1 (PfEMP1)
MAL2	28093	28245	153	0	28234	4.70543e-06	PFB0010w	erythrocyte membrane protein 1 (PfEMP1)
MAL2	28263	28687	425	0	28282	1.10005e-07	PFB0010w	erythrocyte membrane protein 1 (PfEMP1)
MAL2	28263	28687	425	0	28330	6.59359e-08	PFB0010w	erythrocyte membrane protein 1 (PfEMP1)
MAL2	28263	28687	425	0	28394	1.67545e-08	PFB0010w	erythrocyte membrane protein 1 (PfEMP1)
MAL2	28263	28687	425	0	28446	4.08104e-08	PFB0010w	erythrocyte membrane protein 1 (PfEMP1)
MAL2	28263	28687	425	0	28560	5.93844e-08	PFB0010w	erythrocyte membrane protein 1 (PfEMP1)
MAL2	28263	28687	425	0	28608	5.65299e-09	PFB0010w	erythrocyte membrane protein 1 (PfEMP1)
MAL2	28263	28687	425	0	28633	3.98077e-09	PFB0010w	erythrocyte membrane protein 1 (PfEMP1)
MAL2	28689	28969	281	0	28716	5.31523e-10	PFB0010w	erythrocyte membrane protein 1 (PfEMP1)
MAL2	28689	28969	281	0	28744	9.84506e-11	PFB0010w	erythrocyte membrane protein 1 (PfEMP1)
MAL2	28689	28969	281	0	28791	8.27541e-09	PFB0010w	erythrocyte membrane protein 1 (PfEMP1)
MAL2	28689	28969	281	0	28861	2.05412e-08	PFB0010w	erythrocyte membrane protein 1 (PfEMP1)
MAL2	28689	28969	281	0	28890	2.58117e-10	PFB0010w	erythrocyte membrane protein 1 (PfEMP1)
MAL2	28689	28969	281	0	28912	6.14528e-08	PFB0010w	erythrocyte membrane protein 1 (PfEMP1)
MAL2	28689	28969	281	0	28942	1.83557e-09	PFB0010w	erythrocyte membrane protein 1 (PfEMP1)
MAL2	29109	29145	37	1.05086e-47	29128	2.96265e-07
MAL2	30303	30351	49	2.67229e-37	30328	1.13719e-07	PFB0010w	erythrocyte membrane protein 1 (PfEMP1)
MAL2	30441	30501	61	5.07787e-36	30462	4.31385e-06	PFB0010w	erythrocyte membrane protein 1 (PfEMP1)
MAL2	30607	30657	51	1.19102e-88	30632	9.52461e-11	PFB0010w	erythrocyte membrane protein 1 (PfEMP1)
MAL2	30751	30785	35	2.4034e-09	30761	0.00280739	PFB0010w	erythrocyte membrane protein 1 (PfEMP1)
MAL2	30871	30901	31	2.22094e-16	0	0	PFB0010w	erythrocyte membrane protein 1 (PfEMP1)
MAL2	31037	31087	51	1.03514e-159	31060	2.33198e-10	PFB0010w	erythrocyte membrane protein 1 (PfEMP1)
MAL2	33167	33583	417	0	33196	3.3297e-08	PFB0015c	rifin
MAL2	33167	33583	417	0	33296	8.41495e-09	PFB0015c	rifin
MAL2	33167	33583	417	0	33324	1.07347e-09	PFB0015c	rifin
MAL2	33167	33583	417	0	33352	7.47539e-09	PFB0015c	rifin
MAL2	33167	33583	417	0	33382	1.17496e-08	PFB0015c	rifin
MAL2	33167	33583	417	0	33438	4.33817e-08	PFB0015c	rifin
MAL2	33167	33583	417	0	33486	2.00165e-09	PFB0015c	rifin
MAL2	33167	33583	417	0	33536	1.77973e-08	PFB0015c	rifin
MAL2	33167	33583	417	0	33563	7.92707e-09	PFB0015c	rifin
MAL2	33589	33629	41	4.46341e-29	33608	3.10659e-08	PFB0015c	rifin
MAL2	33771	33809	39	4.66365e-40	33792	1.86527e-09	PFB0015c	rifin
MAL2	37129	37167	39	1.24384e-11	37148	0.000366948	PFB0020c	erythrocyte membrane protein 1 (PfEMP1); truncated
MAL2	37301	37351	51	2.95677e-18	37328	5.62001e-05
MAL2	37559	37615	57	9.89945e-78	37592	4.77894e-08
MAL2	37627	37657	31	3.80281e-15	37637	0.00079391
MAL2	37627	37657	31	3.80281e-15	37648	0.0400833
MAL2	37675	37718	44	9.78898e-48	37698	1.05826e-06
MAL2	37798	37835	38	1.79676e-37	37813	3.25636e-05
MAL2	37865	37897	33	1.58405e-23	37875	0.000188683
MAL2	37865	37897	33	1.58405e-23	37895	0.0111253
MAL2	37865	37897	33	1.58405e-23	37897	0.00838294
MAL2	38233	38277	45	4.66143e-71	38254	1.04784e-08
MAL2	38309	38355	47	3.76894e-77	38334	1.87539e-10	PFB0025c	stevor; putative
MAL2	38359	38661	303	0	38393	1.30527e-08	PFB0025c	stevor; putative
MAL2	38359	38661	303	0	38422	3.1605e-09	PFB0025c	stevor; putative
MAL2	38359	38661	303	0	38452	5.86208e-09	PFB0025c	stevor; putative
MAL2	38359	38661	303	0	38504	9.76668e-07	PFB0025c	stevor; putative
MAL2	38359	38661	303	0	38532	4.21172e-09	PFB0025c	stevor; putative
MAL2	38359	38661	303	0	38564	1.50558e-08	PFB0025c	stevor; putative
MAL2	38359	38661	303	0	38593	1.76962e-08	PFB0025c	stevor; putative
MAL2	38359	38661	303	0	38624	6.48165e-09	PFB0025c	stevor; putative
MAL2	38695	38767	73	1.73492e-247	38740	1.9644e-09	PFB0025c	stevor; putative
MAL2	38771	38929	159	1.18914e-285	38788	9.96596e-11	PFB0025c	stevor; putative
MAL2	38771	38929	159	1.18914e-285	38824	7.34413e-11	PFB0025c	stevor; putative
MAL2	38771	38929	159	1.18914e-285	38860	7.20946e-09	PFB0025c	stevor; putative
MAL2	38771	38929	159	1.18914e-285	38906	6.52737e-09	PFB0025c	stevor; putative
MAL2	38979	39009	31	1.5025e-11	0	0	PFB0025c	stevor; putative
MAL2	39047	39093	47	2.23266e-79	39071	5.11412e-09	PFB0025c	stevor; putative
MAL2	39147	39189	43	3.2538e-49	39166	6.98795e-07
MAL2	39219	39269	51	1.92733e-131	39246	7.62174e-09	PFB0025c	stevor; putative
MAL2	39345	39375	31	2.94827e-33	39358	1.08948e-05
MAL2	39393	39437	45	1.122e-106	39415	1.02595e-07
MAL2	39727	39757	31	1.90023e-13	39736	0.000866983
MAL2	39769	39811	43	4.19787e-103	39790	4.50715e-09
MAL2	39907	39949	43	1.7036e-30	39927	4.27796e-09
MAL2	40235	40303	69	3.25489e-64	40258	2.11749e-05
MAL2	40235	40303	69	3.25489e-64	40286	0.000114672
MAL2	40347	40389	43	6.09348e-22	40354	0.000873507
MAL2	40347	40389	43	6.09348e-22	40382	5.49643e-05
MAL2	40489	40591	103	7.32292e-177	40505	8.53637e-08
MAL2	40489	40591	103	7.32292e-177	40545	8.8662e-08
MAL2	40489	40591	103	7.32292e-177	40571	0.000384604
MAL2	40627	40675	49	5.29545e-87	40650	1.90516e-11
MAL2	40693	40725	33	4.2941e-17	40704	7.81681e-05
MAL2	40693	40725	33	4.2941e-17	40714	0.00181925
MAL2	40749	40779	31	6.986e-13	40770	0.000736619
MAL2	40829	40943	115	3.70119e-285	40856	2.27336e-10
MAL2	40829	40943	115	3.70119e-285	40904	1.86552e-09
MAL2	40945	40995	51	2.93202e-109	40970	7.70335e-10
MAL2	41089	41121	33	2.17274e-19	41112	1.86841e-05
MAL2	41437	41479	43	1.44199e-43	41455	4.40199e-05
MAL2	41437	41479	43	1.44199e-43	41472	0.038724
MAL2	41759	42045	287	0	41798	5.67968e-10	PFB0030c	rifin
MAL2	41759	42045	287	0	41828	4.61444e-09	PFB0030c	rifin
MAL2	41759	42045	287	0	41874	5.84753e-09	PFB0030c	rifin
MAL2	41759	42045	287	0	41912	2.0401e-08	PFB0030c	rifin
MAL2	41759	42045	287	0	41956	2.40461e-10	PFB0030c	rifin
MAL2	41759	42045	287	0	41986	3.25322e-09	PFB0030c	rifin
MAL2	42669	42723	55	1.96265e-17	42693	0.00504394
MAL2	42669	42723	55	1.96265e-17	42698	4.88213e-05
MAL2	42843	42891	49	8.26083e-69	42867	3.55098e-09	PFB0030c	rifin
MAL2	43031	43065	35	4.16629e-21	43053	0.000415186
MAL2	43303	43331	29	7.19194e-10	43311	0.000194701
MAL2	43335	43365	31	3.53079e-16	43344	9.83561e-05
MAL2	43391	43419	29	2.68573e-30	43401	0.00222612
MAL2	43493	43565	73	1.90965e-76	43514	3.1115e-09
MAL2	43493	43565	73	1.90965e-76	43544	3.92572e-06
MAL2	43773	43813	41	8.44393e-24	43792	5.33391e-06
MAL2	43821	43857	37	3.82768e-12	43826	0.00123931
MAL2	43821	43857	37	3.82768e-12	43834	4.76531e-05
MAL2	43945	43973	29	1.46393e-11	43967	0.000583972
MAL2	43994	44022	29	1.58206e-17	44012	0.0026079
MAL2	44053	44087	35	3.15166e-46	44066	5.74085e-07
MAL2	44399	44429	31	6.82269e-21	44410	1.55722e-05
MAL2	44477	44571	95	0	44506	6.69195e-09
MAL2	44477	44571	95	0	44547	1.16838e-09
MAL2	44588	44671	84	2.36124e-218	44610	8.52325e-09
MAL2	44713	44745	33	5.60086e-25	44735	1.49238e-05
MAL2	44781	44843	63	4.52279e-145	44803	7.93688e-08
MAL2	44781	44843	63	4.52279e-145	44822	1.06357e-07
MAL2	45227	45281	55	6.61002e-216	45252	7.61743e-10
MAL2	45309	45350	42	6.98016e-27	45329	7.39686e-07	PFB0035c	rifin
MAL2	45373	45849	477	0	45386	1.28773e-05	PFB0035c	rifin
MAL2	45373	45849	477	0	45407	0.0293409	PFB0035c	rifin
MAL2	45373	45849	477	0	45454	1.38627e-08	PFB0035c	rifin
MAL2	45373	45849	477	0	45488	1.89105e-07	PFB0035c	rifin
MAL2	45373	45849	477	0	45524	7.34273e-09	PFB0035c	rifin
MAL2	45373	45849	477	0	45550	1.49128e-09	PFB0035c	rifin
MAL2	45373	45849	477	0	45590	3.33943e-09	PFB0035c	rifin
MAL2	45373	45849	477	0	45654	2.35522e-08	PFB0035c	rifin
MAL2	45373	45849	477	0	45688	1.34537e-07	PFB0035c	rifin
MAL2	45373	45849	477	0	45718	1.02881e-08	PFB0035c	rifin
MAL2	45373	45849	477	0	45776	1.22755e-07	PFB0035c	rifin
MAL2	45373	45849	477	0	45809	2.89093e-07	PFB0035c	rifin
MAL2	45891	45919	29	5.05253e-11	0	0	PFB0035c	rifin
MAL2	45920	45955	36	9.59059e-20	45937	0.00509542	PFB0035c	rifin
MAL2	46049	46087	39	1.04268e-19	46068	1.83293e-05	PFB0035c	rifin
MAL2	46189	46263	75	1.61636e-91	46208	3.02997e-08	PFB0035c	rifin
MAL2	46189	46263	75	1.61636e-91	46238	2.13736e-10	PFB0035c	rifin
MAL2	46265	46341	77	2.25299e-230	46316	1.38887e-09	PFB0035c	rifin
MAL2	46413	46457	45	1.76235e-29	46435	9.53327e-05
MAL2	46479	46523	45	1.93007e-75	46500	5.75204e-09
MAL2	46551	46593	43	3.73973e-27	46572	6.79786e-08
MAL2	46727	46766	40	2.60448e-59	46748	9.36842e-08	PFB0035c	rifin
MAL2	46808	46837	30	5.08309e-09	46830	0.000523619
MAL2	47007	47048	42	2.30822e-49	47028	2.12303e-09
MAL2	47168	47231	64	1.3051e-275	47195	1.36244e-08
MAL2	47401	47443	43	8.7686e-55	47420	3.92102e-08
MAL2	47483	47511	29	1.75827e-09	47490	0.000116476
MAL2	47515	47549	35	1.54058e-23	47536	1.77846e-07
MAL2	47589	47665	77	2.40034e-129	47613	1.11029e-07
MAL2	47589	47665	77	2.40034e-129	47646	1.44959e-05
MAL2	47897	47931	35	1.49586e-26	47910	4.35489e-06
MAL2	47941	47969	29	1.70202e-12	47947	0.0426344
MAL2	48210	48293	84	9.45099e-117	48230	6.34978e-07
MAL2	48210	48293	84	9.45099e-117	48262	1.21129e-08
MAL2	48305	48357	53	9.98163e-55	48326	7.65123e-09
MAL2	48417	48455	39	1.9165e-73	48438	2.33947e-06
MAL2	48619	48683	65	1.54847e-58	48644	1.207e-06
MAL2	48619	48683	65	1.54847e-58	48671	0.000106552
MAL2	48693	48749	57	1.1134e-68	48711	0.000225843
MAL2	48693	48749	57	1.1134e-68	48725	0.00818519
MAL2	48841	48961	121	1.98013e-151	48893	1.27119e-08	PFB0040c	rifin
MAL2	48841	48961	121	1.98013e-151	48938	1.16949e-06	PFB0040c	rifin
MAL2	49019	49299	281	0	49043	1.42789e-08	PFB0040c	rifin
MAL2	49019	49299	281	0	49067	2.34725e-09	PFB0040c	rifin
MAL2	49019	49299	281	0	49100	1.22096e-08	PFB0040c	rifin
MAL2	49019	49299	281	0	49138	7.46177e-08	PFB0040c	rifin
MAL2	49019	49299	281	0	49252	3.6478e-09	PFB0040c	rifin
MAL2	49301	49467	167	0	49340	2.3105e-08	PFB0040c	rifin
MAL2	49301	49467	167	0	49372	3.96983e-08	PFB0040c	rifin
MAL2	49301	49467	167	0	49404	7.56024e-11	PFB0040c	rifin
MAL2	49301	49467	167	0	49440	1.61608e-06	PFB0040c	rifin
MAL2	49569	49599	31	3.79229e-12	49586	4.73422e-06	PFB0040c	rifin
MAL2	49825	49867	43	3.13787e-54	49846	3.53391e-09	PFB0040c	rifin
MAL2	51941	51971	31	1.34787e-11	0	0	PFB0045c	erythrocyte membrane protein 1 (PfEMP1); truncated
MAL2	52356	52391	36	8.58467e-24	52376	2.36209e-06	PFB0045c	erythrocyte membrane protein 1 (PfEMP1); truncated
MAL2	54367	54647	281	0	54393	9.89288e-09	PFB0050c	stevor isoform gam beta
MAL2	54367	54647	281	0	54420	3.65332e-09	PFB0050c	stevor isoform gam beta
MAL2	54367	54647	281	0	54470	9.67869e-08	PFB0050c	stevor isoform gam beta
MAL2	54367	54647	281	0	54538	3.17974e-08	PFB0050c	stevor isoform gam beta
MAL2	54367	54647	281	0	54574	8.1909e-10	PFB0050c	stevor isoform gam beta
MAL2	54367	54647	281	0	54623	8.1625e-09	PFB0050c	stevor isoform gam beta
MAL2	54735	54785	51	3.04937e-139	54760	1.953e-10	PFB0050c	stevor isoform gam beta
MAL2	54789	54863	75	2.27642e-107	54842	8.03195e-10	PFB0050c	stevor isoform gam beta
MAL2	55071	55119	49	2.36613e-12	55095	0.013509
MAL2	55071	55119	49	2.36613e-12	55117	0.00399433
MAL2	55171	55215	45	9.81998e-95	55194	1.65747e-08
MAL2	55225	55265	41	9.05616e-24	55244	4.2123e-06
MAL2	55309	55341	33	4.64683e-19	55319	0.00113513
MAL2	55351	55385	35	1.42993e-16	55362	0.000213055
MAL2	55846	55885	40	3.61923e-35	55864	6.54129e-07
MAL2	56021	56057	37	4.81389e-61	56041	1.52063e-05
MAL2	56089	56117	29	1.90696e-24	56096	0.00316809
MAL2	56439	56471	33	1.43374e-12	56462	0.000230242
MAL2	57033	57077	45	1.34637e-74	57057	7.69352e-07
MAL2	57137	57174	38	5.31044e-31	57160	3.82029e-06
MAL2	57257	57299	43	5.95348e-175	57277	8.48001e-07
MAL2	57433	57839	407	0	57473	1.11056e-08	PFB0055c	rifin
MAL2	57433	57839	407	0	57508	6.15559e-08	PFB0055c	rifin
MAL2	57433	57839	407	0	57569	4.81833e-09	PFB0055c	rifin
MAL2	57433	57839	407	0	57593	3.39642e-08	PFB0055c	rifin
MAL2	57433	57839	407	0	57626	6.39015e-08	PFB0055c	rifin
MAL2	57433	57839	407	0	57652	1.07604e-08	PFB0055c	rifin
MAL2	57433	57839	407	0	57677	6.99011e-07	PFB0055c	rifin
MAL2	57433	57839	407	0	57702	1.23192e-09	PFB0055c	rifin
MAL2	57433	57839	407	0	57744	4.93763e-08	PFB0055c	rifin
MAL2	57433	57839	407	0	57777	7.57744e-08	PFB0055c	rifin
MAL2	57433	57839	407	0	57804	5.66465e-10	PFB0055c	rifin
MAL2	57843	57891	49	3.31894e-154	57866	3.03451e-10	PFB0055c	rifin
MAL2	57920	57958	39	4.38188e-20	57940	4.19277e-06	PFB0055c	rifin
MAL2	58531	58569	39	1.45693e-09	58548	0.000753958
MAL2	58887	58915	29	3.31556e-17	58908	0.000593685
MAL2	59281	59329	49	2.94841e-129	59302	8.71775e-09
MAL2	59427	59465	39	6.63854e-48	59449	1.63113e-07
MAL2	60079	60115	37	2.05242e-28	60098	1.70494e-07	PFB0056c	hypothetical protein
MAL2	60227	60265	39	7.86631e-50	60244	9.01414e-09	PFB0056c	hypothetical protein
MAL2	61287	61329	43	1.79661e-144	61306	1.23878e-06
MAL2	61431	61503	73	1.15207e-29	61450	0.000566504
MAL2	61431	61503	73	1.15207e-29	61479	3.47043e-07
MAL2	61543	61579	37	3.45849e-41	61556	1.02805e-05
MAL2	61985	62047	63	1.6719e-71	61994	4.35769e-06
MAL2	61985	62047	63	1.6719e-71	62024	1.06469e-09
MAL2	62101	62129	29	1.38493e-15	62108	0.000192346
MAL2	62173	62211	39	4.13754e-57	62193	4.53787e-08
MAL2	62321	62349	29	4.66864e-10	62326	0.0162284
MAL2	62483	62517	35	1.27093e-50	62506	1.58304e-05
MAL2	62665	62713	49	2.95558e-105	62686	2.4325e-10
MAL2	62769	62817	49	2.8233e-113	62795	7.4292e-09
MAL2	62959	63002	44	2.89095e-82	62981	4.52525e-08
MAL2	63175	63211	37	1.37405e-28	63189	3.1223e-06	PFB0060w	rifin
MAL2	63343	63567	225	0	63368	1.07566e-09	PFB0060w	rifin
MAL2	63343	63567	225	0	63396	1.19832e-08	PFB0060w	rifin
MAL2	63343	63567	225	0	63420	6.02783e-09	PFB0060w	rifin
MAL2	63343	63567	225	0	63473	1.06412e-09	PFB0060w	rifin
MAL2	63343	63567	225	0	63512	8.5868e-10	PFB0060w	rifin
MAL2	63343	63567	225	0	63546	1.82232e-09	PFB0060w	rifin
MAL2	63575	63603	29	5.83198e-18	63596	0.00220713	PFB0060w	rifin
MAL2	63629	63723	95	0	63654	2.53904e-08	PFB0060w	rifin
MAL2	63629	63723	95	0	63679	1.91455e-08	PFB0060w	rifin
MAL2	63733	64304	572	0	63764	7.50234e-09	PFB0060w	rifin
MAL2	63733	64304	572	0	63820	3.81934e-08	PFB0060w	rifin
MAL2	63733	64304	572	0	63872	2.40185e-08	PFB0060w	rifin
MAL2	63733	64304	572	0	63900	4.47006e-09	PFB0060w	rifin
MAL2	63733	64304	572	0	63952	1.91369e-07	PFB0060w	rifin
MAL2	63733	64304	572	0	64006	2.02278e-08	PFB0060w	rifin
MAL2	63733	64304	572	0	64042	9.74098e-09	PFB0060w	rifin
MAL2	63733	64304	572	0	64080	3.6111e-08	PFB0060w	rifin
MAL2	63733	64304	572	0	64138	5.31499e-09	PFB0060w	rifin
MAL2	63733	64304	572	0	64184	1.19063e-07	PFB0060w	rifin
MAL2	63733	64304	572	0	64228	6.43492e-09	PFB0060w	rifin
MAL2	63733	64304	572	0	64266	6.68763e-10	PFB0060w	rifin
MAL2	63733	64304	572	0	64296	5.79494e-05	PFB0060w	rifin
MAL2	64367	64419	53	6.42648e-124	64398	1.52287e-09	PFB0060w	rifin
MAL2	64425	64461	37	2.9112e-40	64446	1.94859e-06
MAL2	64467	64495	29	8.2495e-09	64472	0.0215881
MAL2	64541	64573	33	1.27717e-13	64563	0.000333742
MAL2	64601	64667	67	6.86729e-125	64608	0.00145899
MAL2	64601	64667	67	6.86729e-125	64642	3.1274e-08
MAL2	64707	64741	35	4.71371e-20	64726	2.90131e-05
MAL2	64799	64835	37	3.17455e-73	64813	1.79628e-06
MAL2	64915	64995	81	4.2927e-159	64924	0.00402288
MAL2	64915	64995	81	4.2927e-159	64938	2.64815e-05
MAL2	64915	64995	81	4.2927e-159	64975	5.25204e-08
MAL2	64999	65087	89	4.03774e-180	65017	3.9857e-06
MAL2	64999	65087	89	4.03774e-180	65053	1.91905e-05
MAL2	64999	65087	89	4.03774e-180	65068	8.96875e-05
MAL2	64999	65087	89	4.03774e-180	65085	0.00110781
MAL2	65091	65159	69	2.0332e-169	65091	0.0238278
MAL2	65091	65159	69	2.0332e-169	65097	0.00212265
MAL2	65091	65159	69	2.0332e-169	65126	4.19588e-09
MAL2	65211	65257	47	1.04028e-22	65217	0.000127435
MAL2	65211	65257	47	1.04028e-22	65244	4.64609e-06
MAL2	65394	65433	40	1.14934e-33	65394	0.0373664
MAL2	65394	65433	40	1.14934e-33	65412	1.06387e-07
MAL2	65472	65514	43	2.04011e-54	65493	3.655e-09
MAL2	65633	65693	61	0	65664	2.25391e-08
MAL2	65861	65895	35	1.58608e-20	65874	4.64045e-07
MAL2	65939	65979	41	8.19608e-38	65960	2.65261e-06
MAL2	65981	66025	45	2.5184e-30	66004	1.71269e-06
MAL2	66059	66153	95	1.30542e-95	66074	7.64709e-05
MAL2	66059	66153	95	1.30542e-95	66106	1.02692e-08
MAL2	66059	66153	95	1.30542e-95	66139	1.77333e-06
MAL2	66176	66219	44	3.82421e-88	66196	8.70027e-08
MAL2	66359	66401	43	1.0333e-76	66378	2.33654e-06
MAL2	66707	66787	81	1.26391e-117	66730	4.50102e-08	PFB0065w	stevor; putative
MAL2	66707	66787	81	1.26391e-117	66764	4.16062e-10	PFB0065w	stevor; putative
MAL2	66929	66973	45	7.99607e-89	66950	1.27386e-10	PFB0065w	stevor; putative
MAL2	66979	67063	85	1.07044e-162	67003	8.6706e-10	PFB0065w	stevor; putative
MAL2	66979	67063	85	1.07044e-162	67023	1.43696e-08	PFB0065w	stevor; putative
MAL2	67079	67113	35	4.94705e-55	67094	1.61532e-07	PFB0065w	stevor; putative
MAL2	67141	67171	31	1.54052e-10	67164	0.000280731	PFB0065w	stevor; putative
MAL2	67179	67475	297	0	67202	1.66139e-09	PFB0065w	stevor; putative
MAL2	67179	67475	297	0	67248	1.37699e-09	PFB0065w	stevor; putative
MAL2	67179	67475	297	0	67278	7.61769e-09	PFB0065w	stevor; putative
MAL2	67179	67475	297	0	67316	4.82651e-08	PFB0065w	stevor; putative
MAL2	67179	67475	297	0	67343	1.82463e-08	PFB0065w	stevor; putative
MAL2	67179	67475	297	0	67391	2.36324e-10	PFB0065w	stevor; putative
MAL2	67179	67475	297	0	67414	4.72378e-09	PFB0065w	stevor; putative
MAL2	67179	67475	297	0	67436	1.43021e-08	PFB0065w	stevor; putative
MAL2	67179	67475	297	0	67472	0.00777891	PFB0065w	stevor; putative
MAL2	67557	67639	83	3.03749e-179	67576	5.27137e-08
MAL2	67557	67639	83	3.03749e-179	67601	0.0372381
MAL2	67557	67639	83	3.03749e-179	67619	9.80232e-07
MAL2	67647	67741	95	4.4084e-154	67662	7.04221e-06
MAL2	67647	67741	95	4.4084e-154	67702	3.78189e-09
MAL2	67744	67774	31	3.08922e-13	67753	0.000431577
MAL2	67744	67774	31	3.08922e-13	67765	0.000690702
MAL2	67813	67877	65	0	67848	1.79385e-07
MAL2	68029	68057	29	6.85539e-09	68034	0.00183399
MAL2	68111	68144	34	1.34978e-39	68132	3.21241e-05
MAL2	68183	68221	39	1.84341e-56	68200	2.85264e-06
MAL2	68421	68541	121	5.86506e-100	68443	0.0233957
MAL2	68421	68541	121	5.86506e-100	68445	0.00607909
MAL2	68421	68541	121	5.86506e-100	68463	0.00223714
MAL2	68421	68541	121	5.86506e-100	68524	2.73094e-06
MAL2	68555	68603	49	1.04711e-90	68579	1.87267e-09
MAL2	68611	68639	29	1.80531e-23	68619	0.00291214
MAL2	68668	68709	42	5.8258e-52	68690	5.11171e-08
MAL2	69021	69055	35	4.03519e-29	69042	6.67822e-06
MAL2	69083	69167	85	1.05565e-124	69090	0.000700463	PFB0070w	hypothetical protein
MAL2	69083	69167	85	1.05565e-124	69123	2.97716e-10	PFB0070w	hypothetical protein
MAL2	69351	69603	253	0	69379	1.26994e-08	PFB0070w	hypothetical protein
MAL2	69351	69603	253	0	69428	2.01813e-08	PFB0070w	hypothetical protein
MAL2	69351	69603	253	0	69453	1.00757e-08	PFB0070w	hypothetical protein
MAL2	69351	69603	253	0	69493	2.81272e-08	PFB0070w	hypothetical protein
MAL2	69351	69603	253	0	69533	0.000406142	PFB0070w	hypothetical protein
MAL2	69351	69603	253	0	69578	9.50508e-09	PFB0070w	hypothetical protein
MAL2	69639	69765	127	0	69663	6.45843e-08	PFB0070w	hypothetical protein
MAL2	69639	69765	127	0	69717	2.52423e-08	PFB0070w	hypothetical protein
MAL2	69789	69839	51	1.41532e-83	69795	0.00896527
MAL2	69789	69839	51	1.41532e-83	69816	1.42749e-05
MAL2	69893	69979	87	1.56134e-159	69917	6.99733e-08
MAL2	69893	69979	87	1.56134e-159	69964	5.69168e-07
MAL2	69991	70021	31	1.33428e-21	70013	0.000513737
MAL2	70053	70139	87	2.81504e-144	70079	1.69012e-10
MAL2	70053	70139	87	2.81504e-144	70117	6.61343e-07
MAL2	70141	70177	37	9.63183e-73	70159	8.77002e-06
MAL2	70184	70289	106	4.39765e-148	70203	8.64943e-05
MAL2	70184	70289	106	4.39765e-148	70235	3.773e-07
MAL2	70184	70289	106	4.39765e-148	70267	5.35142e-08
MAL2	70367	70411	45	8.88787e-94	70388	1.70558e-09
MAL2	70535	70605	71	5.36027e-267	70557	1.35168e-07
MAL2	70689	70801	113	0	70712	3.3995e-07
MAL2	70689	70801	113	0	70741	1.68235e-07
MAL2	70689	70801	113	0	70777	9.40595e-08
MAL2	70811	70839	29	1.79871e-24	70821	0.00216769
MAL2	70855	70921	67	1.52583e-63	70868	0.000139049
MAL2	70855	70921	67	1.52583e-63	70892	6.01703e-08
MAL2	70855	70921	67	1.52583e-63	70919	0.00973458
MAL2	71005	71067	63	0	71039	2.22282e-08
MAL2	71075	71133	59	0	71102	7.9567e-09
MAL2	71189	71217	29	2.5309e-27	71195	0.00177924
MAL2	71297	71363	67	1.14334e-211	71326	1.68676e-09
MAL2	71391	71445	55	1.29406e-101	71419	1.06114e-08
MAL2	71457	71639	183	0	71481	0.00017253
MAL2	71457	71639	183	0	71522	9.09295e-09
MAL2	71457	71639	183	0	71561	2.68163e-08
MAL2	71457	71639	183	0	71589	0.000549481
MAL2	71457	71639	183	0	71616	2.76744e-08
MAL2	71657	71917	261	0	71677	1.818e-08
MAL2	71657	71917	261	0	71718	7.89295e-10
MAL2	71657	71917	261	0	71763	1.21527e-09
MAL2	71657	71917	261	0	71794	3.21732e-09
MAL2	71657	71917	261	0	71858	9.64021e-10
MAL2	71657	71917	261	0	71890	1.14753e-06
MAL2	71927	72021	95	5.14756e-121	71936	1.41789e-05
MAL2	71927	72021	95	5.14756e-121	71959	6.23528e-05
MAL2	71927	72021	95	5.14756e-121	71984	9.34874e-10
MAL2	71927	72021	95	5.14756e-121	72019	0.0152761
MAL2	72037	72083	47	5.88062e-109	72059	4.05945e-06
MAL2	72129	72157	29	1.4717e-19	72148	0.000305038
MAL2	72171	72313	143	4.73321e-266	72210	3.6134e-09
MAL2	72171	72313	143	4.73321e-266	72242	4.92455e-08
MAL2	72171	72313	143	4.73321e-266	72290	6.24321e-08
MAL2	72511	72571	61	6.30598e-114	72529	1.17514e-07
MAL2	72511	72571	61	6.30598e-114	72552	1.61168e-08
MAL2	72770	72806	37	2.04935e-24	72789	1.22666e-05
MAL2	72829	72869	41	8.14461e-50	72846	6.9101e-10
MAL2	72873	72911	39	1.60327e-33	72893	2.90306e-08
MAL2	72930	72975	46	8.21011e-208	72952	6.78643e-08
MAL2	73031	73093	63	4.928e-63	73053	2.33607e-07
MAL2	73207	73307	101	4.85486e-176	73232	5.0294e-09
MAL2	73207	73307	101	4.85486e-176	73278	1.73552e-08
MAL2	73399	73435	37	1.12956e-44	73421	1.44071e-06
MAL2	73483	73635	153	0	73511	2.81547e-08	PFB0075c	hypothetical protein
MAL2	73483	73635	153	0	73564	1.63975e-08	PFB0075c	hypothetical protein
MAL2	73483	73635	153	0	73602	4.76521e-08	PFB0075c	hypothetical protein
MAL2	73637	73971	335	0	73650	4.29609e-06	PFB0075c	hypothetical protein
MAL2	73637	73971	335	0	73738	1.98932e-09	PFB0075c	hypothetical protein
MAL2	73637	73971	335	0	73794	1.52687e-08	PFB0075c	hypothetical protein
MAL2	73637	73971	335	0	73832	4.35204e-08	PFB0075c	hypothetical protein
MAL2	73637	73971	335	0	73871	8.95991e-07	PFB0075c	hypothetical protein
MAL2	73637	73971	335	0	73896	5.56658e-08	PFB0075c	hypothetical protein
MAL2	73637	73971	335	0	73942	2.43462e-09	PFB0075c	hypothetical protein
MAL2	73975	74087	113	0	73997	1.74983e-09	PFB0075c	hypothetical protein
MAL2	73975	74087	113	0	74024	1.86144e-09	PFB0075c	hypothetical protein
MAL2	73975	74087	113	0	74058	5.36244e-09	PFB0075c	hypothetical protein
MAL2	74306	74444	139	0	74332	3.72918e-09	PFB0075c	hypothetical protein
MAL2	74306	74444	139	0	74409	2.85806e-08	PFB0075c	hypothetical protein
MAL2	74491	74549	59	1.30683e-204	74520	1.50702e-09
MAL2	74604	74638	35	7.9176e-99	74621	1.64165e-05
MAL2	74865	74903	39	1.06528e-27	74880	1.0223e-05
MAL2	74917	74967	51	2.74958e-83	74946	4.38366e-07
MAL2	74971	75041	71	1.61737e-287	75000	4.34246e-09
MAL2	75055	75103	49	2.57697e-68	75079	3.19237e-06
MAL2	75141	75187	47	3.90311e-63	75149	0.000665652
MAL2	75141	75187	47	3.90311e-63	75168	1.78444e-07
MAL2	75241	75279	39	2.9046e-21	75264	1.00738e-05
MAL2	75300	75405	106	1.32992e-162	75323	2.52024e-09
MAL2	75300	75405	106	1.32992e-162	75351	7.79383e-05
MAL2	75300	75405	106	1.32992e-162	75377	7.74697e-10
MAL2	75621	75665	45	0	75643	1.85719e-06
MAL2	75683	75724	42	6.53307e-122	75704	3.2924e-07
MAL2	75869	75927	59	7.21047e-115	75907	4.60516e-06
MAL2	76075	76116	42	3.85613e-112	76095	5.33667e-07
MAL2	76123	76161	39	2.90234e-46	76142	1.53344e-08
MAL2	76237	76279	43	7.75613e-122	76258	8.7921e-08
MAL2	76361	76441	81	2.48748e-106	76384	6.8965e-07
MAL2	76361	76441	81	2.48748e-106	76425	1.05539e-05
MAL2	76456	76505	50	3.57228e-40	76471	4.33084e-05
MAL2	76845	76925	81	1.50885e-143	76869	4.67349e-08
MAL2	76845	76925	81	1.50885e-143	76905	3.13055e-06
MAL2	76947	76996	50	6.0381e-146	76971	1.5913e-08
MAL2	77003	77071	69	1.5086e-70	77027	2.69303e-06
MAL2	77003	77071	69	1.5086e-70	77047	1.7938e-07
MAL2	77149	77251	103	6.77043e-225	77174	4.6613e-09	PFB0080c	hypothetical protein
MAL2	77149	77251	103	6.77043e-225	77228	3.80639e-10	PFB0080c	hypothetical protein
MAL2	77260	77616	357	0	77291	2.70214e-09	PFB0080c	hypothetical protein
MAL2	77260	77616	357	0	77338	2.46633e-08	PFB0080c	hypothetical protein
MAL2	77260	77616	357	0	77421	7.44479e-07	PFB0080c	hypothetical protein
MAL2	77260	77616	357	0	77478	1.70237e-09	PFB0080c	hypothetical protein
MAL2	77260	77616	357	0	77538	1.30514e-10	PFB0080c	hypothetical protein
MAL2	77260	77616	357	0	77582	2.4104e-09	PFB0080c	hypothetical protein
MAL2	77637	78037	401	0	77660	9.3558e-09	PFB0080c	hypothetical protein
MAL2	77637	78037	401	0	77698	1.98639e-09	PFB0080c	hypothetical protein
MAL2	77637	78037	401	0	77762	3.02958e-08	PFB0080c	hypothetical protein
MAL2	77637	78037	401	0	77843	3.30367e-08	PFB0080c	hypothetical protein
MAL2	77637	78037	401	0	77894	6.38584e-08	PFB0080c	hypothetical protein
MAL2	77637	78037	401	0	77928	1.94955e-07	PFB0080c	hypothetical protein
MAL2	77637	78037	401	0	77969	4.56352e-06	PFB0080c	hypothetical protein
MAL2	77637	78037	401	0	78008	2.16068e-08	PFB0080c	hypothetical protein
MAL2	78075	78397	323	0	78116	3.74008e-09	PFB0080c	hypothetical protein
MAL2	78075	78397	323	0	78144	1.35021e-08	PFB0080c	hypothetical protein
MAL2	78075	78397	323	0	78194	1.40996e-09	PFB0080c	hypothetical protein
MAL2	78075	78397	323	0	78219	5.56273e-09	PFB0080c	hypothetical protein
MAL2	78075	78397	323	0	78257	2.77213e-07	PFB0080c	hypothetical protein
MAL2	78075	78397	323	0	78312	1.14066e-09	PFB0080c	hypothetical protein
MAL2	78075	78397	323	0	78341	3.79367e-08	PFB0080c	hypothetical protein
MAL2	78075	78397	323	0	78370	2.48718e-09	PFB0080c	hypothetical protein
MAL2	78398	78515	118	0	78420	4.55709e-09	PFB0080c	hypothetical protein
MAL2	78398	78515	118	0	78460	1.30342e-08	PFB0080c	hypothetical protein
MAL2	78398	78515	118	0	78489	1.92737e-08	PFB0080c	hypothetical protein
MAL2	78588	78751	164	0	78604	7.42363e-07	PFB0080c	hypothetical protein
MAL2	78588	78751	164	0	78634	2.77671e-09	PFB0080c	hypothetical protein
MAL2	78588	78751	164	0	78665	0.000455314	PFB0080c	hypothetical protein
MAL2	78588	78751	164	0	78689	2.06482e-09	PFB0080c	hypothetical protein
MAL2	78588	78751	164	0	78724	5.68884e-09	PFB0080c	hypothetical protein
MAL2	78769	78811	43	1.5144e-37	78788	1.57375e-07	PFB0080c	hypothetical protein
MAL2	79181	79211	31	7.70455e-12	79192	0.000596565
MAL2	79307	79351	45	8.04082e-67	79329	3.46063e-06
MAL2	79371	79415	45	2.27473e-85	79394	1.6863e-07
MAL2	79436	79481	46	3.58375e-28	79469	8.21785e-05
MAL2	79663	79697	35	2.57855e-55	79684	1.24392e-05
MAL2	79731	79833	103	1.03792e-235	79767	3.01383e-08
MAL2	79731	79833	103	1.03792e-235	79808	3.33126e-10
MAL2	79939	80001	63	1.06208e-95	79959	4.71052e-07
MAL2	79939	80001	63	1.06208e-95	79978	1.23912e-08
MAL2	80057	80118	62	2.81818e-139	80078	0.000620785
MAL2	80057	80118	62	2.81818e-139	80100	1.31158e-06
MAL2	80239	80293	55	7.24751e-121	80266	1.88292e-10
MAL2	80543	80589	47	7.45395e-99	80567	8.76236e-09
MAL2	80638	80685	48	1.71516e-101	80659	1.07333e-07
MAL2	80638	80685	48	1.71516e-101	80673	5.24217e-06
MAL2	80741	80779	39	5.279e-110	80762	9.63829e-08
MAL2	81170	81213	44	3.78707e-27	81190	4.47175e-07
MAL2	81276	81330	55	2.46259e-82	81308	5.84269e-09	PFB0085c	hypothetical protein
MAL2	81331	81541	211	0	81358	1.96639e-09	PFB0085c	hypothetical protein
MAL2	81331	81541	211	0	81395	1.1257e-09	PFB0085c	hypothetical protein
MAL2	81331	81541	211	0	81422	1.96886e-08	PFB0085c	hypothetical protein
MAL2	81331	81541	211	0	81453	7.08354e-09	PFB0085c	hypothetical protein
MAL2	81331	81541	211	0	81486	2.39811e-08	PFB0085c	hypothetical protein
MAL2	81331	81541	211	0	81516	1.81082e-09	PFB0085c	hypothetical protein
MAL2	81546	81621	76	0	81572	8.23621e-09	PFB0085c	hypothetical protein
MAL2	81546	81621	76	0	81599	9.44399e-09	PFB0085c	hypothetical protein
MAL2	81659	81957	299	0	81698	4.99374e-09	PFB0085c	hypothetical protein
MAL2	81659	81957	299	0	81737	1.46262e-09	PFB0085c	hypothetical protein
MAL2	81659	81957	299	0	81777	1.37638e-09	PFB0085c	hypothetical protein
MAL2	81659	81957	299	0	81814	2.61635e-08	PFB0085c	hypothetical protein
MAL2	81659	81957	299	0	81905	2.88165e-08	PFB0085c	hypothetical protein
MAL2	81659	81957	299	0	81930	2.31857e-09	PFB0085c	hypothetical protein
MAL2	81989	82257	269	0	82011	2.84868e-09	PFB0085c	hypothetical protein
MAL2	81989	82257	269	0	82105	5.32603e-08	PFB0085c	hypothetical protein
MAL2	81989	82257	269	0	82208	1.92081e-09	PFB0085c	hypothetical protein
MAL2	81989	82257	269	0	82235	1.77215e-08	PFB0085c	hypothetical protein
MAL2	82259	82429	171	0	82290	7.76908e-10	PFB0085c	hypothetical protein
MAL2	82259	82429	171	0	82318	3.33004e-09	PFB0085c	hypothetical protein
MAL2	82259	82429	171	0	82368	1.72303e-09	PFB0085c	hypothetical protein
MAL2	82259	82429	171	0	82402	3.32317e-09	PFB0085c	hypothetical protein
MAL2	82431	83099	669	0	82460	6.14716e-09	PFB0085c	hypothetical protein
MAL2	82431	83099	669	0	82502	2.84625e-08	PFB0085c	hypothetical protein
MAL2	82431	83099	669	0	82528	7.51274e-07	PFB0085c	hypothetical protein
MAL2	82431	83099	669	0	82551	0.02175	PFB0085c	hypothetical protein
MAL2	82431	83099	669	0	82553	0.0120197	PFB0085c	hypothetical protein
MAL2	82431	83099	669	0	82580	7.39743e-09	PFB0085c	hypothetical protein
MAL2	82431	83099	669	0	82602	5.28759e-09	PFB0085c	hypothetical protein
MAL2	82431	83099	669	0	82644	1.25544e-08	PFB0085c	hypothetical protein
MAL2	82431	83099	669	0	82680	3.41627e-09	PFB0085c	hypothetical protein
MAL2	82431	83099	669	0	82736	3.35947e-07	PFB0085c	hypothetical protein
MAL2	82431	83099	669	0	82770	2.55114e-08	PFB0085c	hypothetical protein
MAL2	82431	83099	669	0	82826	2.8155e-09	PFB0085c	hypothetical protein
MAL2	82431	83099	669	0	82856	1.66241e-08	PFB0085c	hypothetical protein
MAL2	82431	83099	669	0	82886	1.21051e-08	PFB0085c	hypothetical protein
MAL2	82431	83099	669	0	82918	1.19401e-09	PFB0085c	hypothetical protein
MAL2	82431	83099	669	0	82951	3.26606e-06	PFB0085c	hypothetical protein
MAL2	82431	83099	669	0	83000	1.26292e-08	PFB0085c	hypothetical protein
MAL2	82431	83099	669	0	83036	6.48257e-09	PFB0085c	hypothetical protein
MAL2	82431	83099	669	0	83076	1.82768e-10	PFB0085c	hypothetical protein
MAL2	83104	83177	74	5.49177e-87	83128	1.95164e-10	PFB0085c	hypothetical protein
MAL2	83219	83429	211	0	83232	3.48143e-07	PFB0085c	hypothetical protein
MAL2	83219	83429	211	0	83260	9.27209e-10	PFB0085c	hypothetical protein
MAL2	83219	83429	211	0	83290	1.10942e-09	PFB0085c	hypothetical protein
MAL2	83219	83429	211	0	83316	2.16475e-08	PFB0085c	hypothetical protein
MAL2	83219	83429	211	0	83349	7.30077e-09	PFB0085c	hypothetical protein
MAL2	83219	83429	211	0	83378	2.11599e-08	PFB0085c	hypothetical protein
MAL2	83219	83429	211	0	83409	6.69424e-06	PFB0085c	hypothetical protein
MAL2	83447	83905	459	0	83472	4.3407e-08	PFB0085c	hypothetical protein
MAL2	83447	83905	459	0	83510	2.63064e-09	PFB0085c	hypothetical protein
MAL2	83447	83905	459	0	83596	5.85976e-06	PFB0085c	hypothetical protein
MAL2	83447	83905	459	0	83624	2.85325e-09	PFB0085c	hypothetical protein
MAL2	83447	83905	459	0	83661	4.25571e-09	PFB0085c	hypothetical protein
MAL2	83447	83905	459	0	83730	8.2117e-08	PFB0085c	hypothetical protein
MAL2	83447	83905	459	0	83780	4.36196e-09	PFB0085c	hypothetical protein
MAL2	83447	83905	459	0	83832	4.91225e-09	PFB0085c	hypothetical protein
MAL2	83447	83905	459	0	83870	1.46932e-09	PFB0085c	hypothetical protein
MAL2	84009	84047	39	5.41177e-136	84027	5.75937e-06
MAL2	84059	84162	104	0	84083	1.16285e-07	PFB0085c	hypothetical protein
MAL2	84059	84162	104	0	84119	8.64437e-08	PFB0085c	hypothetical protein
MAL2	84059	84162	104	0	84160	0.021425	PFB0085c	hypothetical protein
MAL2	84185	84217	33	2.02034e-33	84204	4.83162e-06
MAL2	84236	84275	40	5.4381e-23	84237	0.0347595
MAL2	84236	84275	40	5.4381e-23	84253	1.6136e-05
MAL2	84384	84425	42	1.71504e-154	84406	3.94428e-07
MAL2	84465	84509	45	2.45084e-21	84472	0.00107842
MAL2	84465	84509	45	2.45084e-21	84491	0.000213085
MAL2	84527	84567	41	2.22846e-149	84547	2.40421e-06
MAL2	84758	84788	31	1.31985e-22	84768	2.56139e-05
MAL2	84807	84843	37	2.72345e-20	84837	0.000235183
MAL2	85005	85061	57	8.68857e-45	85025	0.000101037
MAL2	85005	85061	57	8.68857e-45	85049	3.53967e-06
MAL2	85179	85215	37	6.63861e-40	85193	2.08361e-05
MAL2	85275	85305	31	2.02276e-36	85287	0.000955076
MAL2	85387	85441	55	6.5319e-124	85412	4.96496e-09
MAL2	85449	85483	35	5.71355e-49	85471	1.79145e-06
MAL2	85693	85789	97	0	85716	8.63389e-08
MAL2	85693	85789	97	0	85767	3.29314e-09
MAL2	85851	85911	61	4.69884e-78	85875	0.0451831
MAL2	85851	85911	61	4.69884e-78	85877	0.0172478
MAL2	85851	85911	61	4.69884e-78	85891	1.19194e-05
MAL2	85915	85957	43	2.96536e-40	85936	4.30375e-08
MAL2	85996	86088	93	9.49311e-187	86033	1.29496e-08
MAL2	85996	86088	93	9.49311e-187	86066	1.86555e-05
MAL2	86137	86171	35	8.0936e-26	86160	1.06997e-06
MAL2	86177	86211	35	5.05521e-26	86189	1.55212e-05
MAL2	86177	86211	35	5.05521e-26	86211	0.00155491
MAL2	86265	86361	97	1.66595e-154	86318	5.94106e-08
MAL2	86515	86546	32	3.68338e-38	86526	0.00418495
MAL2	86602	86665	64	1.006e-169	86610	5.67397e-05
MAL2	86602	86665	64	1.006e-169	86640	1.30546e-08
MAL2	86813	87413	601	0	86853	5.04799e-09	PFB0090c	hypothetical protein; conserved
MAL2	86813	87413	601	0	86884	2.47013e-08	PFB0090c	hypothetical protein; conserved
MAL2	86813	87413	601	0	86932	3.70099e-08	PFB0090c	hypothetical protein; conserved
MAL2	86813	87413	601	0	86964	2.46074e-10	PFB0090c	hypothetical protein; conserved
MAL2	86813	87413	601	0	86996	2.9607e-09	PFB0090c	hypothetical protein; conserved
MAL2	86813	87413	601	0	87021	7.43056e-09	PFB0090c	hypothetical protein; conserved
MAL2	86813	87413	601	0	87070	4.2366e-09	PFB0090c	hypothetical protein; conserved
MAL2	86813	87413	601	0	87118	1.54836e-09	PFB0090c	hypothetical protein; conserved
MAL2	86813	87413	601	0	87150	1.17379e-07	PFB0090c	hypothetical protein; conserved
MAL2	86813	87413	601	0	87179	1.00907e-08	PFB0090c	hypothetical protein; conserved
MAL2	86813	87413	601	0	87265	1.73602e-07	PFB0090c	hypothetical protein; conserved
MAL2	86813	87413	601	0	87286	1.71552e-09	PFB0090c	hypothetical protein; conserved
MAL2	86813	87413	601	0	87324	7.92327e-09	PFB0090c	hypothetical protein; conserved
MAL2	86813	87413	601	0	87353	4.81434e-08	PFB0090c	hypothetical protein; conserved
MAL2	87535	87572	38	2.1401e-91	87557	2.6614e-07
MAL2	87595	87633	39	5.33368e-27	87614	1.48764e-05
MAL2	87669	87797	129	0	87694	1.30196e-09	PFB0090c	hypothetical protein; conserved
MAL2	87669	87797	129	0	87720	4.95797e-09	PFB0090c	hypothetical protein; conserved
MAL2	87669	87797	129	0	87763	1.47017e-08	PFB0090c	hypothetical protein; conserved
MAL2	87804	88123	320	0	87870	3.06481e-08	PFB0090c	hypothetical protein; conserved
MAL2	87804	88123	320	0	87907	3.69272e-09	PFB0090c	hypothetical protein; conserved
MAL2	87804	88123	320	0	87952	2.53616e-08	PFB0090c	hypothetical protein; conserved
MAL2	87804	88123	320	0	87995	1.58865e-08	PFB0090c	hypothetical protein; conserved
MAL2	87804	88123	320	0	88080	2.04497e-08	PFB0090c	hypothetical protein; conserved
MAL2	88363	88571	209	0	88400	1.79249e-08	PFB0090c	hypothetical protein; conserved
MAL2	88363	88571	209	0	88442	5.83063e-08	PFB0090c	hypothetical protein; conserved
MAL2	88363	88571	209	0	88484	6.84314e-10	PFB0090c	hypothetical protein; conserved
MAL2	88363	88571	209	0	88516	2.703e-09	PFB0090c	hypothetical protein; conserved
MAL2	88363	88571	209	0	88548	0.00408861	PFB0090c	hypothetical protein; conserved
MAL2	88603	88637	35	1.0658e-56	88620	1.38779e-07	PFB0090c	hypothetical protein; conserved
MAL2	88647	88721	75	2.5981e-150	88684	6.08707e-08
MAL2	88747	88803	57	6.89636e-64	88771	1.73747e-08
MAL2	88808	88869	62	0	88842	1.05426e-08
MAL2	89007	89046	40	7.66888e-47	89026	1.41976e-06
MAL2	89065	89098	34	4.57312e-26	89087	8.57517e-06
MAL2	89245	89285	41	8.98902e-29	89264	6.97053e-06
MAL2	89301	89331	31	3.29466e-16	89322	0.00010614
MAL2	89404	89435	32	1.84863e-43	89422	2.13593e-06
MAL2	89497	89527	31	5.98096e-12	89505	0.000270914
MAL2	89609	89661	53	3.40361e-267	89635	2.50734e-08
MAL2	89672	89723	52	5.88891e-76	89692	2.07872e-08
MAL2	89672	89723	52	5.88891e-76	89722	0.00156351
MAL2	89727	89813	87	1.08129e-289	89754	2.78908e-09
MAL2	89727	89813	87	1.08129e-289	89794	7.12941e-07
MAL2	90049	90085	37	1.24463e-35	90063	2.19205e-06
MAL2	90189	90257	69	5.21325e-72	90204	4.89418e-06
MAL2	90189	90257	69	5.21325e-72	90243	2.68359e-06
MAL2	90295	90351	57	1.54836e-181	90325	5.01002e-09
MAL2	90385	90439	55	3.09653e-103	90419	8.72967e-05
MAL2	90514	90557	44	6.47577e-119	90537	1.72404e-07
MAL2	90661	90797	137	0	90671	0.000131172
MAL2	90661	90797	137	0	90696	1.60918e-06
MAL2	90661	90797	137	0	90740	1.75539e-07
MAL2	90661	90797	137	0	90781	7.116e-08
MAL2	90820	90887	68	6.34041e-67	90855	2.87979e-08
MAL2	90957	91119	163	1.46749e-283	90970	1.79418e-06
MAL2	90957	91119	163	1.46749e-283	90995	6.40331e-09
MAL2	90957	91119	163	1.46749e-283	91031	2.91787e-07
MAL2	90957	91119	163	1.46749e-283	91078	9.18418e-10
MAL2	91137	91213	77	3.4872e-257	91177	7.29945e-09
MAL2	91229	91265	37	6.15387e-57	91243	1.20313e-05
MAL2	91323	91567	245	0	91360	5.60049e-10	PFB0095c	erythrocyte membrane protein 3
MAL2	91323	91567	245	0	91411	1.90645e-09	PFB0095c	erythrocyte membrane protein 3
MAL2	91323	91567	245	0	91455	2.84584e-09	PFB0095c	erythrocyte membrane protein 3
MAL2	91323	91567	245	0	91491	3.64632e-09	PFB0095c	erythrocyte membrane protein 3
MAL2	91323	91567	245	0	91522	3.33629e-10	PFB0095c	erythrocyte membrane protein 3
MAL2	91323	91567	245	0	91548	5.22497e-05	PFB0095c	erythrocyte membrane protein 3
MAL2	93642	93699	58	5.98196e-214	93680	2.3545e-05	PFB0095c	erythrocyte membrane protein 3
MAL2	93729	93777	49	0	93753	1.85932e-06	PFB0095c	erythrocyte membrane protein 3
MAL2	94091	94127	37	2.47775e-138	94109	4.05972e-05	PFB0095c	erythrocyte membrane protein 3
MAL2	94211	94257	47	5.86392e-256	94233	6.50229e-07	PFB0095c	erythrocyte membrane protein 3
MAL2	94385	94433	49	0	94409	1.4392e-06	PFB0095c	erythrocyte membrane protein 3
MAL2	94653	94919	267	0	94688	1.30086e-08	PFB0095c	erythrocyte membrane protein 3
MAL2	94653	94919	267	0	94756	1.58257e-08	PFB0095c	erythrocyte membrane protein 3
MAL2	94653	94919	267	0	94803	1.73152e-08	PFB0095c	erythrocyte membrane protein 3
MAL2	94653	94919	267	0	94829	1.31611e-09	PFB0095c	erythrocyte membrane protein 3
MAL2	94653	94919	267	0	94853	7.75462e-06	PFB0095c	erythrocyte membrane protein 3
MAL2	94653	94919	267	0	94880	1.10448e-07	PFB0095c	erythrocyte membrane protein 3
MAL2	94653	94919	267	0	94902	2.39555e-06	PFB0095c	erythrocyte membrane protein 3
MAL2	95075	95143	69	8.27757e-143	95091	4.76428e-07	PFB0095c	erythrocyte membrane protein 3
MAL2	95417	95499	83	4.97465e-196	95435	4.06475e-07	PFB0095c	erythrocyte membrane protein 3
MAL2	95417	95499	83	4.97465e-196	95457	1.46451e-05	PFB0095c	erythrocyte membrane protein 3
MAL2	95417	95499	83	4.97465e-196	95480	4.14657e-07	PFB0095c	erythrocyte membrane protein 3
MAL2	95737	95783	47	1.51227e-299	95761	1.0926e-06	PFB0095c	erythrocyte membrane protein 3
MAL2	96263	96291	29	6.03917e-72	96273	0.00471772	PFB0095c	erythrocyte membrane protein 3
MAL2	96294	96375	82	0	96316	9.54445e-07	PFB0095c	erythrocyte membrane protein 3
MAL2	96294	96375	82	0	96351	3.85331e-07	PFB0095c	erythrocyte membrane protein 3
MAL2	96411	96489	79	0	96437	7.3164e-07	PFB0095c	erythrocyte membrane protein 3
MAL2	96498	96529	32	6.74051e-143	96511	0.000500387	PFB0095c	erythrocyte membrane protein 3
MAL2	96633	96709	77	0	96683	3.47892e-08	PFB0095c	erythrocyte membrane protein 3
MAL2	96819	98095	1277	0	96845	2.62734e-08	PFB0095c	erythrocyte membrane protein 3
MAL2	96819	98095	1277	0	96912	5.12708e-08	PFB0095c	erythrocyte membrane protein 3
MAL2	96819	98095	1277	0	96963	2.09962e-08	PFB0095c	erythrocyte membrane protein 3
MAL2	96819	98095	1277	0	97042	1.40099e-08	PFB0095c	erythrocyte membrane protein 3
MAL2	96819	98095	1277	0	97080	4.00153e-09	PFB0095c	erythrocyte membrane protein 3
MAL2	96819	98095	1277	0	97141	7.70306e-09	PFB0095c	erythrocyte membrane protein 3
MAL2	96819	98095	1277	0	97168	3.39242e-09	PFB0095c	erythrocyte membrane protein 3
MAL2	96819	98095	1277	0	97208	7.29248e-09	PFB0095c	erythrocyte membrane protein 3
MAL2	96819	98095	1277	0	97278	6.7501e-09	PFB0095c	erythrocyte membrane protein 3
MAL2	96819	98095	1277	0	97310	2.45389e-08	PFB0095c	erythrocyte membrane protein 3
MAL2	96819	98095	1277	0	97352	2.14243e-08	PFB0095c	erythrocyte membrane protein 3
MAL2	96819	98095	1277	0	97412	6.36327e-10	PFB0095c	erythrocyte membrane protein 3
MAL2	96819	98095	1277	0	97446	1.57445e-07	PFB0095c	erythrocyte membrane protein 3
MAL2	96819	98095	1277	0	97475	7.6685e-10	PFB0095c	erythrocyte membrane protein 3
MAL2	96819	98095	1277	0	97504	8.79756e-06	PFB0095c	erythrocyte membrane protein 3
MAL2	96819	98095	1277	0	97530	1.18035e-09	PFB0095c	erythrocyte membrane protein 3
MAL2	96819	98095	1277	0	97564	1.2323e-09	PFB0095c	erythrocyte membrane protein 3
MAL2	96819	98095	1277	0	97630	1.19437e-08	PFB0095c	erythrocyte membrane protein 3
MAL2	96819	98095	1277	0	97689	6.69297e-10	PFB0095c	erythrocyte membrane protein 3
MAL2	96819	98095	1277	0	97718	2.4296e-09	PFB0095c	erythrocyte membrane protein 3
MAL2	96819	98095	1277	0	97752	2.26801e-10	PFB0095c	erythrocyte membrane protein 3
MAL2	96819	98095	1277	0	97788	4.87342e-08	PFB0095c	erythrocyte membrane protein 3
MAL2	96819	98095	1277	0	97829	1.88689e-08	PFB0095c	erythrocyte membrane protein 3
MAL2	96819	98095	1277	0	97858	1.7056e-08	PFB0095c	erythrocyte membrane protein 3
MAL2	96819	98095	1277	0	97923	1.40796e-08	PFB0095c	erythrocyte membrane protein 3
MAL2	96819	98095	1277	0	97953	1.19846e-09	PFB0095c	erythrocyte membrane protein 3
MAL2	96819	98095	1277	0	97993	1.84102e-09	PFB0095c	erythrocyte membrane protein 3
MAL2	96819	98095	1277	0	98024	8.52693e-10	PFB0095c	erythrocyte membrane protein 3
MAL2	96819	98095	1277	0	98072	1.42246e-10	PFB0095c	erythrocyte membrane protein 3
MAL2	98110	98153	44	2.22283e-109	98130	1.21254e-09	PFB0095c	erythrocyte membrane protein 3
MAL2	98160	98323	164	0	98181	1.43065e-08	PFB0095c	erythrocyte membrane protein 3
MAL2	98160	98323	164	0	98228	1.4788e-09	PFB0095c	erythrocyte membrane protein 3
MAL2	98160	98323	164	0	98267	7.76368e-10	PFB0095c	erythrocyte membrane protein 3
MAL2	98160	98323	164	0	98300	6.16378e-10	PFB0095c	erythrocyte membrane protein 3
MAL2	98328	98542	215	0	98348	3.53107e-08	PFB0095c	erythrocyte membrane protein 3
MAL2	98328	98542	215	0	98458	1.79117e-08	PFB0095c	erythrocyte membrane protein 3
MAL2	98328	98542	215	0	98505	1.76061e-07	PFB0095c	erythrocyte membrane protein 3
MAL2	98711	98769	59	8.07247e-105	98735	1.12653e-07	PFB0095c	erythrocyte membrane protein 3
MAL2	98791	98893	103	5.721e-231	98811	3.07993e-09	PFB0095c	erythrocyte membrane protein 3
MAL2	98791	98893	103	5.721e-231	98838	1.0243e-08	PFB0095c	erythrocyte membrane protein 3
MAL2	98791	98893	103	5.721e-231	98878	8.37469e-06	PFB0095c	erythrocyte membrane protein 3
MAL2	99055	99083	29	2.08305e-12	99063	0.000850095
MAL2	99205	99241	37	2.96642e-21	99227	2.25938e-05
MAL2	99291	99352	62	5.92624e-78	99311	7.16732e-08
MAL2	99291	99352	62	5.92624e-78	99331	2.29611e-08
MAL2	99635	99681	47	6.89553e-31	99667	3.85381e-06
MAL2	99854	99880	27	2.56102e-10	0	0
MAL2	99949	99983	35	2.23341e-29	99968	3.2529e-06
MAL2	99989	100032	44	3.54522e-112	100011	2.57756e-09
MAL2	100037	100119	83	1.49116e-169	100059	5.88423e-08
MAL2	100037	100119	83	1.49116e-169	100097	2.59053e-06
MAL2	100255	100309	55	2.06004e-145	100284	3.31835e-08
MAL2	100397	100479	83	0	100425	1.23336e-07
MAL2	100397	100479	83	0	100469	0.000191521
MAL2	100511	100551	41	1.10851e-98	100530	4.45361e-07
MAL2	100607	100643	37	2.87286e-24	100628	3.68573e-06
MAL2	100985	101031	47	3.46347e-156	101009	2.98977e-08
MAL2	101037	101105	69	4.70157e-54	101062	1.98507e-07
MAL2	101037	101105	69	4.70157e-54	101094	0.000164604
MAL2	101163	101264	102	1.60522e-185	101197	1.23308e-08
MAL2	101163	101264	102	1.60522e-185	101241	1.08848e-09
MAL2	101269	101305	37	5.24592e-48	101284	1.05028e-06
MAL2	101481	101537	57	1.08954e-139	101506	9.30799e-09
MAL2	101551	101595	45	1.36324e-135	101574	9.50945e-08
MAL2	101645	101727	83	0	101647	0.00943704
MAL2	101645	101727	83	0	101676	2.43306e-07
MAL2	101645	101727	83	0	101699	1.54697e-08
MAL2	101789	101863	75	3.71466e-56	101800	0.00039223
MAL2	101789	101863	75	3.71466e-56	101814	1.81209e-06
MAL2	101789	101863	75	3.71466e-56	101828	1.93631e-06
MAL2	101789	101863	75	3.71466e-56	101840	7.714e-06
MAL2	101879	101941	63	6.28378e-74	101901	2.84031e-07
MAL2	101983	102049	67	2.34816e-188	102004	9.72212e-07
MAL2	101983	102049	67	2.34816e-188	102026	4.92259e-07
MAL2	102075	102113	39	9.92908e-50	102093	1.64094e-07
MAL2	102186	102249	64	3.62065e-93	102190	0.000356975
MAL2	102186	102249	64	3.62065e-93	102226	5.41209e-08
MAL2	102263	102293	31	1.77343e-11	102270	0.00109647
MAL2	102470	102515	46	1.03963e-131	102493	3.43981e-08
MAL2	102683	102710	28	2.17132e-24	102702	0.000752607
MAL2	102781	102825	45	3.85356e-40	102805	1.4146e-06
MAL2	102907	102947	41	4.68888e-90	102929	3.35487e-07
MAL2	102951	103001	51	1.78339e-112	102957	0.000271603
MAL2	102951	103001	51	1.78339e-112	102980	2.40246e-08
MAL2	103075	103132	58	6.7109e-81	103096	2.66326e-09
MAL2	103175	103221	47	3.02703e-68	103199	1.60497e-07
MAL2	103243	103305	63	4.54043e-53	103260	1.09793e-06
MAL2	103315	103629	315	0	103334	9.76739e-06	PFB0100c	knob associated histidine-rich protein
MAL2	103315	103629	315	0	103349	0.0364562	PFB0100c	knob associated histidine-rich protein
MAL2	103315	103629	315	0	103388	1.3009e-08	PFB0100c	knob associated histidine-rich protein
MAL2	103315	103629	315	0	103428	2.20944e-09	PFB0100c	knob associated histidine-rich protein
MAL2	103315	103629	315	0	103461	1.78893e-09	PFB0100c	knob associated histidine-rich protein
MAL2	103315	103629	315	0	103488	1.13323e-09	PFB0100c	knob associated histidine-rich protein
MAL2	103315	103629	315	0	103514	1.12307e-08	PFB0100c	knob associated histidine-rich protein
MAL2	103315	103629	315	0	103537	1.45521e-08	PFB0100c	knob associated histidine-rich protein
MAL2	103315	103629	315	0	103601	5.15223e-08	PFB0100c	knob associated histidine-rich protein
MAL2	103695	103970	276	0	103724	1.06346e-07	PFB0100c	knob associated histidine-rich protein
MAL2	103695	103970	276	0	103770	2.11724e-08	PFB0100c	knob associated histidine-rich protein
MAL2	103695	103970	276	0	103825	3.85362e-08	PFB0100c	knob associated histidine-rich protein
MAL2	103695	103970	276	0	103860	1.81434e-08	PFB0100c	knob associated histidine-rich protein
MAL2	103695	103970	276	0	103891	4.88959e-10	PFB0100c	knob associated histidine-rich protein
MAL2	103695	103970	276	0	103938	5.18356e-09	PFB0100c	knob associated histidine-rich protein
MAL2	103975	104067	93	4.6391e-213	103995	5.39094e-10	PFB0100c	knob associated histidine-rich protein
MAL2	103975	104067	93	4.6391e-213	104031	5.05068e-09	PFB0100c	knob associated histidine-rich protein
MAL2	104089	104149	61	3.72099e-133	104113	4.76251e-10	PFB0100c	knob associated histidine-rich protein
MAL2	104171	104475	305	0	104195	7.44933e-09	PFB0100c	knob associated histidine-rich protein
MAL2	104171	104475	305	0	104239	1.17437e-08	PFB0100c	knob associated histidine-rich protein
MAL2	104171	104475	305	0	104285	1.36952e-08	PFB0100c	knob associated histidine-rich protein
MAL2	104171	104475	305	0	104372	1.50605e-09	PFB0100c	knob associated histidine-rich protein
MAL2	104171	104475	305	0	104413	6.02116e-09	PFB0100c	knob associated histidine-rich protein
MAL2	104171	104475	305	0	104437	1.83798e-09	PFB0100c	knob associated histidine-rich protein
MAL2	109049	109087	39	2.24531e-41	109072	2.82676e-09
MAL2	109225	109289	65	4.99094e-91	109249	1.61572e-08
MAL2	116713	116744	32	1.21228e-23	116723	0.000216953
MAL2	118301	118325	25	6.5747e-09	118320	0.00289993
MAL2	131794	131833	40	4.07473e-25	131817	6.12842e-08	PFB0125c	hypothetical protein
MAL2	136983	137031	49	4.23645e-130	137008	1.60843e-10	PFB0130w	polyprenyl synthetase; putative
MAL2	137065	137113	49	1.47601e-143	137086	1.21812e-08	PFB0130w	polyprenyl synthetase; putative
MAL2	143708	143734	27	2.15252e-09	143712	0.000963103	PFB0145c	hypothetical protein
MAL2	144676	144702	27	8.51999e-09	0	0	PFB0145c	hypothetical protein
MAL2	146899	146927	29	4.54957e-09	0	0	PFB0145c	hypothetical protein
MAL2	147008	147034	27	4.54152e-11	0	0	PFB0145c	hypothetical protein
MAL2	150919	150959	41	2.04524e-33	150938	3.3649e-09	PFB0150c	protein kinase; putative
MAL2	155711	155759	49	1.45756e-65	155734	7.07972e-12	PFB0150c	protein kinase; putative
MAL2	156559	156623	65	6.98636e-18	156579	0.00288854	PFB0150c	protein kinase; putative
MAL2	156559	156623	65	6.98636e-18	156602	0.00067642	PFB0150c	protein kinase; putative
MAL2	158545	158591	47	2.631e-104	158568	4.33386e-11	PFB0150c	protein kinase; putative
MAL2	159033	159065	33	1.1299e-13	0	0	PFB0150c	protein kinase; putative
MAL2	161515	161553	39	1.82604e-58	161533	2.30917e-08
MAL2	161867	161897	31	1.40495e-18	161874	8.90485e-05
MAL2	162885	162912	28	7.87948e-09	0	0
MAL2	163089	163125	37	7.28824e-29	163112	2.30706e-06
MAL2	163337	163369	33	7.15907e-36	163350	2.70649e-07
MAL2	164767	164809	43	3.56586e-68	164788	8.517e-09
MAL2	165513	165543	31	1.9449e-16	165532	0.00431583
MAL2	172885	172913	29	4.79142e-10	0	0
MAL2	177411	177477	67	4.3934e-270	177453	6.23518e-09	PFB0180w	5'-3' exonuclease; N-terminal resolvase-like domain; putative
MAL2	179115	179157	43	1.64804e-34	179134	1.2909e-06	PFB0185w	hypothetical protein; conserved
MAL2	185147	185193	47	4.64347e-139	185172	8.45965e-10	PFB0190c	hypothetical protein
MAL2	188487	188525	39	1.8426e-30	188506	2.38384e-07	PFB0190c	hypothetical protein
MAL2	195969	196005	37	3.39681e-24	195988	5.43369e-08	PFB0195c	hypothetical protein
MAL2	196095	196128	34	6.65308e-18	196116	0.000319447	PFB0195c	hypothetical protein
MAL2	198761	198805	45	3.27326e-52	198782	1.30551e-10	PFB0200c	aspartate aminotransferase; putative
MAL2	198817	198857	41	3.43679e-36	198838	2.09506e-09	PFB0200c	aspartate aminotransferase; putative
MAL2	199381	199431	51	2.68683e-137	199404	3.31566e-10	PFB0200c	aspartate aminotransferase; putative
MAL2	199563	199604	42	7.28876e-10	199587	0.000515105	PFB0200c	aspartate aminotransferase; putative
MAL2	200724	200749	26	8.30477e-09	0	0	PFB0205c	hypothetical protein
MAL2	201741	201779	39	2.66964e-25	201763	3.30368e-06	PFB0205c	hypothetical protein
MAL2	202373	202397	25	2.99391e-09	0	0	PFB0205c	hypothetical protein
MAL2	206269	206313	45	1.60043e-53	206292	7.98834e-12	PFB0210c	monosaccharide transporter; putative
MAL2	206327	206355	29	1.85249e-10	0	0	PFB0210c	monosaccharide transporter; putative
MAL2	206607	206655	49	3.4998e-68	206630	1.01456e-11	PFB0210c	monosaccharide transporter; putative
MAL2	207243	207289	47	4.84452e-109	207268	5.27345e-10	PFB0210c	monosaccharide transporter; putative
MAL2	209659	209705	47	1.11475e-114	209682	8.37396e-11	PFB0215c	3'-5' exonuclease; putative
MAL2	209999	210038	40	9.40658e-60	210019	5.81121e-11	PFB0215c	3'-5' exonuclease; putative
MAL2	210078	210108	31	6.9035e-15	210092	0.00256981	PFB0215c	3'-5' exonuclease; putative
MAL2	213261	213285	25	4.02459e-10	0	0	PFB0225c	hypothetical protein
MAL2	215111	215143	33	6.9422e-18	0	0	PFB0230c	hypothetical protein
MAL2	215159	215209	51	9.58371e-114	215184	5.36927e-11	PFB0230c	hypothetical protein
MAL2	215543	215571	29	4.42606e-09	215548	0.00574169	PFB0230c	hypothetical protein
MAL2	215651	215679	29	6.45175e-13	0	0	PFB0230c	hypothetical protein
MAL2	215715	215747	33	1.11284e-12	0	0	PFB0230c	hypothetical protein
MAL2	216523	216551	29	2.44939e-10	0	0	PFB0230c	hypothetical protein
MAL2	217319	217359	41	2.09628e-52	217338	3.28822e-09
MAL2	222152	222180	29	1.4485e-12	222170	3.26244e-05	PFB0235w	hypothetical protein
MAL2	224683	224739	57	9.20542e-38	224706	9.35666e-08	PFB0240w	hypothetical protein; conserved
MAL2	224825	224861	37	8.87317e-18	224844	1.3594e-07	PFB0240w	hypothetical protein; conserved
MAL2	230774	230800	27	1.10034e-09	0	0
MAL2	234167	234193	27	8.31635e-10	234186	0.00204684
MAL2	242215	242251	37	3.37966e-36	242234	7.38867e-08	PFB0265c	DNA repair endonuclease; putative
MAL2	242599	242643	45	3.81094e-19	242622	2.06757e-07	PFB0265c	DNA repair endonuclease; putative
MAL2	247877	247917	41	3.09034e-46	247894	2.43359e-08
MAL2	253952	253980	29	5.61149e-10	253958	0.00138669
MAL2	260663	260707	45	1.17335e-78	260684	1.07393e-08	PFB0280w	hypothetical protein
MAL2	262035	262097	63	7.76918e-139	262056	2.17741e-09	PFB0280w	hypothetical protein
MAL2	264183	264213	31	7.35757e-14	0	0	PFB0285c	hypothetical protein
MAL2	266187	266231	45	1.25252e-48	266210	4.79569e-11	PFB0285c	hypothetical protein
MAL2	269397	269443	47	1.01274e-95	269424	9.7542e-09
MAL2	272579	272625	47	2.89803e-63	272602	1.16126e-11	PFB0295w	adenylosuccinate lyase; putative
MAL2	273895	274299	405	0	273916	5.42158e-09	PFB0300c	merozoite surface protein 2 precursor
MAL2	273895	274299	405	0	273949	1.10188e-08	PFB0300c	merozoite surface protein 2 precursor
MAL2	273895	274299	405	0	273982	1.35328e-08	PFB0300c	merozoite surface protein 2 precursor
MAL2	273895	274299	405	0	274067	5.69448e-08	PFB0300c	merozoite surface protein 2 precursor
MAL2	273895	274299	405	0	274095	1.98711e-08	PFB0300c	merozoite surface protein 2 precursor
MAL2	273895	274299	405	0	274156	2.10443e-08	PFB0300c	merozoite surface protein 2 precursor
MAL2	273895	274299	405	0	274184	1.95396e-09	PFB0300c	merozoite surface protein 2 precursor
MAL2	273895	274299	405	0	274224	1.19409e-09	PFB0300c	merozoite surface protein 2 precursor
MAL2	273895	274299	405	0	274252	4.90419e-10	PFB0300c	merozoite surface protein 2 precursor
MAL2	273895	274299	405	0	274277	2.76674e-08	PFB0300c	merozoite surface protein 2 precursor
MAL2	274333	274397	65	3.48721e-146	274374	5.4204e-09	PFB0300c	merozoite surface protein 2 precursor
MAL2	276001	276049	49	1.21089e-95	276024	8.12954e-12	PFB0305c	merozoite surface protein 5
MAL2	278841	278887	47	7.35307e-46	278864	4.5505e-08
MAL2	282031	282081	51	1.2717e-91	282060	1.15582e-05	PFB0315w	41 kDa antigen
MAL2	282971	283015	45	3.99311e-67	282992	8.56791e-09	PFB0315w	41 kDa antigen
MAL2	283551	283579	29	6.633e-09	0	0	PFB0315w	41 kDa antigen
MAL2	287098	287131	34	1.87193e-17	287112	1.29145e-06
MAL2	290561	290591	31	3.95588e-14	0	0	PFB0325c	cysteine protease; putative
MAL2	290635	290693	59	4.29637e-87	290670	3.67263e-09	PFB0325c	cysteine protease; putative
MAL2	291967	291999	33	6.90582e-15	291984	4.88358e-07	PFB0325c	cysteine protease; putative
MAL2	292361	292401	41	7.81009e-54	292382	3.24925e-11	PFB0325c	cysteine protease; putative
MAL2	297613	297644	32	2.64696e-16	297633	6.92777e-07	PFB0330c	cysteine protease; putative
MAL2	298191	298235	45	1.15329e-36	298212	2.43626e-08
MAL2	304247	304275	29	9.6701e-10	0	0	PFB0340c	cysteine protease; putative
MAL2	304955	304983	29	4.36438e-09	304968	0.000386972	PFB0340c	cysteine protease; putative
MAL2	305417	305457	41	4.23598e-37	305438	4.30003e-10	PFB0340c	cysteine protease; putative
MAL2	305699	305741	43	7.06774e-55	305720	1.62153e-11	PFB0340c	cysteine protease; putative
MAL2	305761	305802	42	6.27216e-22	305781	1.69323e-07	PFB0340c	cysteine protease; putative
MAL2	306033	306061	29	6.7666e-11	0	0	PFB0340c	cysteine protease; putative
MAL2	306221	306255	35	8.01832e-17	306242	3.16285e-08	PFB0340c	cysteine protease; putative
MAL2	306385	306427	43	9.93647e-38	306406	7.92398e-11	PFB0340c	cysteine protease; putative
MAL2	306711	306739	29	1.52127e-11	306720	7.84678e-05	PFB0340c	cysteine protease; putative
MAL2	306751	306779	29	3.65165e-13	0	0	PFB0340c	cysteine protease; putative
MAL2	307945	307978	34	2.42593e-17	0	0
MAL2	309261	309305	45	3.68344e-47	309282	6.08083e-11	PFB0345c	cysteine protease; putative
MAL2	309365	309403	39	1.21595e-26	309386	6.82921e-10	PFB0345c	cysteine protease; putative
MAL2	311455	311499	45	9.22512e-57	311478	1.40131e-11	PFB0345c	cysteine protease; putative
MAL2	311863	311901	39	3.5443e-30	311880	8.0597e-09	PFB0345c	cysteine protease; putative
MAL2	314723	314771	49	2.48643e-33	314748	3.51036e-07	PFB0350c	cysteine protease; putative
MAL2	315693	315739	47	7.33285e-73	315716	3.08325e-11	PFB0350c	cysteine protease; putative
MAL2	318423	318471	49	1.25978e-91	318448	3.55244e-11	PFB0355c	cysteine protease; putative
MAL2	319651	319699	49	2.23901e-93	319676	1.23782e-10	PFB0355c	cysteine protease; putative
MAL2	320823	320877	55	4.38042e-118	320850	6.80583e-11	PFB0355c	cysteine protease; putative
MAL2	320935	320963	29	1.12189e-09	0	0	PFB0355c	cysteine protease; putative
MAL2	321052	321101	50	1.98638e-30	321078	0.0004681	PFB0355c	cysteine protease; putative
MAL2	324357	324401	45	5.82293e-56	324380	8.85744e-12	PFB0360c	cysteine protease; putative
MAL2	324749	324787	39	4.51379e-71	324766	2.03012e-08
MAL2	325183	325211	29	5.82861e-15	325198	9.9498e-06	PFB0360c	cysteine protease; putative
MAL2	325383	325431	49	5.55356e-137	325406	5.67406e-11	PFB0360c	cysteine protease; putative
MAL2	328923	328950	28	7.30577e-09	328945	0.00849043
MAL2	335189	335217	29	8.54446e-11	0	0	PFB0365w	hypothetical protein; conserved
MAL2	338969	339001	33	1.17787e-15	338979	0.00029201	PFB0375w	hypothetical protein
MAL2	339493	339535	43	1.10169e-35	339514	7.6513e-09	PFB0375w	hypothetical protein
MAL2	340821	340861	41	5.33264e-60	340840	3.55177e-09	PFB0375w	hypothetical protein
MAL2	344331	344359	29	2.90961e-09	0	0	PFB0380c	hypothetical protein
MAL2	346697	346741	45	3.10152e-71	346720	2.75939e-11	PFB0380c	hypothetical protein
MAL2	348843	348870	28	5.36424e-09	0	0	PFB0380c	hypothetical protein
MAL2	355549	355577	29	1.73382e-10	0	0	PFB0390w	ribosome releasing factor; putative
MAL2	362683	362719	37	1.88822e-105	362701	3.11876e-07	PFB0400w	hypothetical protein
MAL2	365069	365101	33	5.16187e-11	0	0	PFB0400w	hypothetical protein
MAL2	366084	366109	26	1.63413e-09	0	0	PFB0400w	hypothetical protein
MAL2	366743	366793	51	2.34482e-74	366772	7.18817e-09	PFB0400w	hypothetical protein
MAL2	369180	369206	27	4.68596e-09	0	0
MAL2	370997	371035	39	1.08127e-57	371016	1.0585e-07	PFB0405w	transmission-blocking target antigen s230 precursor
MAL2	372235	372273	39	6.22168e-60	372254	3.20995e-08	PFB0405w	transmission-blocking target antigen s230 precursor
MAL2	373673	373719	47	6.16633e-113	373698	1.12544e-10	PFB0405w	transmission-blocking target antigen s230 precursor
MAL2	373951	373989	39	1.08605e-40	373970	1.43708e-07	PFB0405w	transmission-blocking target antigen s230 precursor
MAL2	373999	374039	41	1.83117e-23	374018	2.8508e-08	PFB0405w	transmission-blocking target antigen s230 precursor
MAL2	374165	374211	47	5.19212e-133	374186	8.513e-10	PFB0405w	transmission-blocking target antigen s230 precursor
MAL2	386609	386650	42	4.14648e-35	386630	2.13573e-10
MAL2	392641	392686	46	3.48094e-14	392666	1.06493e-06	PFB0425c	hypothetical protein
MAL2	397025	397069	45	1.02257e-68	397046	8.73833e-12	PFB0435c	hypothetical protein
MAL2	400903	400931	29	4.40045e-10	0	0	PFB0440c	hypothetical protein
MAL2	411020	411046	27	8.0984e-11	0	0
MAL2	413321	413349	29	2.11284e-09	413342	0.000152954
MAL2	413817	413853	37	1.19464e-24	413838	1.19569e-06	PFB0460c	hypothetical protein
MAL2	415143	415197	55	1.31102e-94	415166	9.66301e-09	PFB0460c	hypothetical protein
MAL2	417179	417221	43	4.2217e-80	417200	8.81057e-12	PFB0460c	hypothetical protein
MAL2	421595	421663	69	6.2151e-293	421641	1.75351e-08
MAL2	422440	422465	26	6.8098e-09	0	0
MAL2	438694	438725	32	5.91332e-23	438712	2.09772e-05	PFB0485c	hypothetical protein
MAL2	439404	439429	26	9.70698e-11	439425	0.000330965
MAL2	450215	450249	35	1.47884e-24	450236	3.41279e-06
MAL2	450411	450439	29	3.72887e-11	450416	0.000287525
MAL2	459747	459775	29	1.07226e-10	0	0	PFB0505c	beta-ketoacyl-acyl carrier protein synthase III precursor; putative
MAL2	469079	469107	29	4.61434e-11	0	0
MAL2	471002	471033	32	1.10255e-22	471024	0.000225439	PFB0520w	protein kinase; putative
MAL2	477737	477779	43	3.94423e-27	477758	2.84359e-08	PFB0530c	hypothetical protein
MAL2	484213	484251	39	8.38618e-60	484235	2.03406e-07	PFB0540w	hypothetical protein
MAL2	487201	487259	59	4.13364e-96	487241	1.43882e-05	PFB0540w	hypothetical protein
MAL2	487471	487541	71	7.82409e-228	487499	2.5652e-09	PFB0540w	hypothetical protein
MAL2	488517	488557	41	8.40047e-32	488538	1.93594e-08	PFB0540w	hypothetical protein
MAL2	488685	488743	59	5.02498e-59	488706	1.34837e-08	PFB0540w	hypothetical protein
MAL2	488761	488803	43	1.30635e-63	488781	5.41081e-08	PFB0540w	hypothetical protein
MAL2	498593	498637	45	1.33059e-19	498618	7.1225e-07	PFB0555c	hypothetical protein
MAL2	499072	499106	35	2.5534e-17	0	0	PFB0555c	hypothetical protein
MAL2	500771	500815	45	7.20981e-87	500794	4.15813e-11	PFB0555c	hypothetical protein
MAL2	501505	501552	48	3.31736e-116	501526	4.07715e-10	PFB0555c	hypothetical protein
MAL2	501949	501997	49	2.43154e-19	501970	2.27874e-07	PFB0555c	hypothetical protein
MAL2	502688	502720	33	1.15969e-17	502706	6.92466e-05	PFB0555c	hypothetical protein
MAL2	503145	503193	49	5.4575e-107	503168	5.53134e-11	PFB0555c	hypothetical protein
MAL2	510189	510227	39	9.09709e-26	510208	2.58446e-07	PFB0560w	hypothetical protein
MAL2	510357	510419	63	1.51123e-161	510396	2.07865e-09	PFB0560w	hypothetical protein
MAL2	510997	511027	31	2.543e-30	511008	1.08971e-06	PFB0560w	hypothetical protein
MAL2	513443	513489	47	1.43255e-100	513466	1.71239e-10	PFB0560w	hypothetical protein
MAL2	514451	514483	33	4.0439e-22	0	0	PFB0560w	hypothetical protein
MAL2	515361	515403	43	1.67728e-84	515383	2.84005e-09	PFB0560w	hypothetical protein
MAL2	521304	521330	27	1.73446e-12	521325	0.00108701	PFB0560w	hypothetical protein
MAL2	524465	524494	30	1.67096e-15	524477	0.000373275
MAL2	529099	529143	45	3.41103e-28	529122	3.34605e-05	PFB0580w	hypothetical protein
MAL2	539341	539381	41	3.78532e-124	539362	5.33345e-09	PFB0595w	heat shock 40 kDa protein; putative
MAL2	541887	541929	43	5.03206e-94	541911	2.07861e-08	PFB0605w	Ser/Thr protein kinase; putative
MAL2	545236	545263	28	2.92747e-10	0	0	PFB0610c	hypothetical protein
MAL2	546487	546535	49	8.95965e-122	546510	6.00277e-11	PFB0615c	hypothetical protein
MAL2	549028	549069	42	2.36457e-70	549050	9.40143e-11	PFB0615c	hypothetical protein
MAL2	551797	551825	29	3.89767e-09	551818	4.42609e-05	PFB0615c	hypothetical protein
MAL2	553531	553559	29	7.33494e-11	0	0	PFB0615c	hypothetical protein
[truncated: 20,441 more rows]

## Sheet: 3D7-vs-3D7attB_PVAL_1e-05
Sheet 3: 3D7attB polymorphisms relative to 3D7.
Column A gives the chromosome, columns B and C give the start and end of polymorphic probes by z-test. Column F gives the base pair prediction by F-test.
Chromosome	Start_of_Range_Containing_Polymorphism	End_of_Range_Containing_Polymorphism	Length_of_Range_Containing_Polymorphism	z-test_p-value	SNP_Base_Pair_Position_Prediction	F-test_p-value	Gene ID	Gene Annotation
MAL4	590817	590845	29	1.77166e-06	590830	0.0144699	PFD0630c	erythrocyte membrane protein 1 (PfEMP1)
MAL6	1380259	1380299	41	1.30089e-15	1380272	0.00338495	PFF1595c	erythrocyte membrane protein 1 (PfEMP1)
MAL6	1380403	1380447	45	5.91065e-19	1380424	0.00205497	PFF1595c	erythrocyte membrane protein 1 (PfEMP1)
MAL6	1380775	1380807	33	1.46215e-08	1380783	0.00157584	PFF1595c	erythrocyte membrane protein 1 (PfEMP1)
MAL6	1380911	1380945	35	4.24757e-11	1380932	0.00199308	PFF1595c	erythrocyte membrane protein 1 (PfEMP1)
MAL6	1381085	1381125	41	1.15023e-17	1381104	0.00215798	PFF1595c	erythrocyte membrane protein 1 (PfEMP1)
MAL6	1381243	1381271	29	6.742e-06	1381252	0.00125859	PFF1595c	erythrocyte membrane protein 1 (PfEMP1)
MAL6	1381273	1381305	33	1.80509e-08	1381284	0.00200902	PFF1595c	erythrocyte membrane protein 1 (PfEMP1)
MAL6	1381332	1381365	34	3.95595e-10	1381351	0.00181559	PFF1595c	erythrocyte membrane protein 1 (PfEMP1)
MAL6	1382415	1382443	29	7.29508e-06	1382430	0.00266668	PFF1595c	erythrocyte membrane protein 1 (PfEMP1)
MAL6	1382491	1382535	45	4.51043e-19	1382514	0.00267238	PFF1595c	erythrocyte membrane protein 1 (PfEMP1)
MAL6	1382569	1382601	33	3.47991e-10	1382586	0.00112185	PFF1595c	erythrocyte membrane protein 1 (PfEMP1)
MAL6	1405593	1405621	29	3.96711e-06	1405606	0.000705306
MAL11	223957	223996	40	1.59964e-10	223977	0.00579236	PF11_0062	histone H2B

## Sheet: Dd2-vs-FosR_PVAL_1e-08
Sheet 4: Fos-R polymorphisms relative to Dd2.
Column A gives the chromosome, columns B and C give the start and end of polymorphic probes by z-test. Column F gives the base pair prediction by F-test.
Chromosome	Start_of_Range_Containing_Polymorphism	End_of_Range_Containing_Polymorphism	Length_of_Range_Containing_Polymorphism	z-test_p-value	SNP_Base_Pair_Position_Prediction	F-test_p-value	Gene ID	Gene Annotation
MAL1	477459	477493	35	6.52603e-17	477478	0.00048166	MAL1_5.8s	5.8s rRNA
MAL1	477513	477545	33	7.92898e-16	477532	0.000611088	MAL1_5.8s	5.8s rRNA
MAL1	478661	478689	29	3.18829e-10	478672	0.000632218	MAL1_28s	28s rRNA (A-type)
MAL5	64919	64953	35	5.32939e-09	64922	0.0054622	PFE0060w	hypothetical protein
MAL8	1281091	1281131	41	1.0001e-13	1281100	0.00367083	MAL8a_5.8s	.
MAL8	1288409	1288437	29	1.05833e-09	1288428	0.0167738	PF08_tmp1	.
MAL11	1458208	1458238	31	1.57177e-11	1458225	0.00665807
MAL13	1632652	1632682	31	2.05518e-09	1632656	0.00799125	MAL13_U6_snRNA	.
MAL13	1632688	1632718	31	2.5647e-10	1632700	0.00785398	MAL13_U6_snRNA	.
MAL14	782296	782338	43	3.67739e-23	782319	0.00793539	PF14_0183	RNA helicase; putative
MAL14	782479	782518	40	2.91063e-18	782496	0.00721914	PF14_0183	RNA helicase; putative
Many of the polymorphisms predicted here are subtelomeric or in RNA loci. We discovered that many RNA loci had much lower hybridization in FosR compared to Dd2 (see Supplementary Table 1 and 2).
